# Supplementary material for: CRISPR editing of sftb-1/SF3B1 in Caenorhabditis elegans allows the identification of synthetic interactions with cancer-related mutations and the chemical inhibition of splicing
Source: PLoS Genet. 2019 Oct 21;15(10):e1008464. doi: 10.1371/journal.pgen.1008464 (PMC6830814; doi:10.1371/journal.pgen.1008464)
Supplement: S1 Table — (XLSX) [file pgen.1008464.s008.xlsx]

## Sheet: SUMMARY
S1 Table. Alternative splicing analysis of sftb-1 mutants by rMATS
sftb-1 K718E mutant											LEGEND
Event type	Detected events	All significant events			Significant events with inclusion level difference > |0.1|						Sample_1	Wild type
											Sample_2	Mutant
		WT	MUT	TOTAL	WT	MUT	TOTAL
A5'SS	6643	8	10	18	8	8	16				longExonStart_0base	for A5'SS and A3'SS events, genomic position of the nucleotide at the start of the longest isoform
A3'SS	6814	6	8	14	4	5	9				longExonEnd	for A5'SS and A3'SS events, genomic position of the nucleotide at the end of the longest isoform
MXE	730	0	4	4	0	2	2				shortES	for A5'SS and A3'SS events, genomic position of the nucleotide at the start of the shortest (alternative) isoform
RI	1448	4	6	10	4	3	7				shortEE	for A5'SS and A3'SS events, genomic position of the nucleotide at the end of the shortest (alternative) isoform
SE	6350	28	60	88	18	26	44				flankingES	genomic position of the nucleotide at the start of the flanking exon
TOTAL	21985	46	88	134	34	44	78				flankingEE	genomic position of the nucleotide at the end of the flanking exon
											1stExonStart_0base	for MXE events, genomic position of the nucleotide at the start of one alternatively included exon (1st exon)
											1stExonEnd	for MXE events, genomic position of the nucleotide at the end of one alternatively included exon (1st exon)
											2ndExonStart_0base	for MXE events, genomic position of the nucleotide at the start of the other alternatively included exon (2nd exon)
sftb-1 triple mutant (Q552P + R643C + K718E)											2ndExonEnd	for MXE events, genomic position of the nucleotide at the end of the other alternatively included exon (2nd exon)
											riExonStart_0base	for RI events, genomic position of the nucleotide at the start of the alternative exon (long exon including the canonical exon and the retained intron)
Event type	Detected events	All significant events			Significant events with inclusion level difference > |0.1|						riExonEnd	for RI events, genomic position of the nucleotide at the end of the alternative exon (long exon including the canonical exon and the retained intron)
											exonStart_0base	for SE events, genomic position of the nucleotide at the start of the alternative exon
		WT	MUT	TOTAL	WT	MUT	TOTAL				exonEnd	for SE events, genomic position of the nucleotide at the end of the alternative exon
A5'SS	458	13	15	28	10	11	21				upstreamES	genomic position of the nucleotide at the start of the upstream exon
A3'SS	770	41	41	82	27	28	55				upstreamEE	genomic position of the nucleotide at the end of the upstream exon
MXE	419	10	9	19	3	3	6				downstreamES	genomic position of the nucleotide at the start of the downstream exon
RI	444	31	59	90	17	33	50				downstreamEE	genomic position of the nucleotide at the end of the downstream exon
SE	4386	108	54	162	73	38	111				IC_SAMPLE_1	inclusion counts for SAMPLE_1, replicates are separated by comma
TOTAL	6477	203	178	381	130	113	243				SC_SAMPLE_1	skipping counts for SAMPLE_1, replicates are separated by comma
											IC_SAMPLE_2	inclusion counts for SAMPLE_2, replicates are separated by comma
											SC_SAMPLE_2	skipping counts for SAMPLE_2, replicates are separated by comma
sftb-1 deletion mutant (cer6 allele)											IncFormLen	length of inclusion form, used for normalization
											SkipFormLen	length of skipping form, used for normalization
Event type	Detected events	All significant events			Significant events with inclusion level difference > |0.1|						IncLevel1	inclusion level of the alternative isoform in SAMPLE_1
											IncLevel2	inclusion level of the alternative isoform in SAMPLE_2
		WT	MUT	TOTAL	WT	MUT	TOTAL				IncLevelDifference	difference in mean inclusion level (SAMPLE_1 - SAMPLE_2)
A5'SS	451	15	18	33	12	13	25
A3'SS	774	31	24	55	19	15	34
MXE	541	21	22	43	11	19	30
RI	434	18	66	84	10	43	53
SE	4943	224	54	278	125	38	163
TOTAL	7143	309	184	493	177	128	305

## Sheet: K718E
Event type	ID	GeneID	geneSymbol	chr	strand	longExonStart_0base	longExonEnd	shortES	shortEE	flankingES	flankingEE	IC_SAMPLE_1	SC_SAMPLE_1	IC_SAMPLE_2	SC_SAMPLE_2	IncFormLen	SkipFormLen	PValue	FDR	IncLevel1	IncLevel2	IncLevelDifference
A5'SS	6158	WBGene00009321	F32B6.4	IV	-	9890998	9891151	9891034	9891151	9890593	9890794	1,1	0,0	1,0	2,4	111	75	3.38884e-11	1.1256e-07	1.0,1.0	0.253,0.0	0.873
A5'SS	4352	WBGene00006439	ant-1.1	III	+	13463396	13463464	13463396	13463463	13463509	13463727	2,3	0,2	1,0	4,3	76	75	3.33075e-05	0.0147508	1.0,0.597	0.198,0.0	0.7
A5'SS	2345	WBGene00011473	T05C12.11	II	-	8170241	8170358	8170316	8170358	8169869	8169967	1,5	0,0	4,3	2,3	150	75	2.28058e-06	0.00295623	1.0,1.0	0.5,0.333	0.584
A5'SS	3182	WBGene00000021	abt-3	IV	-	12955582	12955835	12955593	12955835	12955104	12955539	3,3	0,0	2,6	3,2	86	75	5.77541e-05	0.0239788	1.0,1.0	0.368,0.723	0.455
A5'SS	1160	WBGene00004777	ser-2	X	-	15288672	15288845	15288741	15288845	15288088	15288193	1,6	0,0	11,9	4,4	144	75	1.89068e-05	0.0121055	1.0,1.0	0.589,0.54	0.435
A5'SS	459	WBGene00021156	Y4C6B.2	IV	+	5342272	5342381	5342272	5342305	5343030	5343148	10,3	0,0	6,11	2,4	151	75	2.94181e-05	0.0139589	1.0,1.0	0.598,0.577	0.413
A5'SS	2928	WBGene00003887	osm-7	III	+	13579516	13579759	13579516	13579624	13580166	13580663	17,19	0,0	31,17	6,3	210	75	8.03202e-06	0.00666959	1.0,1.0	0.649,0.669	0.341
A5'SS	2229	WBGene00017780	F25E2.2	X	-	810116	810296	810179	810296	809869	809946	216,189	112,110	195,191	236,187	138	75	2.97078e-06	0.00295623	0.512,0.483	0.31,0.357	0.164
A5'SS	6750	WBGene00016289	lntl-1	IV	-	5801149	5801384	5801329	5801384	5800897	5801010	4,8	75,92	23,25	105,77	255	75	2.87991e-05	0.0139589	0.015,0.025	0.061,0.087	-0.054
A5'SS	4208	WBGene00003936	pat-12	III	-	732004	732203	732147	732203	731905	731926	0,0	17,18	12,6	32,27	218	75	2.68455e-05	0.0139589	0.0,0.0	0.114,0.071	-0.092
A5'SS	1812	WBGene00019590	K09F6.7	II	-	2291832	2292008	2291963	2292008	2291709	2291778	33,20	1,5	46,40	0,0	206	75	0.000106075	0.0391477	0.923,0.593	1.0,1.0	-0.242
A5'SS	606	WBGene00022386	Y95B8A.6	I	+	887879	888083	887879	888062	888149	888346	0,0	2,4	2,4	1,5	96	75	2.00452e-05	0.0121055	0.0,0.0	0.61,0.385	-0.497
A5'SS	6161	WBGene00004984	spn-4	V	-	6784600	6784805	6784700	6784805	6783827	6784543	4,5	3,2	4,1	0,0	175	75	3.1151e-06	0.00295623	0.364,0.517	1.0,1.0	-0.559
A5'SS	6156	WBGene00009321	F32B6.4	IV	-	9891034	9891151	9891038	9891151	9890593	9890794	0,0	2,1	2,4	2,0	79	75	1.71492e-07	0.000284806	0.0,0.0	0.487,1.0	-0.744
A5'SS	6693	WBGene00011725	lips-5	IV	-	11769838	11769880	11769847	11769880	11769577	11769654	0,1	2,1	2,1	0,0	84	75	1.5201e-05	0.01122	0.0,0.472	1.0,1.0	-0.764
A5'SS	4656	WBGene00008695	F11C3.1	I	+	14869690	14869958	14869690	14869884	14870966	14871365	0,2	1,2	1,3	0,0	149	75	6.33895e-05	0.0247704	0.0,0.335	1.0,1.0	-0.833
A5'SS	3189	WBGene00017000	D1005.6	X	-	1464644	1464799	1464650	1464799	1464318	1464436	0,1	5,3	3,1	0,0	81	75	1.26563e-11	8.40759e-08	0.0,0.236	1.0,1.0	-0.882
A5'SS	3177	WBGene00017586	F19B10.4	II	+	3660591	3660792	3660591	3660672	3660844	3661286	0,0	1,1	3,1	0,0	195	75	7.49128e-09	1.65882e-05	0.0,0.0	1.0,1.0	-1
Event type	ID	GeneID	geneSymbol	chr	strand	longExonStart_0base	longExonEnd	shortES	shortEE	flankingES	flankingEE	IC_SAMPLE_1	SC_SAMPLE_1	IC_SAMPLE_2	SC_SAMPLE_2	IncFormLen	SkipFormLen	PValue	FDR	IncLevel1	IncLevel2	IncLevelDifference
A3'SS	4670	WBGene00000195	arr-1	X	+	952907	953089	952914	953089	952553	952692	2,1	0,0	0,1	1,3	82	75	1.30208e-07	0.000443618	1.0,1.0	0.0,0.234	0.883
A3'SS	2870	WBGene00022685	ZK250.2	II	+	1948937	1948990	1948947	1948990	1948692	1948884	2,2	0,2	0,0	4,5	85	75	4.08644e-05	0.0277453	1.0,0.469	0.0,0.0	0.734
A3'SS	570	WBGene00015982	C18G1.3	V	+	4764053	4764179	4764072	4764179	4763862	4763999	2,7	0,0	8,3	5,4	94	75	6.96801e-07	0.00158267	1.0,1.0	0.561,0.374	0.532
A3'SS	5430	WBGene00010615	K07A1.9	I	-	9613261	9613484	9613261	9613379	9613825	9614015	21,13	0,0	23,18	1,6	180	75	8.36766e-05	0.0407266	1.0,1.0	0.906,0.556	0.269
A3'SS	3135	WBGene00044665	F59A6.12	II	-	5011521	5011731	5011521	5011721	5011773	5011949	335,290	15,12	229,232	32,27	85	75	1.20116e-05	0.0102309	0.952,0.955	0.863,0.883	0.081
A3'SS	2518	WBGene00000392	cdd-2	IV	-	7547470	7547664	7547470	7547652	7547748	7547893	13,21	301,299	2,3	241,215	87	75	2.59718e-05	0.0196636	0.036,0.057	0.007,0.012	0.037
A3'SS	5003	WBGene00003818	nsf-1	I	-	7770064	7770239	7770064	7770227	7771981	7772045	300,234	22,11	329,310	6,4	87	75	4.47899e-05	0.0277453	0.922,0.948	0.979,0.985	-0.047
A3'SS	3731	WBGene00000912	daf-16	I	+	10773984	10774106	10773993	10774106	10773524	10773744	36,29	610,609	72,75	647,572	84	75	4.52812e-06	0.00514243	0.05,0.041	0.09,0.105	-0.052
A3'SS	4164	WBGene00008999	myrf-2	X	-	10187889	10188081	10187889	10187958	10188298	10188472	8,14	79,79	27,37	70,86	198	75	6.11972e-05	0.0328998	0.037,0.063	0.127,0.14	-0.084
A3'SS	4925	WBGene00019079	rpa-4	I	-	5510242	5510642	5510242	5510333	5510692	5510782	68,52	6,4	105,103	0,1	384	75	5.95966e-06	0.0058013	0.689,0.717	1.0,0.953	-0.273
A3'SS	1493	WBGene00194701	Y23H5B.12	I	+	2556827	2557015	2556872	2557015	2556659	2556770	0,0	3,7	6,8	5,7	120	75	1.4096e-06	0.00213751	0.0,0.0	0.429,0.417	-0.423
A3'SS	1456	WBGene00206501	F14D7.18	V	-	14289832	14290008	14289832	14289941	14290052	14290170	0,2	2,1	12,5	1,0	142	75	6.27674e-05	0.0328998	0.0,0.514	0.864,1.0	-0.675
A3'SS	6936	WBGene00044898	let-383	I	+	6862941	6863161	6863075	6863161	6862396	6862457	8,2	5,2	8,3	0,0	209	75	1.02739e-07	0.000443618	0.365,0.264	1.0,1.0	-0.685
A3'SS	1764	WBGene00020786	T25B2.2	X	+	6173210	6173428	6173378	6173428	6172749	6172791	5,0	2,2	10,9	0,0	243	75	1.56847e-06	0.00213751	0.436,0.0	1.0,1.0	-0.782
Event type	ID	GeneID	geneSymbol	chr	strand	1stExonStart_0base	1stExonEnd	2ndExonStart_0base	2ndExonEnd	upstreamES	upstreamEE	downstreamES	downstreamEE	IC_SAMPLE_1	SC_SAMPLE_1	IC_SAMPLE_2	SC_SAMPLE_2	IncFormLen	SkipFormLen	PValue	FDR	IncLevel1	IncLevel2	IncLevelDifference
MXE	50	WBGene00002915	let-805	III	+	2676546	2676664	2676761	2676870	2674992	2675383	2677886	2678035	19,17	388,307	79,55	435,356	193	184	7.39665e-09	5.39955e-06	0.045,0.05	0.148,0.128	-0.091
MXE	447	WBGene00000228	atn-1	V	+	12480727	12480888	12481113	12481196	12480361	12480610	12481283	12481376	1104,1098	545,515	2038,1910	621,559	236	158	1.99849e-05	0.00729449	0.576,0.588	0.687,0.696	-0.11
MXE	446	WBGene00000228	atn-1	V	+	12480686	12480888	12481113	12481196	12480361	12480610	12481283	12481376	876,855	545,515	1586,1489	621,559	277	158	3.28583e-05	0.00799552	0.478,0.486	0.593,0.603	-0.116
MXE	217	WBGene00002978	lev-11	I	-	14622303	14622511	14622652	14622743	14621185	14621596	14622827	14622897	476,445	3576,3148	826,713	4172,3282	166	283	0.000163493	0.0298375	0.185,0.194	0.252,0.27	-0.072
Event type	ID	GeneID	geneSymbol	chr	strand	riExonStart_0base	riExonEnd	upstreamES	upstreamEE	downstreamES	downstreamEE	IC_SAMPLE_1	SC_SAMPLE_1	IC_SAMPLE_2	SC_SAMPLE_2	IncFormLen	SkipFormLen	PValue	FDR	IncLevel1	IncLevel2	IncLevelDifference
RI	463	WBGene00001751	gst-3	IV	-	10139843	10140028	10139843	10139866	10139935	10140028	4,5	0,0	4,3	3,1	144	75	0.000152095	0.0281366	1.0,1.0	0.41,0.61	0.49
RI	333	WBGene00018788	shc-1	I	-	972647	972937	972647	972813	972866	972937	7,10	1,0	13,4	4,5	128	75	0.000216838	0.0313981	0.804,1.0	0.656,0.319	0.414
RI	1555	WBGene00017991	clec-180	IV	+	7572597	7573778	7572597	7572719	7572779	7573778	22,42	2,4	35,19	19,12	135	75	1.18931e-05	0.00574039	0.859,0.854	0.506,0.468	0.37
RI	1692	WBGene00015235	cdc-26	I	-	10639822	10639977	10639822	10639873	10639918	10639977	12,18	24,24	5,7	48,33	120	75	0.000126596	0.0281366	0.238,0.319	0.061,0.117	0.189
RI	549	WBGene00015540	sams-4	IV	-	5845481	5846038	5845481	5845604	5845977	5846038	166,194	677,681	397,267	726,686	448	75	7.06668e-06	0.00511628	0.039,0.046	0.084,0.061	-0.03
RI	248	WBGene00001059	dpf-6	III	+	8039864	8040854	8039864	8040376	8040544	8040854	0,0	13,20	10,9	35,45	243	75	0.000175638	0.0282581	0.0,0.0	0.081,0.058	-0.07
RI	920	WBGene00016866	coel-1	X	+	4266901	4267098	4266901	4266950	4266992	4267098	340,343	55,66	372,499	30,48	117	75	0.000155451	0.0281366	0.798,0.769	0.888,0.87	-0.095
RI	280	WBGene00017816	F26B1.2	I	+	6318159	6318664	6318159	6318274	6318591	6318664	36,47	30,26	93,75	24,17	392	75	9.07637e-05	0.0262852	0.187,0.257	0.426,0.458	-0.22
RI	512	WBGene00008852	ubql-1	I	+	7022763	7022981	7022763	7022892	7022954	7022981	0,1	1,1	1,4	1,0	137	75	4.79865e-05	0.0173711	0.0,0.354	0.354,1.0	-0.5
RI	183	WBGene00022386	Y95B8A.6	I	+	887838	888346	887838	888062	888149	888346	0,0	2,4	3,8	1,5	162	75	3.17941e-06	0.00460379	0.0,0.0	0.581,0.426	-0.503
Event type	ID	GeneID	geneSymbol	chr	strand	exonStart_0base	exonEnd	upstreamES	upstreamEE	downstreamES	downstreamEE	IC_SAMPLE_1	SC_SAMPLE_1	IC_SAMPLE_2	SC_SAMPLE_2	IncFormLen	SkipFormLen	PValue	FDR	IncLevel1	IncLevel2	IncLevelDifference
SE	3180	WBGene00018924	F56A11.4	IV	+	550766	550886	550467	550654	551934	552125	3,5	0,1	3,1	3,2	195	75	0.000236992	0.0225544	1.0,0.658	0.278,0.161	0.609
SE	4944	WBGene00020069	R13H7.2	IV	-	6850728	6850862	6850445	6850500	6859197	6859351	9,3	0,0	3,4	4,1	209	75	6.56097e-07	0.000208311	1.0,1.0	0.212,0.589	0.6
SE	6196	WBGene00000492	che-13	I	-	10509719	10509836	10508162	10508281	10514788	10514842	3,2	1,0	0,3	3,2	192	75	0.00068255	0.0492522	0.54,1.0	0.0,0.369	0.586
SE	3857	WBGene00008345	C56A3.6	V	-	13555099	13555125	13554423	13554521	13555702	13555785	3,3	0,1	3,1	2,7	101	75	0.000181372	0.0182812	1.0,0.69	0.527,0.096	0.533
SE	2310	WBGene00011473	T05C12.11	II	-	8170241	8170259	8169869	8169967	8170316	8170358	1,5	0,0	4,3	2,3	93	75	2.49397e-05	0.00416756	1.0,1.0	0.617,0.446	0.469
SE	3561	WBGene00007820	clec-199	IV	+	17356905	17356947	17356548	17356590	17357210	17357372	11,19	8,6	8,7	30,21	117	75	2.04585e-05	0.00351111	0.468,0.67	0.146,0.176	0.408
SE	5543	WBGene00022811	ZK721.4	X	+	8782636	8782708	8782150	8782280	8784314	8784441	12,12	1,0	10,6	4,2	147	75	0.000320898	0.0279137	0.86,1.0	0.561,0.605	0.347
SE	861	WBGene00007010	alx-1	III	+	9961978	9962063	9961547	9961664	9962124	9962194	8,14	0,0	13,21	6,2	160	75	1.94109e-05	0.00342387	1.0,1.0	0.504,0.831	0.333
SE	3316	WBGene00000674	col-99	IV	-	140378	140450	140141	140300	140542	140698	8,16	7,6	19,7	38,36	147	75	0.00059108	0.0443578	0.368,0.576	0.203,0.09	0.325
SE	4010	WBGene00017732	F23C8.3	I	+	2442229	2442360	2439582	2439820	2442666	2442946	24,14	0,0	21,18	3,2	206	75	0.000549035	0.0420045	1.0,1.0	0.718,0.766	0.258
SE	3220	WBGene00015894	acdh-2	II	-	5545806	5545872	5545265	5545403	5546429	5546526	83,44	4,3	85,54	15,15	141	75	0.00039011	0.0330293	0.917,0.886	0.751,0.657	0.198
SE	2469	WBGene00013481	Y69H2.3	V	-	18661621	18661711	18661087	18661177	18662616	18662811	225,155	61,42	96,153	68,73	165	75	0.000158382	0.0170201	0.626,0.627	0.391,0.488	0.187
SE	1953	WBGene00012100	sipa-1	V	-	11632526	11632667	11632319	11632467	11632711	11633173	57,58	0,0	85,66	7,5	216	75	1.0102e-05	0.00216142	1.0,1.0	0.808,0.821	0.185
SE	1284	WBGene00044073	tag-244	IV	+	1551903	1552126	1551654	1551772	1552373	1552501	299,282	10,5	337,344	23,24	298	75	0.000593765	0.0443578	0.883,0.934	0.787,0.783	0.124
SE	553	WBGene00002915	let-805	III	+	2679883	2679994	2679192	2679289	2680413	2680515	243,222	3,7	321,315	33,19	186	75	1.83752e-05	0.00333379	0.97,0.927	0.797,0.87	0.115
SE	1873	WBGene00002978	lev-11	I	-	14622303	14622511	14621185	14621596	14622657	14622743	2525,2291	442,354	3013,2398	699,708	283	75	3.11976e-05	0.00495262	0.602,0.632	0.533,0.473	0.114
SE	5619	WBGene00022048	fln-1	IV	-	363975	364106	363770	363873	364208	364307	1935,1644	294,278	2257,1867	586,479	206	75	3.20687e-05	0.00496674	0.706,0.683	0.584,0.587	0.109
SE	5621	WBGene00022048	fln-1	IV	-	363975	364112	363770	363873	364208	364307	2004,1712	294,278	2346,1945	586,479	212	75	3.41931e-05	0.00504945	0.707,0.685	0.586,0.59	0.108
SE	550	WBGene00002915	let-805	III	+	2679412	2679820	2679192	2679289	2680413	2680515	778,616	3,7	1052,892	33,19	483	75	1.6717e-05	0.00321675	0.976,0.932	0.832,0.879	0.099
SE	5616	WBGene00022048	fln-1	IV	-	363975	364128	363770	363873	364208	364307	4507,3988	294,278	5425,4536	586,479	228	75	4.90263e-05	0.00691815	0.835,0.825	0.753,0.757	0.075
SE	2913	WBGene00003196	mel-11	II	+	9365635	9365779	9364892	9365076	9365972	9366173	1115,1020	28,22	1192,1123	79,37	219	75	0.000146474	0.0160364	0.932,0.941	0.838,0.912	0.061
SE	5716	WBGene00006787	unc-52	II	-	14658037	14658334	14657637	14657919	14658474	14658753	3351,2995	61,50	4471,3687	154,105	372	75	7.45291e-05	0.00946519	0.917,0.924	0.854,0.876	0.056
SE	5717	WBGene00006787	unc-52	II	-	14658037	14658334	14657382	14657491	14658474	14658753	2704,2413	30,23	3526,2926	88,49	372	75	0.000111111	0.0128283	0.948,0.955	0.89,0.923	0.045
SE	5733	WBGene00006787	unc-52	II	-	14659534	14659813	14658803	14659367	14661743	14661937	2914,2392	21,18	3817,3204	85,44	354	75	4.21927e-06	0.00103048	0.967,0.966	0.905,0.939	0.044
SE	4435	WBGene00021534	mvk-1	III	-	6130211	6130490	6129911	6130050	6130780	6131085	3493,3021	34,30	3466,3311	80,51	354	75	0.0001635	0.0170201	0.956,0.955	0.902,0.932	0.038
SE	5620	WBGene00022048	fln-1	IV	-	363975	364112	363770	363879	364208	364307	2128,1849	27,26	2591,2234	73,53	212	75	0.00031313	0.0276358	0.965,0.962	0.926,0.937	0.032
SE	5618	WBGene00022048	fln-1	IV	-	363975	364106	363770	363879	364208	364307	2059,1781	27,26	2502,2156	73,53	206	75	0.00031335	0.0276358	0.965,0.961	0.926,0.937	0.031
SE	5615	WBGene00022048	fln-1	IV	-	363975	364128	363770	363879	364208	364307	4631,4125	27,26	5670,4825	73,53	228	75	0.000237976	0.0225544	0.983,0.981	0.962,0.968	0.017
SE	335	WBGene00002272	lec-9	X	+	17601054	17601151	17600735	17600853	17601225	17601503	84,78	3258,3020	145,138	3321,3349	172	75	0.000447699	0.0369387	0.011,0.011	0.019,0.018	-0.007
SE	530	WBGene00003415	mars-1	IV	-	11633276	11633376	11633081	11633186	11633516	11634970	10,13	714,671	43,28	740,690	175	75	8.67034e-05	0.0105878	0.006,0.008	0.024,0.017	-0.014
SE	3539	WBGene00015943	tiar-1	II	-	5714292	5714356	5714061	5714157	5714493	5714590	14,14	856,711	35,41	802,813	139	75	3.3931e-05	0.00504945	0.009,0.011	0.023,0.026	-0.015
SE	5555	WBGene00010778	gpdh-2	III	-	9855936	9855963	9855124	9855583	9856090	9856231	111,87	2314,2055	198,161	2785,2182	102	75	0.000468211	0.0381172	0.034,0.03	0.05,0.051	-0.019
SE	3815	WBGene00018009	dhhc-3	I	-	5866085	5866332	5864974	5865042	5866385	5866431	10,15	256,214	30,33	222,227	322	75	0.000107085	0.0125924	0.009,0.016	0.031,0.033	-0.019
SE	2374	WBGene00003826	ntl-3	III	-	11839749	11839875	11837963	11838120	11841847	11842056	19,7	374,333	35,27	323,307	201	75	6.13285e-05	0.008466	0.019,0.008	0.039,0.032	-0.022
SE	5047	WBGene00044081	D1086.11	V	+	14076425	14076504	14076145	14076331	14076565	14076716	44,52	1264,1343	89,110	1128,1064	154	75	1.44392e-08	1.01876e-05	0.017,0.019	0.037,0.048	-0.024
SE	2698	WBGene00004980	spk-1	III	+	9460517	9460712	9459983	9460223	9461065	9461146	72,99	950,866	196,192	993,988	270	75	1.0905e-07	4.32791e-05	0.021,0.031	0.052,0.051	-0.025
SE	5743	WBGene00000866	cyb-2.1	IV	+	10986858	10986961	10986427	10986814	10987003	10987426	1673,1353	27,23	1310,1330	8,5	178	75	2.77053e-05	0.00451099	0.963,0.961	0.986,0.991	-0.026
SE	716	WBGene00004112	pqn-22	IV	-	6023223	6023411	6022939	6023053	6024449	6024787	0,5	105,93	14,15	141,106	263	75	0.000447918	0.0369387	0.0,0.015	0.028,0.039	-0.026
SE	5048	WBGene00044081	D1086.11	V	+	14076440	14076504	14076145	14076331	14076565	14076716	44,50	1264,1343	86,108	1128,1064	139	75	2.10234e-08	1.33499e-05	0.018,0.02	0.04,0.052	-0.027
SE	4447	WBGene00003150	mbk-2	IV	+	13034437	13034528	13033228	13033930	13034823	13035060	106,117	1150,989	209,148	1024,997	166	75	0.000118168	0.0133995	0.04,0.051	0.084,0.063	-0.028
SE	2697	WBGene00004980	spk-1	III	+	9460517	9460718	9459983	9460223	9461065	9461146	80,109	950,866	228,208	993,988	276	75	2.95342e-08	1.70493e-05	0.022,0.033	0.059,0.054	-0.029
SE	4312	WBGene00000876	cyl-1	V	-	11992544	11992658	11992084	11992148	11992917	11993051	43,39	442,409	69,69	356,343	189	75	4.78862e-05	0.00691085	0.037,0.036	0.071,0.074	-0.036
SE	2696	WBGene00004980	spk-1	III	+	9460517	9460694	9459983	9460223	9461065	9461146	97,126	950,866	266,256	993,988	252	75	5.37242e-09	4.87355e-06	0.029,0.042	0.074,0.072	-0.037
SE	3708	WBGene00003918	par-3	III	+	5674010	5674189	5673118	5673380	5674720	5674896	115,121	496,425	190,187	452,458	254	75	0.000498643	0.0390911	0.064,0.078	0.11,0.108	-0.038
SE	5054	WBGene00044081	D1086.11	V	+	14076381	14076504	14076145	14076331	14076565	14076716	199,250	1264,1343	323,309	1128,1064	198	75	1.82222e-05	0.00333379	0.056,0.066	0.098,0.099	-0.038
SE	5846	WBGene00015235	cdc-26	I	-	10639840	10639873	10639091	10639751	10639918	10639977	38,33	769,730	81,59	617,606	108	75	6.46189e-07	0.000208311	0.033,0.03	0.084,0.063	-0.042
SE	4310	WBGene00000876	cyl-1	V	-	11992560	11992658	11992084	11992148	11992917	11993051	49,49	442,409	82,76	356,343	173	75	6.51964e-05	0.00862494	0.046,0.049	0.091,0.088	-0.042
SE	3709	WBGene00003918	par-3	III	+	5674016	5674189	5673127	5673380	5674720	5674896	135,144	496,425	225,214	452,458	248	75	0.000536615	0.041555	0.076,0.093	0.131,0.124	-0.043
SE	4036	WBGene00011556	vglu-3	III	+	10300877	10301082	10300594	10300741	10301295	10301850	14,11	118,80	39,20	93,76	280	75	0.00014246	0.0158706	0.031,0.036	0.101,0.066	-0.05
SE	4441	WBGene00003150	mbk-2	IV	+	13034452	13034528	13033228	13033930	13034823	13035729	230,230	1150,989	407,298	1024,997	151	75	8.45613e-05	0.0105287	0.09,0.104	0.165,0.129	-0.05
SE	2775	WBGene00006697	uaf-1	III	-	1068011	1068251	1067832	1067952	1070422	1070655	138,126	407,424	236,303	448,455	315	75	2.53574e-06	0.000670916	0.075,0.066	0.111,0.137	-0.053
SE	2193	WBGene00003153	mca-3	IV	-	3109982	3110051	3105177	3105304	3116621	3116789	139,149	527,442	292,229	590,524	144	75	0.00063229	0.0466865	0.121,0.149	0.205,0.185	-0.06
SE	2774	WBGene00006697	uaf-1	III	-	1068035	1068251	1067927	1067952	1070422	1070634	149,147	407,424	265,330	448,455	291	75	3.06837e-06	0.000779366	0.086,0.082	0.132,0.157	-0.061
SE	220	WBGene00004704	rsp-7	II	+	10659786	10659862	10659596	10659715	10660031	10661694	86,77	540,409	136,122	405,373	151	75	1.0698e-05	0.00219136	0.073,0.086	0.143,0.14	-0.062
SE	2238	WBGene00021902	oxy-4	III	-	5156824	5156872	5155964	5156070	5157189	5158000	7,4	158,169	16,36	152,152	123	75	1.32138e-07	4.93576e-05	0.026,0.014	0.06,0.126	-0.073
SE	1888	WBGene00002978	lev-11	I	-	14622657	14622743	14622303	14622511	14622827	14622897	475,449	1055,865	832,713	1173,894	161	75	8.98355e-05	0.0107633	0.173,0.195	0.248,0.271	-0.076
SE	4069	WBGene00006527	tax-6	IV	-	10496533	10496542	10495181	10495266	10497967	10498045	9,9	417,406	19,111	610,481	84	75	4.5188e-08	2.3912e-05	0.019,0.019	0.027,0.171	-0.08
SE	2249	WBGene00018508	F46F11.1	I	+	5628886	5628928	5628373	5628588	5629907	5630273	17,29	151,178	69,39	198,154	117	75	0.000177059	0.0181343	0.067,0.095	0.183,0.14	-0.081
SE	2754	WBGene00003130	map-2	IV	-	16853743	16853815	16853358	16853463	16854830	16854882	188,220	741,658	400,396	801,701	147	75	9.94646e-07	0.000300762	0.115,0.146	0.203,0.224	-0.083
SE	6407	WBGene00000294	cas-1	X	-	16809698	16811981	16809464	16809598	16813535	16813653	1459,1283	345,241	3018,2428	306,297	2358	75	4.9331e-08	2.40963e-05	0.119,0.145	0.239,0.206	-0.09
SE	4311	WBGene00000876	cyl-1	V	-	11992607	11992658	11992084	11992148	11992917	11993051	120,84	442,409	174,158	356,343	126	75	1.31785e-06	0.00036384	0.139,0.109	0.225,0.215	-0.096
SE	5763	WBGene00021626	rft-2	V	-	4447027	4447066	4446056	4446215	4448451	4449114	38,17	161,192	49,60	153,152	114	75	7.33616e-05	0.00946519	0.134,0.055	0.174,0.206	-0.096
SE	4471	WBGene00022579	ZC262.2	III	+	8332585	8332621	8332327	8332440	8332772	8332927	21,27	491,451	61,46	208,236	111	75	1.09912e-14	1.74485e-11	0.028,0.039	0.165,0.116	-0.107
SE	6346	WBGene00000898	daf-2	III	-	3006978	3007224	3005691	3006037	3010410	3010523	159,155	4,6	189,179	1,0	321	75	0.000228674	0.0223397	0.903,0.858	0.978,1.0	-0.108
SE	1908	WBGene00006825	unc-96	X	-	612354	612384	611271	611615	612707	612847	32,31	136,118	89,73	201,131	105	75	0.000356685	0.0306074	0.144,0.158	0.24,0.285	-0.111
SE	6240	WBGene00021352	Y37E3.11	I	+	2082033	2082075	2081096	2081309	2082813	2083029	52,60	329,299	87,84	203,183	117	75	6.72192e-08	3.04887e-05	0.092,0.114	0.216,0.227	-0.118
SE	827	WBGene00001340	etr-1	II	+	167173	167380	166960	167078	167894	168047	185,180	119,126	299,275	120,102	282	75	0.000257344	0.0240314	0.293,0.275	0.399,0.418	-0.124
SE	4469	WBGene00022579	ZC262.2	III	+	8332585	8332722	8332327	8332440	8332772	8332927	65,60	491,451	141,123	208,236	212	75	0	0	0.045,0.045	0.193,0.156	-0.13
SE	4468	WBGene00022579	ZC262.2	III	+	8332585	8332653	8332319	8332440	8332772	8332927	48,38	491,451	96,102	208,236	143	75	0	0	0.049,0.042	0.195,0.185	-0.145
SE	2410	WBGene00020453	fbxa-55	III	-	933838	933864	933463	933797	935954	936067	7,5	73,71	22,14	64,37	101	75	1.66244e-05	0.00321675	0.066,0.05	0.203,0.219	-0.153
SE	4467	WBGene00022579	ZC262.2	III	+	8332585	8332644	8332327	8332440	8332772	8332927	70,57	491,451	117,128	208,236	134	75	0	0	0.074,0.066	0.239,0.233	-0.166
SE	5264	WBGene00011978	T24B8.4	II	-	9065645	9065713	9063686	9064274	9066466	9066625	37,29	6,3	75,45	2,0	143	75	0.000484111	0.0384263	0.764,0.835	0.952,1.0	-0.176
SE	6248	WBGene00021352	Y37E3.11	I	+	2081955	2081976	2081096	2081309	2082813	2083008	98,137	329,299	169,174	203,183	96	75	1.0404e-08	8.25814e-06	0.189,0.264	0.394,0.426	-0.184
SE	2409	WBGene00020453	fbxa-55	III	-	933838	934466	933463	933797	935954	936067	296,250	73,71	515,376	64,37	703	75	6.32777e-07	0.000208311	0.302,0.273	0.462,0.52	-0.204
SE	3916	WBGene00018222	F40A3.7	V	-	7896866	7896960	7895464	7895820	7897023	7897136	11,16	4,4	15,15	1,0	169	75	0.00019115	0.0189656	0.55,0.64	0.869,1.0	-0.34
SE	4589	WBGene00019079	rpa-4	I	-	5510472	5510642	5510242	5510333	5510692	5510782	19,12	6,4	24,20	0,1	245	75	1.02114e-05	0.00216142	0.492,0.479	1.0,0.86	-0.444
SE	2306	WBGene00019287	K01A12.3	X	-	8621612	8621779	8621436	8621536	8621834	8622157	10,6	2,2	5,6	0,0	242	75	0.000262249	0.0241345	0.608,0.482	1.0,1.0	-0.455
SE	4590	WBGene00019079	rpa-4	I	-	5510396	5510642	5510242	5510333	5510692	5510782	24,13	6,4	29,27	0,1	321	75	6.01941e-06	0.00141568	0.483,0.432	1.0,0.863	-0.474
SE	4588	WBGene00019079	rpa-4	I	-	5510449	5510642	5510242	5510333	5510692	5510782	18,11	6,4	22,19	0,1	268	75	1.00527e-05	0.00216142	0.456,0.435	1.0,0.842	-0.476
SE	3442	WBGene00005547	sri-35	V	+	16222521	16222650	16222322	16222475	16222694	16222913	0,1	2,0	2,2	0,0	204	75	0.000477002	0.0383413	0.0,1.0	1.0,1.0	-0.5
SE	2194	WBGene00013634	Y105C5A.9	IV	+	15632961	15633130	15631516	15631531	15633193	15633329	0,1	2,0	2,3	0,0	244	75	0.000280485	0.025444	0.0,1.0	1.0,1.0	-0.5
SE	2129	WBGene00003916	par-1	V	-	14114475	14114538	14114054	14114249	14115457	14115582	2,2	5,3	11,8	0,3	138	75	0.000647432	0.0472551	0.179,0.266	1.0,0.592	-0.574
SE	5142	WBGene00007213	C01A2.1	I	-	13410622	13410739	13410156	13410509	13410998	13411245	0,2	1,2	2,5	1,0	192	75	0.000162554	0.0170201	0.0,0.281	0.439,1.0	-0.579
SE	5843	WBGene00001587	ggr-2	X	+	6080474	6080558	6080025	6080156	6080890	6081077	0,5	1,4	9,7	1,0	159	75	6.4167e-05	0.00862494	0.0,0.371	0.809,1.0	-0.719
SE	1815	WBGene00022816	fbn-1	III	+	7634817	7634886	7633653	7633872	7636314	7636473	0,1	2,2	1,6	0,1	144	75	1.22722e-06	0.00035422	0.0,0.207	1.0,0.758	-0.775
SE	6505	WBGene00044898	let-383	I	+	6862941	6863019	6862396	6862457	6863075	6863161	0,2	5,2	1,2	0,0	153	75	3.79385e-11	4.81819e-08	0.0,0.329	1.0,1.0	-0.836
SE	4974	WBGene00010615	K07A1.9	I	-	9613329	9613379	9612905	9613211	9613825	9614015	0,0	1,1	1,4	0,1	125	75	1.03798e-07	4.32791e-05	0.0,0.0	1.0,0.706	-0.853
SE	1755	WBGene00020786	T25B2.2	X	+	6173210	6173233	6172749	6172791	6173378	6173444	0,0	2,2	2,1	0,0	98	75	2.27095e-09	2.40343e-06	0.0,0.0	1.0,1.0	-1

## Sheet: Q552P+R643C+K718E
Event type	ID	GeneID	geneSymbol	chr	strand	longExonStart_0base	longExonEnd	shortES	shortEE	flankingES	flankingEE	IJC_SAMPLE_1	SJC_SAMPLE_1	IJC_SAMPLE_2	SJC_SAMPLE_2	IncFormLen	SkipFormLen	PValue	FDR	IncLevel1	IncLevel2	IncLevelDifference
A5'SS	205	WBGene00021125	ccb-2	chrI	+	2846714	2846828	2846714	2846785	2846958	2847054	2,2	0,1	0,0	7,4	118	75	2.45371e-06	0.000140475	1.0,0.56	0.0,0.0	0.78
A5'SS	401	WBGene00020732	T23E7.2	chrX	+	17679251	17679669	17679251	17679319	17679921	17680035	157,294	31,49	113,91	62,50	425	75	6.91174e-09	6.33115e-07	0.472,0.514	0.243,0.243	0.25
A5'SS	2	WBGene00015713	C12D12.1	chrX	+	3504015	3504628	3504015	3504097	3504699	3505251	260,376	48,79	294,163	171,70	606	75	2.66118e-09	6.09411e-07	0.401,0.371	0.175,0.224	0.186
A5'SS	91	WBGene00003055	lon-1	chrIII	+	5476373	5476529	5476373	5476496	5477553	5477999	577,613	77,122	642,572	256,218	108	75	2.9175e-10	1.33621e-07	0.839,0.777	0.635,0.646	0.167
A5'SS	8	WBGene00022816	fbn-1	chrIII	+	7633653	7634558	7633653	7633872	7636314	7636473	1017,5723	22,71	951,834	39,41	761	75	5.22e-09	6.33115e-07	0.82,0.888	0.706,0.667	0.167
A5'SS	592	WBGene00015279	C01B10.4	chrIV	-	6629416	6629671	6629420	6629671	6629282	6629368	6,2	17,21	0,0	13,7	79	75	0.000333312	0.0109041	0.251,0.083	0.0,0.0	0.167
A5'SS	106	WBGene00011580	ddx-19	chrII	+	8885467	8886694	8885467	8885542	8887036	8887094	1386,1489	103,87	1446,1099	194,121	1227	75	7.5607e-06	0.000360315	0.451,0.511	0.313,0.357	0.146
A5'SS	436	WBGene00017275	F08F8.10	chrIII	-	7356705	7357037	7356714	7357037	7356041	7356659	100,100	15,10	88,75	30,19	84	75	0.00135314	0.02817	0.856,0.899	0.724,0.779	0.126
A5'SS	459	WBGene00003651	nhr-61	chrII	-	14816762	14817352	14816771	14817352	14816603	14816716	19,11	48,72	14,11	152,140	84	75	0.00149998	0.0294596	0.261,0.12	0.076,0.066	0.119
A5'SS	461	WBGene00004783	seu-1	chrIV	+	6329766	6330294	6329766	6330012	6330383	6330500	421,462	11,8	492,355	21,22	357	75	0.00190415	0.0311464	0.889,0.924	0.831,0.772	0.105
A5'SS	266	WBGene00001328	epi-1	chrIV	+	10670909	10671063	10670909	10671036	10671350	10671830	29,39	156,187	18,10	301,189	102	75	3.03291e-07	1.98439e-05	0.12,0.133	0.042,0.037	0.087
A5'SS	350	WBGene00022745	ZK470.2	chrX	+	4146447	4146642	4146447	4146559	4146760	4147018	135,138	211,162	134,101	299,216	158	75	0.00154374	0.0294596	0.233,0.288	0.175,0.182	0.082
A5'SS	508	WBGene00019719	M01H9.3	chrIV	-	4469329	4469484	4469335	4469484	4469099	4469283	70,76	269,331	50,38	455,267	81	75	8.76599e-05	0.00364984	0.194,0.175	0.092,0.116	0.08
A5'SS	57	WBGene00012538	Y37A1B.5	chrIV	+	14052983	14053651	14052983	14053186	14055473	14055880	90,74	443,339	101,64	278,182	540	75	0.0010135	0.0232091	0.027,0.029	0.048,0.047	-0.019
A5'SS	193	WBGene00015815	C16A11.2	chrII	+	4238434	4238652	4238434	4238538	4239305	4239708	7,0	68,65	13,14	62,71	189	75	0.000425144	0.012981	0.039,0.0	0.077,0.073	-0.055
A5'SS	221	WBGene00001863	him-4	chrX	+	9746076	9746314	9746076	9746200	9747150	9747288	19,15	134,188	20,17	62,56	189	75	0.000150699	0.00575166	0.053,0.031	0.113,0.108	-0.069
A5'SS	229	WBGene00016011	C23G10.2	chrIII	+	6208063	6208313	6208063	6208190	6208412	6208499	1033,894	63,53	2280,1668	58,40	198	75	2.6955e-07	1.98439e-05	0.861,0.865	0.937,0.94	-0.076
A5'SS	199	WBGene00007599	C15A11.7	chrI	+	7405831	7405944	7405831	7405921	7405987	7406276	156,271	38,34	451,285	25,19	98	75	7.86715e-06	0.000360315	0.759,0.859	0.932,0.92	-0.117
A5'SS	609	WBGene00022310	Y77E11A.7	chrIV	-	1418458	1418679	1418503	1418679	1417703	1418084	11,17	70,56	39,30	88,44	120	75	0.00126055	0.027492	0.089,0.159	0.217,0.299	-0.134
A5'SS	35	WBGene00017565	ddo-2	chrV	-	7434839	7435032	7434844	7435032	7434392	7434602	107,120	415,439	211,145	352,240	80	75	6.88185e-09	6.33115e-07	0.195,0.204	0.36,0.362	-0.161
A5'SS	475	WBGene00019408	K05F1.6	chrII	+	5783701	5783929	5783701	5783923	5784060	5784331	39,43	21,17	81,65	13,9	81	75	0.000266633	0.00939367	0.632,0.701	0.852,0.87	-0.195
A5'SS	7	WBGene00011520	nhr-213	chrV	-	15895486	15895582	15895501	15895582	15895340	15895432	4,3	21,17	20,18	24,34	90	75	0.00175213	0.0311464	0.137,0.128	0.41,0.306	-0.225
A5'SS	126	WBGene00017792	F25E5.16	chrV	+	7439068	7439283	7439068	7439216	7439397	7439558	4,1	17,10	17,11	20,13	142	75	0.000737219	0.0187581	0.111,0.05	0.31,0.309	-0.229
A5'SS	373	WBGene00009231	ceh-89	chrX	+	14143699	14144038	14143699	14143828	14144179	14144889	31,19	21,19	60,34	13,11	285	75	0.000529248	0.0147748	0.28,0.208	0.548,0.449	-0.255
A5'SS	149	WBGene00012332	rpi-1	chrII	-	13961229	13961981	13961265	13961981	13960883	13961129	16,11	8,14	38,44	7,9	111	75	0.00177664	0.0311464	0.575,0.347	0.786,0.768	-0.316
A5'SS	33	WBGene00017489	F15E6.9	chrIV	-	4296854	4297031	4296857	4297031	4296746	4296806	4,6	4,3	5,4	1,0	78	75	0.000833963	0.0201029	0.49,0.658	0.828,1.0	-0.34
A5'SS	588	WBGene00015818	C16A11.5	chrII	+	4223651	4223719	4223651	4223686	4223803	4223908	8,4	2,2	2,4	0,0	108	75	0.001845	0.0311464	0.735,0.581	1.0,1.0	-0.342
A5'SS	363	WBGene00012125	T28D6.5	chrIII	+	11337936	11338047	11337936	11338038	11338313	11338415	0,1	2,3	4,2	3,1	84	75	0.00054841	0.0147748	0.0,0.229	0.543,0.641	-0.478
Event type	ID	GeneID	geneSymbol	chr	strand	longExonStart_0base	longExonEnd	shortES	shortEE	flankingES	flankingEE	IJC_SAMPLE_1	SJC_SAMPLE_1	IJC_SAMPLE_2	SJC_SAMPLE_2	IncFormLen	SkipFormLen	PValue	FDR	IncLevel1	IncLevel2	IncLevelDifference
A3'SS	375	WBGene00001517	gar-1	chrX	-	6479969	6480107	6479969	6480098	6480680	6480817	5,2	1,0	2,3	5,5	84	75	5.07749e-05	0.0021551	0.817,1.0	0.263,0.349	0.603
A3'SS	793	WBGene00003704	nhr-114	chrV	+	4188608	4188730	4188613	4188730	4188401	4188532	292,182	120,76	23,27	40,48	80	75	1.80725e-11	6.94889e-09	0.695,0.692	0.35,0.345	0.346
A3'SS	177	WBGene00008219	C50B6.3	chrV	+	13314603	13315374	13314609	13315374	13313934	13314519	27,21	32,37	16,18	127,92	81	75	1.9237e-07	2.46555e-05	0.439,0.344	0.104,0.153	0.263
A3'SS	507	WBGene00021448	Y39D8A.1	chrV	+	419916	420511	420379	420511	419708	419872	29,25	0,0	88,61	2,4	538	75	0.000169621	0.00483139	1.0,1.0	0.86,0.68	0.23
A3'SS	494	WBGene00012100	sipa-1	chrV	-	11632319	11632467	11632319	11632461	11632711	11633173	10,14	17,20	13,4	48,40	81	75	0.0016797	0.0211753	0.353,0.393	0.2,0.085	0.23
A3'SS	54	WBGene00015390	C03F11.4	chrX	-	5406065	5406202	5406065	5406200	5406255	5406443	2,3	7,10	0,0	9,10	77	75	0.00111742	0.0156721	0.218,0.226	0.0,0.0	0.222
A3'SS	826	WBGene00021146	lgc-45	chrII	+	3564624	3564944	3564660	3564944	3564377	3564578	77,81	3,5	81,44	11,19	111	75	0.000261825	0.00610131	0.945,0.916	0.833,0.61	0.209
A3'SS	59	WBGene00010673	K08E7.5	chrIV	+	12574619	12576543	12576485	12576543	12573762	12573993	574,598	3,2	426,673	10,7	1941	75	0.00432556	0.0415794	0.881,0.92	0.622,0.788	0.196
A3'SS	590	WBGene00009770	F46B6.5	chrV	-	9780753	9781326	9780753	9781200	9781423	9781532	188,252	47,42	185,174	72,88	201	75	5.32468e-05	0.0021551	0.599,0.691	0.489,0.425	0.188
A3'SS	282	WBGene00006974	zen-4	chrIV	+	6119003	6119309	6119009	6119309	6118712	6118961	26,22	43,64	10,14	82,85	81	75	0.000157147	0.00483139	0.359,0.241	0.101,0.132	0.183
A3'SS	477	WBGene00018420	F44E2.7	chrIII	-	8846827	8847409	8846827	8847403	8848166	8848390	37,28	37,30	27,27	60,62	81	75	0.00206606	0.024825	0.481,0.464	0.294,0.287	0.182
A3'SS	821	WBGene00010658	K08D8.4	chrIV	-	12907469	12907812	12907469	12907710	12907856	12907984	210,154	50,24	107,110	38,52	177	75	0.000899119	0.0141878	0.64,0.731	0.544,0.473	0.177
A3'SS	444	WBGene00012306	W06F12.2	chrIII	-	13728867	13728947	13728867	13728935	13729023	13729230	94,61	33,24	86,65	60,54	87	75	0.000926877	0.0142554	0.711,0.687	0.553,0.509	0.168
A3'SS	341	WBGene00009451	cids-2	chrI	-	8807289	8807381	8807289	8807369	8807420	8807524	26,25	75,75	15,8	168,130	87	75	6.49087e-08	9.98296e-06	0.23,0.223	0.071,0.05	0.166
A3'SS	254	WBGene00022048	fln-1	chrIV	-	373961	374530	373961	374524	374570	374664	86,108	114,150	50,27	135,76	81	75	0.000184828	0.00491461	0.411,0.4	0.255,0.248	0.154
A3'SS	3	WBGene00021311	thoc-5	chrIII	-	5346757	5347126	5346757	5347120	5347499	5347881	25,21	83,82	11,5	116,90	81	75	1.7426e-05	0.000957187	0.218,0.192	0.081,0.049	0.14
A3'SS	898	WBGene00018427	F44E7.5	chrV	-	5779576	5779730	5779576	5779729	5779780	5780117	4,5	19,28	2,1	61,24	76	75	0.00395573	0.0395387	0.172,0.15	0.031,0.039	0.126
A3'SS	663	WBGene00000366	cbp-1	chrIII	+	9773330	9773633	9773417	9773633	9772965	9773158	307,333	121,143	249,177	188,109	162	75	0.000371433	0.00771979	0.54,0.519	0.38,0.429	0.125
A3'SS	357	WBGene00010406	math-33	chrV	+	11117598	11117844	11117601	11117844	11117430	11117545	136,117	18,19	103,70	32,25	78	75	0.0010675	0.0155944	0.879,0.856	0.756,0.729	0.125
A3'SS	378	WBGene00006514	tdp-1	chrII	+	8998932	8999150	8998941	8999150	8998748	8998889	55,53	133,96	44,39	186,155	84	75	0.000648174	0.0113283	0.27,0.33	0.174,0.183	0.122
A3'SS	449	WBGene00018819	rog-1	chrII	-	1372920	1373059	1372920	1373050	1373265	1373415	1,5	17,19	0,0	33,16	84	75	0.00163993	0.0210184	0.05,0.19	0.0,0.0	0.12
A3'SS	859	WBGene00020317	pdf-1	chrIII	-	6910962	6911066	6910962	6911060	6912109	6912481	641,549	153,130	972,949	411,415	81	75	2.51073e-06	0.000193075	0.795,0.796	0.686,0.679	0.113
A3'SS	331	WBGene00010551	smg-8	chrII	+	14442917	14443463	14442923	14443463	14442036	14442211	19,8	63,68	5,4	98,67	81	75	0.000626465	0.0112035	0.218,0.098	0.045,0.052	0.11
A3'SS	506	WBGene00008685	mon-2	chrIV	+	12104916	12105074	12104922	12105074	12104594	12104779	151,157	19,23	130,89	29,32	81	75	0.0031801	0.0344437	0.88,0.863	0.806,0.72	0.108
A3'SS	612	WBGene00016027	C23H5.8	chrIV	-	2111893	2112494	2111893	2112087	2112734	2112920	2030,1777	42,43	556,740	26,35	482	75	0.000256701	0.00610131	0.883,0.865	0.769,0.767	0.106
A3'SS	532	WBGene00001444	flp-1	chrIV	+	9145487	9145607	9145520	9145607	9145348	9145435	338,219	296,283	517,486	860,840	108	75	0.00112089	0.0156721	0.442,0.35	0.295,0.287	0.105
A3'SS	521	WBGene00010912	gmps-1	chrII	-	10866090	10866609	10866090	10866603	10866727	10866788	31,28	167,144	15,6	205,148	81	75	1.00417e-05	0.000643505	0.147,0.153	0.063,0.036	0.1
A3'SS	5	WBGene00001955	hlh-11	chrIII	+	9623829	9624053	9623835	9624053	9623500	9623776	394,327	54,32	315,214	69,55	81	75	0.000140417	0.0044992	0.871,0.904	0.809,0.783	0.091
A3'SS	511	WBGene00018210	F39G3.5	chrV	+	4723915	4724185	4724027	4724185	4723047	4723113	21,30	99,72	21,12	251,196	187	75	6.28867e-08	9.98296e-06	0.078,0.143	0.032,0.024	0.082
A3'SS	235	WBGene00003796	npp-10	chrIII	-	6018581	6019043	6018581	6019037	6019085	6019286	62,72	291,325	40,41	442,362	81	75	1.64981e-05	0.000957187	0.165,0.17	0.077,0.095	0.082
A3'SS	284	WBGene00017349	farl-11	chrII	-	7104751	7104930	7104751	7104924	7104970	7105030	18,26	194,125	12,13	270,255	81	75	0.000102474	0.00394014	0.079,0.161	0.04,0.045	0.077
A3'SS	668	WBGene00019762	M03F8.3	chrV	+	5941585	5941807	5941594	5941807	5940214	5941249	26,43	220,188	32,32	464,407	84	75	0.000110706	0.00405397	0.095,0.17	0.058,0.066	0.071
A3'SS	492	WBGene00019953	wapl-1	chrIV	-	4445225	4445424	4445225	4445418	4445463	4445644	28,17	164,155	16,4	197,178	81	75	0.000496445	0.00939171	0.137,0.092	0.07,0.02	0.07
A3'SS	38	WBGene00016650	ubr-4	chrI	-	4626464	4627206	4626464	4627200	4628067	4629512	34,53	250,252	25,15	275,214	81	75	0.000505989	0.00939171	0.112,0.163	0.078,0.061	0.068
A3'SS	256	WBGene00022152	atg-5	chrI	+	1712709	1712828	1712715	1712828	1710668	1710996	19,10	112,91	19,6	229,235	81	75	0.00163752	0.0210184	0.136,0.092	0.071,0.023	0.067
A3'SS	679	WBGene00000938	dcp-66	chrI	-	7539174	7539259	7539174	7539250	7539302	7539501	15,25	187,143	11,9	233,174	84	75	0.00162495	0.0210184	0.067,0.135	0.04,0.044	0.059
A3'SS	201	WBGene00001007	dli-1	chrIV	-	13097578	13097829	13097578	13097823	13097873	13098038	41,32	275,267	25,16	309,275	81	75	0.00305067	0.0335137	0.121,0.1	0.07,0.051	0.05
A3'SS	125	WBGene00020549	nmt-1	chrIII	-	6116035	6116174	6116035	6116168	6116216	6116331	20,28	308,329	13,16	490,375	81	75	0.0015721	0.0210184	0.057,0.073	0.024,0.038	0.034
A3'SS	80	WBGene00004167	pqn-87	chrII	-	12210812	12211182	12210812	12211173	12211789	12212378	15,32	238,379	15,10	440,266	84	75	0.00387525	0.0395387	0.053,0.07	0.03,0.032	0.03
A3'SS	40	WBGene00012186	mlt-11	chrV	+	20668172	20668710	20668448	20668710	20667514	20667642	582,4186	19,47	711,915	15,35	351	75	0.00355744	0.0369686	0.867,0.95	0.91,0.848	0.029
A3'SS	157	WBGene00004702	rsp-5	chrII	+	6490719	6491065	6490986	6491065	6490407	6490659	140,128	270,285	174,184	634,481	342	75	0.00426675	0.0415333	0.102,0.09	0.057,0.077	0.029
A3'SS	487	WBGene00009724	F45D3.4	chrV	-	12552210	12553023	12552210	12552906	12553078	12553191	5465,2953	119,81	4295,3507	67,49	192	75	0.00152261	0.0209087	0.947,0.934	0.962,0.965	-0.023
A3'SS	269	WBGene00016422	noah-1	chrI	-	5876753	5876904	5876753	5876892	5877073	5877522	42,139	1069,3895	55,106	918,1355	87	75	3.3537e-05	0.00151706	0.033,0.03	0.049,0.063	-0.025
A3'SS	4	WBGene00015538	sams-3	chrIV	+	5849224	5849440	5849317	5849440	5848887	5848948	9,5	1061,735	38,18	375,478	168	75	3.18483e-08	8.16378e-06	0.004,0.003	0.043,0.017	-0.026
A3'SS	270	WBGene00006734	ufd-2	chrII	+	8064194	8065104	8064197	8065104	8063222	8064144	226,204	22,15	224,183	5,9	78	75	0.00277793	0.0320682	0.908,0.929	0.977,0.951	-0.045
A3'SS	552	WBGene00018657	acl-4	chrX	-	2067115	2067214	2067115	2067205	2067302	2067379	1,4	155,120	8,8	136,79	84	75	0.00178686	0.0221629	0.006,0.029	0.05,0.083	-0.049
A3'SS	83	WBGene00004167	pqn-87	chrII	-	12215655	12215775	12215655	12215766	12215889	12216191	17,27	269,378	45,33	324,243	84	75	0.00104872	0.0155944	0.053,0.06	0.11,0.108	-0.053
A3'SS	408	WBGene00008605	mlt-9	chrX	-	15105870	15106003	15105870	15105973	15106321	15106392	28,23	288,255	32,49	158,271	105	75	0.000904034	0.0141878	0.065,0.061	0.126,0.114	-0.057
A3'SS	906	WBGene00006697	uaf-1	chrIII	-	1067832	1068251	1067832	1067952	1070422	1070655	121,192	219,203	301,203	250,164	374	75	0.000322434	0.00688755	0.1,0.159	0.194,0.199	-0.067
A3'SS	140	WBGene00014294	C53C7.5	chrX	+	13043819	13043881	13043828	13043881	13043704	13043772	18,12	359,242	64,79	493,482	84	75	3.2513e-07	3.4192e-05	0.043,0.042	0.104,0.128	-0.073
A3'SS	466	WBGene00001561	gei-4	chrIII	-	346767	346883	346767	346868	347038	347437	24,24	194,250	82,51	347,231	90	75	0.000138369	0.0044992	0.093,0.074	0.165,0.155	-0.077
A3'SS	850	WBGene00002061	ife-3	chrV	-	7157	7393	7157	7390	7432	7609	49,60	4,7	79,45	2,0	78	75	0.00107478	0.0155944	0.922,0.892	0.974,1.0	-0.08
A3'SS	571	WBGene00016535	C39D10.8	chrX	-	7880272	7880344	7880272	7880332	7880392	7880589	100,101	295,390	171,123	415,239	87	75	0.00293171	0.0326737	0.226,0.183	0.262,0.307	-0.08
A3'SS	178	WBGene00006752	unc-13	chrI	+	7433089	7433628	7433098	7433628	7430955	7431104	37,30	133,121	85,53	162,140	84	75	0.00529235	0.0496319	0.199,0.181	0.319,0.253	-0.096
A3'SS	69	WBGene00020346	rbm-5	chrI	+	6216058	6216168	6216061	6216168	6215918	6215987	13,17	73,80	63,34	136,108	78	75	0.00401043	0.0395387	0.146,0.17	0.308,0.232	-0.112
A3'SS	834	WBGene00015545	C06G1.1	chrX	+	16635297	16635555	16635303	16635555	16635161	16635233	173,43	389,154	120,139	173,219	81	75	0.000697883	0.011926	0.292,0.205	0.391,0.37	-0.132
A3'SS	805	WBGene00006575	tir-1	chrIII	-	3869595	3870277	3869595	3870268	3870325	3870443	233,109	141,58	165,166	56,46	84	75	0.000310947	0.00683195	0.596,0.627	0.725,0.763	-0.133
A3'SS	387	WBGene00012404	Y6G8.2	chrV	-	17596094	17597144	17596094	17596358	17597942	17598660	287,150	6,2	243,156	1,0	861	75	0.000835599	0.013969	0.806,0.867	0.955,1.0	-0.141
A3'SS	676	WBGene00018161	F38A5.2	chrIV	-	6584908	6585136	6584908	6585130	6585207	6585253	62,83	220,221	178,156	278,236	81	75	7.9037e-06	0.00055254	0.207,0.258	0.372,0.38	-0.144
A3'SS	27	WBGene00003478	mtm-6	chrIII	+	13352615	13353562	13352621	13353562	13352328	13352404	79,95	37,45	128,107	27,24	81	75	0.000512941	0.00939171	0.664,0.662	0.814,0.805	-0.146
A3'SS	502	WBGene00020102	R148.3	chrIII	+	3176816	3177328	3176852	3177328	3175884	3176742	24,33	135,162	78,49	143,94	111	75	3.55703e-07	3.4192e-05	0.107,0.121	0.269,0.26	-0.151
A3'SS	388	WBGene00012404	Y6G8.2	chrV	-	17596094	17597685	17596094	17596358	17597942	17598660	409,249	6,2	404,244	1,0	1402	75	0.000449717	0.00886749	0.785,0.869	0.956,1.0	-0.151
A3'SS	324	WBGene00000459	ceh-38	chrII	+	6952512	6952615	6952521	6952615	6952152	6952464	48,42	58,58	110,71	72,53	84	75	0.00249921	0.0295676	0.425,0.393	0.577,0.545	-0.152
A3'SS	574	WBGene00009188	lsy-22	chrI	-	7704571	7705466	7704571	7705460	7705966	7706618	26,9	103,115	83,40	150,125	81	75	0.000169633	0.00483139	0.189,0.068	0.339,0.229	-0.156
A3'SS	204	WBGene00018101	math-27	chrII	+	1768634	1768903	1768683	1768903	1768169	1768404	68,66	9,14	112,91	3,5	124	75	0.000185336	0.00491461	0.82,0.74	0.958,0.917	-0.157
A3'SS	288	WBGene00013969	tep-1	chrI	+	14997510	14997682	14997543	14997682	14997402	14997469	121,94	79,108	110,70	46,32	108	75	0.00342826	0.0366157	0.515,0.377	0.624,0.603	-0.167
A3'SS	328	WBGene00010681	mak-1	chrII	+	8746354	8746802	8746587	8746802	8746056	8746134	2639,1596	299,225	2937,2221	170,98	308	75	1.28153e-12	9.85497e-10	0.682,0.633	0.808,0.847	-0.17
A3'SS	760	WBGene00020740	T23F4.2	chrII	+	1164431	1164552	1164440	1164552	1164207	1164337	27,23	69,66	81,58	89,80	84	75	0.000254007	0.00610131	0.259,0.237	0.448,0.393	-0.172
A3'SS	70	WBGene00020346	rbm-5	chrI	+	6216295	6216591	6216358	6216591	6216061	6216168	125,137	58,59	273,191	59,36	138	75	2.49122e-05	0.00127717	0.539,0.558	0.715,0.742	-0.18
A3'SS	421	WBGene00013639	Y105C5A.15	chrIV	+	15718932	15719309	15718941	15719309	15718119	15718461	11,18	65,70	28,19	52,28	84	75	0.000389649	0.00788527	0.131,0.187	0.325,0.377	-0.192
A3'SS	623	WBGene00018950	F56C9.6	chrIII	-	7310162	7310277	7310162	7310238	7310357	7310422	42,50	46,62	42,27	24,13	114	75	0.00279398	0.0320682	0.375,0.347	0.535,0.577	-0.195
A3'SS	46	WBGene00004051	parg-1	chrIV	+	8747765	8747936	8747774	8747936	8746381	8746822	45,53	19,21	68,51	8,6	84	75	0.000124519	0.00435252	0.679,0.693	0.884,0.884	-0.198
A3'SS	605	WBGene00004830	slo-1	chrV	+	18502046	18502106	18502067	18502106	18501934	18501979	11,16	31,28	28,22	22,22	96	75	0.00458665	0.0435448	0.217,0.309	0.499,0.439	-0.206
A3'SS	285	WBGene00013111	sta-1	chrIV	+	16670717	16670840	16670726	16670840	16670540	16670675	32,21	36,40	65,51	49,23	84	75	0.00353643	0.0369686	0.442,0.319	0.542,0.664	-0.222
A3'SS	35	WBGene00017093	E02C12.8	chrV	-	9372057	9372609	9372057	9372503	9372654	9372834	27,24	5,3	27,28	0,1	181	75	0.000292786	0.00662213	0.691,0.768	1.0,0.921	-0.231
A3'SS	21	WBGene00001329	epn-1	chrX	-	14817238	14817625	14817238	14817619	14817674	14817832	44,79	197,157	135,110	141,108	81	75	2.19479e-06	0.000187533	0.171,0.318	0.47,0.485	-0.233
A3'SS	892	WBGene00021941	lgc-33	chrIV	+	848246	848356	848255	848356	847856	848043	12,9	4,5	11,15	1,1	84	75	0.00397391	0.0395387	0.728,0.616	0.908,0.931	-0.248
A3'SS	413	WBGene00012622	Y38H6C.9	chrV	-	20520820	20521338	20520820	20521094	20522229	20522270	28,13	4,1	41,39	0,1	319	75	0.000887429	0.0141878	0.622,0.753	1.0,0.902	-0.264
A3'SS	621	WBGene00017774	nop-1	chrIII	+	5960524	5961035	5960530	5961035	5960302	5960476	20,27	49,45	28,27	17,15	81	75	3.17093e-05	0.00151706	0.274,0.357	0.604,0.625	-0.299
A3'SS	856	WBGene00018788	shc-1	chrI	-	971459	972086	971459	971950	972647	972720	16,4	13,8	25,31	8,9	211	75	0.0028911	0.0326737	0.304,0.151	0.526,0.55	-0.311
A3'SS	741	WBGene00017512	nhr-179	chrV	-	1616394	1616850	1616394	1616822	1617448	1617540	3,0	1,2	2,2	0,1	103	75	0.00199509	0.0243528	0.686,0.0	1.0,0.593	-0.453
A3'SS	239	WBGene00194934	ZK809.9	chrIV	+	11666275	11666704	11666281	11666704	11666127	11666185	1,0	4,4	2,6	5,0	81	75	0.000251788	0.00610131	0.188,0.0	0.27,1.0	-0.541
Event type	ID	GeneID	geneSymbol	chr	strand	1stExonStart_0base	1stExonEnd	2ndExonStart_0base	2ndExonEnd	upstreamES	upstreamEE	downstreamES	downstreamEE	IJC_SAMPLE_1	SJC_SAMPLE_1	IJC_SAMPLE_2	SJC_SAMPLE_2	IncFormLen	SkipFormLen	PValue	FDR	IncLevel1	IncLevel2	IncLevelDifference
MXE	94	WBGene00006814	unc-82	chrIV	+	7438526	7438598	7438751	7438898	7438187	7438323	7439055	7439090	106,98	115,98	126,68	260,187	147	222	1.20808e-06	0.000101237	0.582,0.602	0.423,0.354	0.204
MXE	269	WBGene00021820	nipa-1	chrIII	-	3113770	3114043	3114677	3115002	3112427	3113019	3115542	3115633	903,997	1152,1085	1002,725	1985,1553	400	348	2.97535e-07	3.11668e-05	0.405,0.444	0.305,0.289	0.128
MXE	167	WBGene00009888	F49E2.5	chrX	+	9554691	9554823	9555798	9556353	9554298	9554547	9556627	9556717	709,881	1859,2515	627,410	2595,1691	207	630	0.000183532	0.00768998	0.537,0.516	0.424,0.425	0.102
MXE	351	WBGene00017968	skpo-3	chrII	+	7246823	7247246	7247334	7247649	7246468	7246569	7247811	7247936	1190,797	3180,2046	589,328	2825,1571	498	390	3.99676e-08	5.58214e-06	0.227,0.234	0.14,0.141	0.09
MXE	320	WBGene00006820	unc-89	chrI	+	4054475	4054541	4055390	4057244	4053397	4053583	4058535	4058892	75,112	3759,6259	36,41	5153,3162	141	1929	2.78437e-05	0.00145832	0.214,0.197	0.087,0.151	0.087
MXE	172	WBGene00009888	F49E2.5	chrX	+	9555415	9555577	9555798	9556353	9554902	9555325	9556627	9556717	427,582	1845,2524	426,254	2584,1690	237	630	0.000840149	0.0251445	0.381,0.38	0.305,0.285	0.086
MXE	115	WBGene00006796	unc-62	chrV	+	4504974	4505120	4505358	4505516	4503962	4504230	4505828	4505905	38,87	419,492	18,24	615,497	221	233	3.13237e-10	6.56232e-08	0.087,0.157	0.03,0.048	0.083
MXE	163	WBGene00009888	F49E2.5	chrX	+	9554298	9554547	9555798	9556353	9553936	9554158	9556627	9556717	1426,1646	1857,2520	1353,843	2627,1688	324	630	0.00174881	0.0400019	0.599,0.559	0.5,0.493	0.082
MXE	169	WBGene00009888	F49E2.5	chrX	+	9555415	9555577	9555798	9556353	9553936	9554158	9556627	9556717	243,363	1857,2520	261,149	2627,1688	237	630	0.00169965	0.0400019	0.258,0.277	0.209,0.19	0.068
MXE	170	WBGene00009888	F49E2.5	chrX	+	9555415	9555577	9555798	9556353	9554298	9554547	9556627	9556717	242,358	1859,2515	255,149	2595,1691	237	630	0.00181393	0.0400019	0.257,0.275	0.207,0.19	0.068
MXE	116	WBGene00021645	Y47G6A.19	chrI	-	3525842	3525939	3526109	3526168	3523333	3523543	3526493	3526607	83,50	1679,597	104,93	918,756	134	172	1.76211e-05	0.00122472	0.06,0.097	0.127,0.136	-0.053
MXE	291	WBGene00013481	Y69H2.3	chrV	-	18661621	18661711	18662358	18662550	18661087	18661177	18662616	18662811	1705,1332	232,179	1295,642	107,56	267	165	0.000650817	0.0209763	0.82,0.821	0.882,0.876	-0.058
MXE	195	WBGene00001340	etr-1	chrII	+	167173	167386	167903	168047	166960	167078	168548	168689	250,322	499,642	437,328	615,428	288	219	0.00162799	0.0400019	0.276,0.276	0.351,0.368	-0.083
MXE	27	WBGene00006710	ubc-15	chrII	-	2902422	2902539	2905633	2905825	2901403	2901840	2908641	2908840	243,270	40,40	291,188	25,12	267	192	0.00140578	0.0392681	0.814,0.829	0.893,0.918	-0.084
MXE	293	WBGene00013481	Y69H2.3	chrV	-	18662358	18662550	18662616	18662811	18661621	18661711	18663725	18663861	1505,1226	969,755	1645,774	677,338	270	267	0.000359309	0.0136864	0.606,0.616	0.706,0.694	-0.089
MXE	292	WBGene00013481	Y69H2.3	chrV	-	18662358	18662550	18662616	18662811	18661087	18661177	18663725	18663861	1638,1330	1218,915	1888,948	923,458	270	267	0.000413644	0.0144431	0.571,0.59	0.669,0.672	-0.09
MXE	308	WBGene00002251	lat-1	chrII	+	8903387	8903494	8903606	8903719	8899797	8899984	8903843	8903929	48,68	244,277	109,97	264,220	182	188	6.65265e-05	0.00309718	0.169,0.202	0.299,0.313	-0.12
MXE	227	WBGene00010615	ate-1	chrI	-	9614142	9614209	9614339	9614403	9613825	9614015	9614730	9614814	34,15	156,151	73,42	153,126	139	142	2.04608e-05	0.00122472	0.182,0.092	0.328,0.254	-0.154
MXE	266	WBGene00002280	let-2	chrX	-	16386612	16386723	16386753	16386861	16386098	16386215	16386981	16387059	481,923	1231,2082	1259,701	1197,783	183	186	1.54321e-14	6.46605e-12	0.284,0.311	0.517,0.476	-0.199
Event type	ID	GeneID	geneSymbol	chr	strand	riExonStart_0base	riExonEnd	upstreamES	upstreamEE	downstreamES	downstreamEE	IJC_SAMPLE_1	SJC_SAMPLE_1	IJC_SAMPLE_2	SJC_SAMPLE_2	IncFormLen	SkipFormLen	PValue	FDR	IncLevel1	IncLevel2	IncLevelDifference
RI	39	WBGene00020346	rbm-5	chrI	+	6215918	6216168	6215918	6215987	6216058	6216168	55,47	13,17	71,48	58,33	146	75	0.000467622	0.0051906	0.685,0.587	0.386,0.428	0.229
RI	172	WBGene00022475	Y119C1B.10	chrI	-	4555876	4556163	4555876	4556015	4556062	4556163	27,30	29,25	19,19	59,43	122	75	0.000203771	0.00266101	0.364,0.425	0.165,0.214	0.205
RI	315	WBGene00010615	ate-1	chrI	-	9614339	9614814	9614339	9614403	9614730	9614814	106,65	22,9	70,104	39,30	402	75	0.00810808	0.0430497	0.473,0.574	0.251,0.393	0.201
RI	378	WBGene00004138	pqn-53	chrV	-	12064090	12064919	12064090	12064480	12064862	12064919	962,817	227,175	671,600	405,315	457	75	9.00391e-14	1.33258e-11	0.41,0.434	0.214,0.238	0.196
RI	410	WBGene00004783	seu-1	chrIV	+	6332417	6333208	6332417	6332597	6332945	6333208	280,340	89,87	227,195	152,164	423	75	1.0215e-10	9.07095e-09	0.358,0.409	0.209,0.174	0.192
RI	341	WBGene00000898	daf-2	chrIII	-	3005691	3007224	3005691	3006037	3006978	3007224	134,151	13,25	102,77	29,29	1016	75	0.000923242	0.00872169	0.432,0.308	0.206,0.164	0.185
RI	41	WBGene00020346	rbm-5	chrI	+	6216295	6216793	6216295	6216591	6216677	6216793	86,106	66,48	83,92	129,91	161	75	0.00142333	0.0126391	0.378,0.507	0.231,0.32	0.167
RI	487	WBGene00018518	F46H5.2	chrX	+	7266732	7267111	7266732	7266930	7267005	7267111	75,95	62,68	77,59	122,103	150	75	3.52785e-05	0.000711985	0.377,0.411	0.24,0.223	0.163
RI	4	WBGene00015538	sams-3	chrIV	+	5848887	5849440	5848887	5848948	5849224	5849440	119,114	2,4	213,230	26,10	351	75	0.00704308	0.0395839	0.927,0.859	0.636,0.831	0.159
RI	249	WBGene00007024	plin-1	chrI	+	7058536	7059351	7058536	7058596	7059184	7059351	3756,2113	44,29	1986,1775	75,71	663	75	4.44602e-11	4.93508e-09	0.906,0.892	0.75,0.739	0.155
RI	31	WBGene00015484	atgl-1	chrIII	-	6417453	6417754	6417453	6417567	6417621	6417754	132,129	51,57	166,103	131,60	129	75	0.00456278	0.0302369	0.601,0.568	0.424,0.5	0.123
RI	278	WBGene00013895	ZC434.9	chrI	+	10358982	10359488	10358982	10359135	10359423	10359488	562,151	162,58	169,134	119,66	363	75	0.000106773	0.00158024	0.418,0.35	0.227,0.296	0.122
RI	185	WBGene00011738	T12G3.2	chrIV	-	12043337	12043735	12043337	12043508	12043615	12043735	190,357	32,35	222,158	49,39	182	75	0.00468934	0.0306186	0.71,0.808	0.651,0.625	0.121
RI	100	WBGene00001334	ero-1	chrI	+	14665172	14665572	14665172	14665298	14665403	14665572	207,228	146,163	207,201	302,214	180	75	5.42914e-05	0.000964216	0.371,0.368	0.222,0.281	0.118
RI	188	WBGene00003640	nhr-50	chrV	-	15998725	15999110	15998725	15998938	15998994	15999110	69,16	105,37	19,19	83,78	131	75	0.000224646	0.00272717	0.273,0.198	0.116,0.122	0.117
RI	257	WBGene00019434	nmtn-1	chrI	-	6477209	6477526	6477209	6477330	6477385	6477526	6,16	35,27	3,6	33,49	130	75	0.00738498	0.0404806	0.09,0.255	0.05,0.066	0.114
RI	205	WBGene00000006	aat-5	chrI	-	2573740	2574267	2573740	2573941	2573998	2574267	54,39	74,72	55,36	144,124	132	75	0.0022218	0.0173067	0.293,0.235	0.178,0.142	0.104
RI	302	WBGene00022745	ZK470.2	chrX	+	4146447	4147018	4146447	4146559	4146760	4147018	200,245	211,162	158,166	299,216	276	75	4.57221e-05	0.000882635	0.205,0.291	0.126,0.173	0.099
RI	364	WBGene00022074	Y69A2AR.1	chrIV	+	2670088	2670656	2670088	2670197	2670473	2670656	42,41	52,52	22,24	88,62	351	75	7.10084e-05	0.00116769	0.147,0.144	0.051,0.076	0.082
RI	420	WBGene00019213	H20E11.1	chrIV	+	6831237	6832417	6831237	6831597	6832146	6832417	100,64	54,30	73,72	85,59	624	75	0.00125584	0.0113795	0.182,0.204	0.094,0.128	0.082
RI	195	WBGene00010681	mak-1	chrII	+	8746354	8746802	8746354	8746479	8746587	8746802	635,471	1162,603	466,440	1453,1018	183	75	1.16576e-06	3.23497e-05	0.183,0.242	0.116,0.15	0.079
RI	430	WBGene00000931	dao-5	chrI	-	10187978	10190132	10187978	10189166	10189991	10190132	4146,5361	99,148	5270,3374	192,124	900	75	0.00850126	0.0433857	0.777,0.751	0.696,0.694	0.069
RI	83	WBGene00006588	tnt-3	chrX	-	7939969	7940176	7939969	7940044	7940095	7940176	39,38	182,188	18,13	254,125	126	75	7.46319e-05	0.00118345	0.113,0.107	0.04,0.058	0.061
RI	271	WBGene00006959	xbp-1	chrIII	+	4194281	4194760	4194281	4194552	4194575	4194760	2278,1328	56,46	2294,1813	168,113	98	75	1.08828e-08	4.39271e-07	0.969,0.957	0.913,0.925	0.044
RI	387	WBGene00022519	ZC123.4	chrI	-	843712	844339	843712	844012	844060	844339	8,7	72,64	3,3	133,73	123	75	0.00351832	0.0244083	0.063,0.063	0.014,0.024	0.044
RI	213	WBGene00017052	D2024.4	chrIV	+	7231411	7232080	7231411	7231607	7231906	7232080	13,13	111,30	4,8	89,148	374	75	0.000301421	0.00352186	0.023,0.08	0.009,0.011	0.042
RI	125	WBGene00021533	Y42G9A.3	chrIII	+	6147190	6148065	6147190	6147547	6147705	6148065	67,86	245,230	90,101	538,478	233	75	0.000801996	0.00791303	0.081,0.107	0.051,0.064	0.037
RI	392	WBGene00007414	C07E3.3	chrII	-	10354026	10357173	10354026	10354393	10356805	10357173	295,247	132,60	318,158	141,113	2487	75	0.00283207	0.0206137	0.063,0.11	0.064,0.04	0.034
RI	149	WBGene00020341	T08B1.4	chrV	+	1980304	1981542	1980304	1980448	1981068	1981542	24,16	76,64	9,6	120,76	695	75	7.02332e-05	0.00116769	0.033,0.026	0.008,0.008	0.021
RI	450	WBGene00001398	fat-6	chrIV	-	11914423	11915179	11914423	11914760	11915058	11915179	568,318	2247,1105	194,173	1406,937	373	75	1.39586e-05	0.000309881	0.048,0.055	0.027,0.036	0.02
RI	234	WBGene00008032	C39E9.8	chrIV	+	13081109	13082436	13081109	13081325	13082316	13082436	1077,478	2336,1041	365,369	1529,1076	1066	75	2.75447e-05	0.000582373	0.031,0.031	0.017,0.024	0.01
RI	354	WBGene00013094	Y51H1A.3	chrII	+	13872868	13873347	13872868	13872940	13873019	13873347	27,21	1691,1363	66,41	1883,1540	154	75	0.00865075	0.043647	0.008,0.007	0.017,0.013	-0.007
RI	82	WBGene00001391	far-7	chrII	+	320582	321107	320582	320741	320875	321107	11,12	382,431	27,38	703,505	209	75	0.00840774	0.0433857	0.01,0.01	0.014,0.026	-0.01
RI	423	WBGene00001184	egl-15	chrX	+	11022379	11023045	11022379	11022461	11022952	11023045	7,12	127,174	17,21	135,92	566	75	0.00248243	0.0186814	0.007,0.009	0.016,0.029	-0.014
RI	35	WBGene00016894	C53B7.3	chrX	+	6844754	6844899	6844754	6844792	6844838	6844899	3,9	403,325	47,25	908,550	121	75	0.000114244	0.00163523	0.005,0.017	0.031,0.027	-0.018
RI	307	WBGene00015942	osta-2	chrII	+	5711415	5712351	5711415	5711569	5711934	5712351	19,10	143,91	36,39	184,140	440	75	0.00814454	0.0430497	0.022,0.018	0.032,0.045	-0.019
RI	272	WBGene00016763	C49A9.9	chrIV	+	6218081	6218997	6218081	6218624	6218753	6218997	22,14	174,137	50,35	227,167	204	75	0.0051801	0.031944	0.044,0.036	0.075,0.072	-0.034
RI	86	WBGene00017979	F32B5.6	chrI	+	2670482	2672011	2670482	2670602	2671911	2672011	403,310	239,216	396,429	209,147	1384	75	0.00258951	0.0191624	0.084,0.072	0.093,0.137	-0.037
RI	515	WBGene00010908	zbp-1	chrIII	+	4557796	4558291	4557796	4557901	4557979	4558291	447,522	18,14	520,338	8,3	153	75	0.00333374	0.0236523	0.924,0.948	0.97,0.982	-0.04
RI	32	WBGene00006650	tts-1	chrX	-	1504130	1504841	1504130	1504422	1504474	1504841	322,350	2715,5448	826,815	4082,5571	127	75	6.55507e-10	4.85075e-08	0.065,0.037	0.107,0.08	-0.042
RI	96	WBGene00017760	F23H11.4	chrIII	-	904640	904925	904640	904755	904798	904925	5,2	115,105	8,10	113,73	118	75	0.00716497	0.0397656	0.027,0.012	0.043,0.08	-0.042
RI	376	WBGene00018328	F42A6.6	chrIV	-	3336545	3336854	3336545	3336640	3336688	3336854	3,6	85,84	17,17	112,141	123	75	0.00597049	0.0354272	0.021,0.042	0.085,0.068	-0.045
RI	85	WBGene00020315	T07E3.4	chrIII	+	6898015	6898343	6898015	6898116	6898165	6898343	34,16	294,219	84,64	460,319	124	75	0.000383057	0.00436096	0.065,0.042	0.099,0.108	-0.05
RI	390	WBGene00017829	F26F4.9	chrIII	-	4910942	4912167	4910942	4911094	4912006	4912167	128,113	119,81	199,199	96,90	987	75	0.000505404	0.00534284	0.076,0.096	0.136,0.144	-0.054
RI	325	WBGene00016739	pitr-1	chrIV	+	7395232	7396151	7395232	7395352	7395525	7396151	104,88	531,556	177,209	530,453	248	75	8.86032e-09	4.17954e-07	0.056,0.046	0.092,0.122	-0.056
RI	53	WBGene00016157	C27A12.7	chrI	-	6058023	6058230	6058023	6058116	6058160	6058230	16,9	146,104	32,37	184,158	119	75	0.00437704	0.0298985	0.065,0.052	0.099,0.129	-0.056
RI	5	WBGene00015538	sams-3	chrIV	+	5848887	5849440	5848887	5848948	5849317	5849440	126,115	1061,735	225,238	375,478	444	75	0	0	0.02,0.026	0.092,0.078	-0.062
RI	159	WBGene00003920	par-5	chrIV	-	11820505	11821284	11820505	11820888	11820990	11821284	5782,4854	1275,1161	8786,7033	1566,1085	177	75	0.00196311	0.0161411	0.658,0.639	0.704,0.733	-0.07
RI	160	WBGene00015540	sams-4	chrIV	-	5845481	5846038	5845481	5845604	5845977	5846038	90,72	593,369	235,210	350,325	448	75	0	0	0.025,0.032	0.101,0.098	-0.071
RI	276	WBGene00019725	algn-14	chrIV	-	3802879	3803202	3802879	3803028	3803070	3803202	11,12	101,71	32,18	101,72	117	75	0.00561022	0.0341224	0.065,0.098	0.169,0.138	-0.072
RI	6	WBGene00015538	sams-3	chrIV	+	5849317	5849924	5849317	5849440	5849541	5849924	9,6	86,71	7,10	22,33	176	75	0.00502617	0.031944	0.043,0.035	0.119,0.114	-0.077
RI	157	WBGene00003920	par-5	chrIV	-	11820505	11820888	11820505	11820780	11820824	11820888	1704,1311	1527,1419	2656,1982	1882,1334	119	75	0.00084535	0.00815947	0.413,0.368	0.471,0.484	-0.087
RI	173	WBGene00003592	nfi-1	chrII	+	7538699	7538963	7538699	7538840	7538888	7538963	158,146	19,21	208,179	14,9	123	75	0.00445351	0.02996	0.835,0.809	0.901,0.924	-0.091
RI	56	WBGene00004424	rpl-12	chrIV	-	13239825	13240398	13239825	13239933	13240024	13240398	204,153	243,261	206,202	172,192	166	75	0.00112508	0.010407	0.275,0.209	0.351,0.322	-0.095
RI	174	WBGene00000223	atf-7	chrIII	-	4492651	4493101	4492651	4492759	4492809	4493101	68,70	229,162	149,160	294,208	125	75	0.000790929	0.00791303	0.151,0.206	0.233,0.316	-0.096
RI	492	WBGene00001151	ech-2	chrIV	-	11855997	11856216	11855997	11856063	11856105	11856216	11,14	239,182	45,52	202,195	117	75	1.53392e-09	9.72942e-08	0.029,0.047	0.125,0.146	-0.098
RI	344	WBGene00021047	zfp-3	chrX	-	1444923	1446643	1444923	1445016	1446488	1446643	1051,903	75,98	2166,1545	117,96	1547	75	0.00987257	0.0492519	0.405,0.309	0.473,0.438	-0.099
RI	61	WBGene00004152	pqn-70	chrV	-	11226877	11228477	11226877	11226936	11228276	11228477	1053,891	107,116	1148,1119	93,72	1415	75	0.00164248	0.0138629	0.343,0.289	0.396,0.452	-0.108
RI	24	WBGene00043051	C29E4.13	chrIII	-	7928164	7928461	7928164	7928283	7928397	7928461	21,6	53,48	20,23	30,39	189	75	0.00511422	0.031944	0.136,0.047	0.209,0.19	-0.108
RI	358	WBGene00007588	C14C10.5	chrV	+	12600191	12600454	12600191	12600288	12600336	12600454	36,31	135,139	81,71	141,154	123	75	9.34026e-05	0.00143003	0.14,0.12	0.259,0.219	-0.109
RI	461	WBGene00020596	oga-1	chrX	-	9345712	9346178	9345712	9345860	9345908	9346178	21,27	74,72	85,44	115,84	123	75	0.00218884	0.0173067	0.148,0.186	0.311,0.242	-0.109
RI	259	WBGene00016045	spas-1	chrV	+	9176216	9176792	9176216	9176326	9176702	9176792	119,97	73,58	177,152	60,54	451	75	0.00226804	0.0173622	0.213,0.218	0.329,0.319	-0.109
RI	144	WBGene00022861	dve-1	chrX	-	432035	432971	432035	432150	432844	432971	200,134	180,117	270,243	89,100	769	75	9.41338e-09	4.17954e-07	0.098,0.1	0.228,0.192	-0.111
RI	175	WBGene00000223	atf-7	chrIII	-	4492651	4493101	4492651	4492768	4492809	4493101	29,32	255,188	93,106	327,219	116	75	2.52312e-07	9.33554e-06	0.068,0.099	0.155,0.238	-0.113
RI	494	WBGene00009441	wdr-48	chrIII	+	4581279	4581696	4581279	4581362	4581404	4581696	1,1	3,12	6,5	13,11	117	75	0.01001	0.0493829	0.176,0.051	0.228,0.226	-0.114
RI	370	WBGene00003827	ntl-4	chrIV	+	7911107	7911639	7911107	7911428	7911531	7911639	46,50	149,91	99,75	111,77	178	75	1.38932e-05	0.000309881	0.115,0.188	0.273,0.291	-0.131
RI	294	WBGene00003707	nhr-117	chrV	-	1620053	1621106	1620053	1620485	1621008	1621106	77,47	48,35	147,245	60,58	598	75	0.000484977	0.00525194	0.167,0.144	0.235,0.346	-0.135
RI	28	WBGene00016734	C46H11.10	chrI	-	5053897	5054338	5053897	5054113	5054161	5054338	55,67	15,11	94,68	6,7	123	75	0.00648786	0.0374105	0.691,0.788	0.905,0.856	-0.141
RI	11	WBGene00017576	cdh-8	chrIV	+	357351	357629	357351	357495	357540	357629	0,1	12,24	1,6	16,10	120	75	0.00165481	0.0138629	0.0,0.025	0.038,0.273	-0.143
RI	184	WBGene00011738	T12G3.2	chrIV	-	12039389	12039765	12039389	12039461	12039509	12039765	65,100	29,32	104,67	17,14	123	75	0.00598432	0.0354272	0.577,0.656	0.789,0.745	-0.15
RI	238	WBGene00018635	nprl-2	chrIV	+	7557825	7558528	7557825	7558322	7558376	7558528	126,135	63,74	198,177	60,41	129	75	0.000227264	0.00272717	0.538,0.515	0.657,0.715	-0.159
RI	93	WBGene00009259	hpo-34	chrX	-	11512851	11517504	11512851	11515071	11515119	11517504	140,188	283,285	301,213	299,154	123	75	1.46329e-06	3.82178e-05	0.232,0.287	0.38,0.458	-0.16
RI	232	WBGene00006937	wah-1	chrIII	+	11994058	11994549	11994058	11994103	11994423	11994549	1386,1168	177,203	1947,1509	150,105	395	75	3.40595e-07	1.16326e-05	0.598,0.522	0.711,0.732	-0.161
RI	119	WBGene00010640	K07F5.16	chrIV	+	9864323	9864607	9864323	9864425	9864487	9864607	53,53	15,15	163,140	20,16	137	75	0.00335607	0.0236523	0.659,0.659	0.817,0.827	-0.163
RI	460	WBGene00020158	T02C5.1	chrX	+	2696189	2696631	2696189	2696304	2696355	2696631	875,602	508,344	1092,1113	296,333	126	75	2.3269e-09	1.29143e-07	0.506,0.51	0.687,0.665	-0.168
RI	47	WBGene00004862	sma-9	chrX	+	10780895	10781359	10780895	10781101	10781154	10781359	120,127	90,83	189,121	69,41	128	75	0.000122843	0.00165279	0.439,0.473	0.616,0.634	-0.169
RI	304	WBGene00016978	C56G2.3	chrIII	+	6346429	6347507	6346429	6346490	6346710	6347507	138,141	121,85	311,185	87,69	295	75	1.0511e-06	3.11127e-05	0.225,0.297	0.476,0.405	-0.179
RI	156	WBGene00000908	daf-12	chrX	+	10663806	10664158	10663806	10663913	10663961	10664158	81,108	59,42	234,149	51,41	123	75	0.00153131	0.0133314	0.456,0.611	0.737,0.689	-0.179
RI	435	WBGene00008549	din-1	chrII	-	11633016	11633214	11633016	11633091	11633136	11633214	74,103	33,23	185,132	20,17	120	75	0.000580991	0.00599907	0.584,0.737	0.853,0.829	-0.18
RI	477	WBGene00015894	acdh-2	chrII	-	5545265	5545865	5545265	5545403	5545806	5545865	2689,1398	136,90	79,150	0,5	478	75	0.008112	0.0430497	0.756,0.709	1.0,0.825	-0.18
RI	177	WBGene00011564	ugt-50	chrX	+	12692665	12692935	12692665	12692736	12692789	12692935	89,74	100,62	112,104	61,38	128	75	0.000213292	0.00270577	0.343,0.412	0.518,0.616	-0.189
RI	225	WBGene00017258	F08F1.4	chrX	+	8413635	8413887	8413635	8413699	8413746	8413887	1,0	2,1	1,5	2,5	122	75	0.0061299	0.0358115	0.235,0.0	0.235,0.381	-0.191
RI	501	WBGene00015818	C16A11.5	chrII	+	4223651	4223908	4223651	4223686	4223803	4223908	22,20	2,2	10,12	0,0	192	75	0.00508406	0.031944	0.811,0.796	1.0,1.0	-0.196
RI	150	WBGene00015817	C16A11.4	chrII	+	4227692	4228256	4227692	4227853	4227904	4228256	56,106	41,37	98,69	16,19	126	75	0.00673822	0.038356	0.448,0.63	0.785,0.684	-0.196
RI	247	WBGene00195185	F19G12.9	chrX	+	1419502	1419778	1419502	1419663	1419703	1419778	43,19	8,8	79,75	1,3	115	75	6.67635e-06	0.000164683	0.778,0.608	0.981,0.942	-0.268
RI	332	WBGene00009715	F44G4.6	chrII	-	9000871	9001260	9000871	9001121	9001178	9001260	40,26	15,19	99,75	16,7	132	75	0.000117854	0.00163523	0.602,0.437	0.779,0.859	-0.299
RI	212	WBGene00019961	R08E5.1	chrV	-	3770983	3771285	3770983	3771101	3771142	3771285	4,6	4,1	6,6	1,0	116	75	0.00202682	0.016362	0.393,0.795	0.795,1.0	-0.303
RI	478	WBGene00015894	acdh-2	chrII	-	5546572	5547297	5546572	5546809	5546989	5547297	974,552	682,376	68,98	8,28	255	75	5.01116e-05	0.000927065	0.296,0.302	0.714,0.507	-0.312
RI	443	WBGene00017512	nhr-179	chrV	-	1616394	1617540	1616394	1616822	1617448	1617540	9,5	1,2	7,6	0,1	701	75	0.008306	0.0433857	0.491,0.211	1.0,0.391	-0.345
RI	209	WBGene00009451	cids-2	chrI	-	8807289	8807524	8807289	8807381	8807420	8807524	6,11	24,21	28,21	12,5	114	75	5.77884e-07	1.83272e-05	0.141,0.256	0.606,0.734	-0.471
Event type	ID	GeneID	geneSymbol	chr	strand	exonStart_0base	exonEnd	upstreamES	upstreamEE	downstreamES	downstreamEE	IJC_SAMPLE_1	SJC_SAMPLE_1	IJC_SAMPLE_2	SJC_SAMPLE_2	IncFormLen	SkipFormLen	PValue	FDR	IncLevel1	IncLevel2	IncLevelDifference
SE	2117	WBGene00006359	swp-1	chrIII	-	5704687	5704747	5704477	5704620	5705197	5705325	20,27	2,3	14,18	13,19	135	75	4.69148e-07	5.45041e-05	0.847,0.833	0.374,0.345	0.48
SE	93	WBGene00022816	fbn-1	chrIII	+	7634817	7634886	7633653	7633872	7637190	7637256	3,31	0,1	4,6	1,5	144	75	3.81579e-05	0.00235719	1.0,0.942	0.676,0.385	0.441
SE	360	WBGene00013637	Y105C5A.13	chrIV	+	15643522	15643666	15641214	15641339	15643713	15643828	1,4	0,0	77,49	26,10	219	75	9.37063e-05	0.00533761	1.0,1.0	0.504,0.627	0.434
SE	2118	WBGene00006359	swp-1	chrIII	-	5704707	5704747	5704477	5704620	5705197	5705325	45,42	2,3	29,34	13,19	115	75	1.48385e-07	2.0338e-05	0.936,0.901	0.593,0.539	0.353
SE	554	WBGene00022811	ZK721.4	chrX	+	8783474	8783519	8782636	8782708	8784314	8784441	11,5	6,7	1,4	16,15	120	75	0.000544261	0.0198927	0.534,0.309	0.038,0.143	0.331
SE	4311	WBGene00044004	C24A8.6	chrX	-	4331028	4331100	4330574	4330679	4331146	4331244	13,14	0,0	11,8	2,2	147	75	0.00111652	0.0344863	1.0,1.0	0.737,0.671	0.296
SE	3295	WBGene00013481	Y69H2.3	chrV	-	18661621	18661711	18661087	18661177	18662616	18662811	232,179	133,106	107,56	243,174	165	75	0	0	0.442,0.434	0.167,0.128	0.29
SE	542	WBGene00006588	tnt-3	chrX	-	7940796	7940824	7940468	7940624	7940883	7940992	264,268	155,195	85,85	248,143	103	75	2.34635e-12	1.28638e-09	0.554,0.5	0.2,0.302	0.276
SE	573	WBGene00006191	str-144	chrV	-	8071604	8071768	8071418	8071553	8071949	8072266	44,21	0,1	19,13	3,2	239	75	0.000720533	0.0250814	1.0,0.868	0.665,0.671	0.266
SE	2284	WBGene00008582	F08G5.3	chrIV	-	12413744	12413801	12412922	12413239	12413853	12414002	124,127	40,26	167,102	95,93	132	75	1.77906e-05	0.00141673	0.638,0.735	0.5,0.384	0.244
SE	2716	WBGene00003407	mrp-1	chrX	-	580888	581044	579309	579387	581629	581784	48,55	14,16	54,40	43,34	231	75	0.000111173	0.00603013	0.527,0.527	0.29,0.276	0.244
SE	3569	WBGene00006820	unc-89	chrI	+	4054475	4054541	4053397	4053583	4055390	4057244	149,252	26,46	86,74	56,30	141	75	5.2581e-06	0.000470654	0.753,0.745	0.45,0.567	0.241
SE	3353	WBGene00020360	math-41	chrII	+	1825809	1825947	1824760	1825759	1828928	1829049	11,15	1,0	47,31	5,9	213	75	0.000911125	0.0300466	0.795,1.0	0.768,0.548	0.239
SE	2459	WBGene00007585	C14C10.2	chrV	-	12591413	12591482	12591250	12591347	12591528	12591641	105,74	4,1	83,76	22,12	144	75	4.7222e-07	5.45041e-05	0.932,0.975	0.663,0.767	0.238
SE	2798	WBGene00006683	twk-31	chrIII	+	11423187	11423212	11422927	11423081	11423440	11423542	16,12	0,1	25,16	7,5	100	75	0.000166661	0.0080662	1.0,0.9	0.728,0.706	0.233
SE	3300	WBGene00013481	Y69H2.3	chrV	-	18662358	18662550	18661087	18661177	18662616	18662811	1705,1332	133,106	1295,642	243,174	267	75	3.74667e-12	1.82588e-09	0.783,0.779	0.6,0.509	0.227
SE	893	WBGene00006814	unc-82	chrIV	+	7438526	7438598	7438187	7438323	7438751	7438898	71,60	31,28	84,50	84,66	147	75	2.34282e-05	0.00168453	0.539,0.522	0.338,0.279	0.222
SE	543	WBGene00006588	tnt-3	chrX	-	7941930	7944432	7941603	7941690	7944519	7944542	6804,6912	188,200	3023,2270	219,164	2577	75	4.17444e-14	3.66182e-11	0.513,0.501	0.287,0.287	0.22
SE	173	WBGene00012186	mlt-11	chrV	+	20671458	20673036	20671016	20671271	20673146	20673287	644,4723	36,221	386,473	53,63	1653	75	3.63079e-10	1.13747e-07	0.448,0.492	0.248,0.254	0.219
SE	2071	WBGene00003847	blmp-1	chrI	+	10413361	10413409	10412477	10412946	10413492	10414109	203,242	61,73	135,135	105,88	123	75	2.50811e-07	3.14302e-05	0.67,0.669	0.439,0.483	0.209
SE	4180	WBGene00012162	sek-6	chrX	+	10032611	10032677	10032480	10032566	10032896	10033283	40,26	0,2	36,30	5,8	141	75	0.000384829	0.0153442	1.0,0.874	0.793,0.666	0.208
SE	2323	WBGene00012100	sipa-1	chrV	-	11632526	11632571	11632319	11632461	11632711	11633173	70,53	17,20	64,58	48,40	120	75	0.000762294	0.0263261	0.72,0.624	0.455,0.475	0.207
SE	92	WBGene00022816	fbn-1	chrIII	+	7634817	7634886	7633653	7633872	7636314	7636473	28,176	22,71	29,30	39,41	144	75	0.000972695	0.031039	0.399,0.564	0.279,0.276	0.204
SE	2480	WBGene00004112	pqn-22	chrIV	-	6023226	6023289	6022939	6023053	6024449	6024787	146,210	288,295	53,22	471,301	138	75	0	0	0.216,0.279	0.058,0.038	0.2
SE	35	WBGene00015713	C12D12.1	chrX	+	3504265	3504628	3504015	3504097	3504699	3505251	270,368	48,79	304,178	171,70	438	75	3.67666e-08	5.75922e-06	0.491,0.444	0.233,0.303	0.2
SE	1161	WBGene00003482	mua-3	chrIII	+	10168173	10168203	10167953	10168124	10170114	10170267	231,444	142,510	70,80	148,144	105	75	0.000154693	0.00771002	0.537,0.383	0.253,0.284	0.192
SE	1334	WBGene00006974	zen-4	chrIV	+	6120899	6121097	6120672	6120759	6121343	6121737	120,153	38,35	95,91	60,51	273	75	0.000133268	0.00687663	0.465,0.546	0.303,0.329	0.19
SE	3751	WBGene00016735	fhod-1	chrI	-	5062124	5062598	5061851	5061998	5063150	5063323	471,301	18,11	388,365	43,27	549	75	0.00030295	0.0129987	0.781,0.789	0.552,0.649	0.184
SE	254	WBGene00014075	dhhc-4	chrIII	-	9864305	9864559	9863250	9863814	9864833	9864960	559,524	88,64	522,411	146,122	329	75	1.10173e-06	0.000120805	0.592,0.651	0.449,0.434	0.18
SE	1514	WBGene00009431	dct-17	chrV	-	13728591	13728651	13727762	13727920	13728699	13728862	358,263	105,98	524,330	333,240	135	75	1.90633e-07	2.53369e-05	0.654,0.599	0.466,0.433	0.177
SE	3351	WBGene00018533	F47B7.2	chrX	+	3776914	3777059	3776682	3776866	3777841	3778080	713,606	17,12	598,472	57,54	220	75	4.41203e-13	3.22519e-10	0.935,0.945	0.781,0.749	0.175
SE	422	WBGene00011681	T10B10.4	chrX	+	15190596	15190663	15190462	15190540	15191113	15191257	325,275	30,37	276,280	104,58	142	75	3.27868e-05	0.00216487	0.851,0.797	0.584,0.718	0.173
SE	23	WBGene00012471	Y17G7B.20	chrII	-	11979047	11979104	11977783	11978922	11979282	11979404	680,702	145,176	1302,1113	601,572	132	75	1.20592e-09	3.30572e-07	0.727,0.694	0.552,0.525	0.172
SE	1140	WBGene00013038	ani-1	chrIII	-	12450393	12450537	12448503	12449756	12452276	12452992	137,160	37,51	149,91	79,60	219	75	0.000305259	0.0129987	0.559,0.518	0.392,0.342	0.171
SE	4318	WBGene00022855	tcer-1	chrII	-	7049885	7049912	7049483	7049826	7049970	7050071	324,373	74,72	370,282	168,138	102	75	7.28217e-08	1.03031e-05	0.763,0.792	0.618,0.6	0.169
SE	2325	WBGene00012100	sipa-1	chrV	-	11632526	11632667	11632319	11632461	11632711	11633173	209,173	17,20	222,177	48,40	216	75	0.000208556	0.00962872	0.81,0.75	0.616,0.606	0.169
SE	3938	WBGene00017968	skpo-3	chrII	+	7246823	7247246	7246468	7246569	7247334	7247649	1240,855	312,212	614,348	307,213	498	75	2.48792e-10	9.09334e-08	0.374,0.378	0.231,0.197	0.162
SE	3717	WBGene00000170	aqp-2	chrII	-	9259589	9259617	9259059	9259384	9259670	9259829	393,404	382,585	518,382	1456,916	103	75	2.78372e-08	4.69592e-06	0.428,0.335	0.206,0.233	0.162
SE	3332	WBGene00000506	cic-1	chrIII	-	2398390	2398585	2395786	2395968	2400680	2400802	236,248	1,9	305,237	24,20	270	75	2.84955e-05	0.00198383	0.985,0.884	0.779,0.767	0.161
SE	363	WBGene00021948	kvs-5	chrIV	+	750036	750060	749790	749971	750199	750292	107,139	16,18	149,147	70,37	99	75	0.000315158	0.0131646	0.835,0.854	0.617,0.751	0.161
SE	2573	WBGene00020682	T22D1.3	chrIV	+	6914810	6914845	6914161	6914235	6915077	6915552	178,159	140,100	142,110	176,163	110	75	3.00306e-05	0.00205803	0.464,0.52	0.355,0.315	0.157
SE	3387	WBGene00006876	vab-10	chrI	-	11770991	11771333	11764294	11770713	11773417	11773513	1703,2723	35,50	2153,1399	135,80	417	75	1.03573e-12	6.48957e-10	0.897,0.907	0.741,0.759	0.152
SE	364	WBGene00021948	kvs-5	chrIV	+	751380	751434	751087	751288	751582	751684	113,150	69,71	120,93	124,89	129	75	0.000303251	0.0129987	0.488,0.551	0.36,0.378	0.151
SE	2324	WBGene00012100	sipa-1	chrV	-	11632526	11632664	11632319	11632461	11632711	11633173	290,225	17,20	300,233	48,40	213	75	0.000144491	0.00728432	0.857,0.798	0.688,0.672	0.148
SE	2959	WBGene00009257	F29G6.1	chrX	+	11505069	11505138	11504967	11505024	11505693	11505816	87,48	0,0	53,65	6,4	144	75	2.79346e-05	0.00197615	1.0,1.0	0.821,0.894	0.143
SE	3296	WBGene00013481	Y69H2.3	chrV	-	18662118	18662313	18661087	18661177	18662358	18662550	559,435	302,205	285,126	276,134	270	75	3.38825e-07	4.12802e-05	0.34,0.371	0.223,0.207	0.141
SE	3573	WBGene00006820	unc-89	chrI	+	4062674	4064834	4062303	4062460	4064919	4070984	6714,11990	22,55	7982,4667	84,52	2235	75	1.59356e-08	2.91223e-06	0.911,0.88	0.761,0.751	0.139
SE	2143	WBGene00003776	nmy-1	chrX	+	2910422	2910443	2910188	2910340	2911110	2911203	179,195	114,116	122,99	130,107	96	75	0.000494676	0.0187039	0.551,0.568	0.423,0.42	0.138
SE	1849	WBGene00009888	F49E2.5	chrX	+	9554691	9554823	9553936	9554158	9555798	9556353	275,365	21,28	305,207	68,24	207	75	0.00148715	0.0426315	0.826,0.825	0.619,0.758	0.137
SE	4222	WBGene00012658	Y39A1A.21	chrIII	-	10706569	10706804	10702412	10702525	10706955	10707024	656,583	6,4	606,474	31,22	310	75	2.61365e-09	6.0334e-07	0.964,0.972	0.825,0.839	0.136
SE	2483	WBGene00004112	pqn-22	chrIV	-	6028970	6029108	6027413	6027524	6029156	6029438	211,248	138,142	209,97	191,147	213	75	0.000127482	0.00665639	0.35,0.381	0.278,0.189	0.132
SE	1010	WBGene00020209	T04C9.1	chrIII	+	6004804	6004948	6004589	6004641	6005250	6005333	272,339	112,98	329,222	190,135	219	75	0.000818213	0.0277576	0.454,0.542	0.372,0.36	0.132
SE	2806	WBGene00004831	slo-2	chrX	-	11395184	11395220	11394908	11394996	11395266	11395390	13,21	59,42	6,8	95,57	111	75	0.000231019	0.0104458	0.13,0.253	0.041,0.087	0.128
SE	3294	WBGene00013481	Y69H2.3	chrV	-	18661621	18661711	18661087	18661177	18662358	18662550	285,222	302,205	137,70	276,134	165	75	2.36856e-06	0.000241593	0.3,0.33	0.184,0.192	0.127
SE	2392	WBGene00011826	T18D3.9	chrX	-	12451571	12451640	12451355	12451433	12453120	12453249	56,35	0,1	36,36	5,2	144	75	0.00117327	0.0354895	1.0,0.948	0.789,0.904	0.127
SE	1513	WBGene00009431	dct-17	chrV	-	13728471	13728651	13727764	13727920	13728699	13728862	236,239	105,98	508,280	333,240	255	75	0.00010176	0.00572205	0.398,0.418	0.31,0.255	0.126
SE	579	WBGene00016757	C49A9.3	chrIV	+	6222398	6222495	6222088	6222210	6222541	6222713	120,123	3,1	148,122	17,7	172	75	0.000103108	0.00572446	0.946,0.982	0.792,0.884	0.126
SE	2650	WBGene00010509	K02E2.8	chrV	-	20366781	20366826	20366600	20366708	20366868	20366939	279,35	49,8	124,119	43,45	120	75	0.00163631	0.045423	0.781,0.732	0.643,0.623	0.123
SE	3570	WBGene00006820	unc-89	chrI	+	4054475	4054541	4053397	4053583	4058535	4058892	75,112	114,150	36,41	171,89	141	75	3.35639e-05	0.00216487	0.259,0.284	0.101,0.197	0.122
SE	4536	WBGene00019361	K03E5.2	chrI	+	3423208	3423355	3421158	3421241	3423879	3424211	453,403	74,83	523,364	153,114	222	75	0.000822728	0.0277576	0.674,0.621	0.536,0.519	0.12
SE	3033	WBGene00004207	ptb-1	chrII	+	10688476	10688510	10687897	10688040	10688757	10688850	119,98	8,8	117,129	24,22	109	75	0.00147305	0.0426315	0.911,0.894	0.77,0.801	0.117
SE	4084	WBGene00006595	top-1	chrI	+	13293528	13293744	13292505	13293024	13294234	13295716	353,404	274,249	353,246	458,367	291	75	4.31643e-08	6.52822e-06	0.249,0.295	0.166,0.147	0.116
SE	3298	WBGene00013481	Y69H2.3	chrV	-	18662204	18662313	18661087	18661177	18662358	18662550	236,206	302,205	132,52	276,134	184	75	3.73943e-06	0.000356546	0.242,0.291	0.163,0.137	0.116
SE	1285	WBGene00009518	clec-166	chrIV	-	1249906	1250054	1249330	1249455	1250107	1250347	93,94	0,0	188,123	6,7	223	75	5.81271e-05	0.00354091	1.0,1.0	0.913,0.855	0.116
SE	2300	WBGene00013895	ZC434.9	chrI	+	10359863	10359945	10358982	10359135	10360188	10360235	309,128	8,6	190,112	16,15	157	75	0.000357547	0.0143872	0.949,0.911	0.85,0.781	0.114
SE	3481	WBGene00006780	unc-44	chrIV	+	5985092	5985170	5984795	5984980	5986518	5986668	897,958	150,88	1020,700	235,159	153	75	0.000136662	0.00696975	0.746,0.842	0.68,0.683	0.113
SE	3884	WBGene00008603	F09B9.4	chrX	+	10161223	10161268	10161014	10161175	10161318	10161450	780,667	5,2	851,560	72,48	120	75	0	0	0.99,0.995	0.881,0.879	0.112
SE	734	WBGene00021103	eri-3	chrII	+	1123709	1123760	1123608	1123641	1123934	1124106	38,52	0,1	58,34	5,3	126	75	0.00147865	0.0426315	1.0,0.969	0.873,0.871	0.112
SE	1067	WBGene00001177	egl-8	chrV	+	23561	23645	23158	23294	23792	23896	438,478	102,101	381,271	127,104	159	75	0.00134446	0.039576	0.669,0.691	0.586,0.551	0.111
SE	1141	WBGene00013038	ani-1	chrIII	-	12450601	12450868	12450393	12450537	12452276	12452992	482,467	3,2	367,280	8,13	342	75	1.82311e-05	0.00141673	0.972,0.981	0.91,0.825	0.109
SE	2572	WBGene00020682	T22D1.3	chrIV	+	6914809	6914845	6914161	6914235	6915077	6915552	547,421	140,100	494,362	176,163	111	75	0.000564383	0.0204577	0.725,0.74	0.655,0.6	0.105
SE	4535	WBGene00019361	K03E5.2	chrI	+	3422283	3422433	3421158	3421241	3423879	3424211	771,738	74,83	868,674	153,114	225	75	0.000463275	0.01789	0.776,0.748	0.654,0.663	0.103
SE	1153	WBGene00016269	C30G4.4	chrX	-	17059197	17059224	17058182	17058246	17059317	17059392	19,12	76,54	5,4	79,54	102	75	0.000464992	0.01789	0.155,0.14	0.044,0.052	0.1
SE	2999	WBGene00016244	C30B5.2	chrII	+	6197805	6197968	6197535	6197719	6198026	6198256	969,826	15,18	1180,1021	60,66	238	75	3.04025e-08	4.93872e-06	0.953,0.935	0.861,0.83	0.099
SE	4408	WBGene00021534	mvk-1	chrIII	-	6130211	6130490	6129911	6130050	6130780	6131085	1693,2048	196,169	1980,1434	296,215	354	75	0.00109089	0.0339335	0.647,0.72	0.586,0.586	0.098
SE	1827	WBGene00001328	epi-1	chrIV	+	10677673	10677769	10676702	10677602	10677932	10678066	109,169	283,296	60,43	286,242	171	75	2.57254e-08	4.51326e-06	0.145,0.2	0.084,0.072	0.094
SE	816	WBGene00001497	fars-1	chrI	-	6214312	6214423	6213912	6214216	6214519	6214576	431,427	9,17	533,400	37,29	186	75	0.000413364	0.0163335	0.951,0.91	0.853,0.848	0.08
SE	2037	WBGene00019466	tos-1	chrV	-	9343500	9343567	9338858	9343416	9343675	9343796	2992,2553	240,230	2727,2510	402,369	142	75	2.70717e-06	0.000266274	0.868,0.854	0.782,0.782	0.079
SE	1846	WBGene00009888	F49E2.5	chrX	+	9554298	9554547	9553936	9554158	9555798	9556353	1415,1645	21,28	1355,848	68,24	324	75	4.09847e-06	0.000382466	0.94,0.932	0.822,0.891	0.079
SE	2714	WBGene00003407	mrp-1	chrX	-	579987	580143	579309	579387	581629	581784	546,637	14,16	872,522	43,34	231	75	0.000519761	0.019465	0.927,0.928	0.868,0.833	0.077
SE	2727	WBGene00020873	T28A11.6	chrV	+	3262918	3262994	3262682	3262813	3263189	3263235	207,221	0,0	361,260	11,13	151	75	1.46253e-06	0.000156455	1.0,1.0	0.942,0.909	0.075
SE	3771	WBGene00016657	C44E12.1	chrX	+	7598708	7598801	7598545	7598664	7599195	7599466	245,243	5,3	262,242	16,12	168	75	0.000676341	0.0241057	0.956,0.973	0.88,0.9	0.074
SE	3000	WBGene00016027	C23H5.8	chrIV	-	2112366	2112494	2111963	2112087	2112734	2112920	1808,1454	42,43	448,587	26,35	203	75	7.82638e-05	0.00457686	0.941,0.926	0.864,0.861	0.071
SE	1852	WBGene00009888	F49E2.5	chrX	+	9554691	9554823	9554298	9554547	9555798	9556353	684,871	23,23	621,403	36,27	207	75	0.000868417	0.0288551	0.915,0.932	0.862,0.844	0.071
SE	2722	WBGene00044677	ZK353.10	chrIII	-	8390604	8390722	8389881	8390062	8394320	8394424	227,163	4,3	553,565	29,27	193	75	0.00160089	0.0449211	0.957,0.955	0.881,0.89	0.071
SE	3520	WBGene00015577	ugt-64	chrV	-	3505591	3505696	3505227	3505358	3506245	3506352	266,278	0,1	213,157	6,6	180	75	0.000111364	0.00603013	1.0,0.991	0.937,0.916	0.069
SE	1844	WBGene00009888	F49E2.5	chrX	+	9554298	9554547	9553936	9554158	9554691	9554823	1848,2165	47,37	1695,1067	60,50	324	75	0.0002406	0.0107681	0.901,0.931	0.867,0.832	0.067
SE	923	WBGene00000895	dac-1	chrIII	+	818669	818771	818307	818616	818977	819084	125,69	0,0	295,168	5,7	177	75	0.00173725	0.0473266	1.0,1.0	0.962,0.91	0.064
SE	2723	WBGene00020873	T28A11.6	chrV	+	3262682	3262813	3262570	3262632	3262918	3262994	271,310	1,0	460,359	9,12	206	75	2.2398e-05	0.00163729	0.99,1.0	0.949,0.916	0.063
SE	599	WBGene00014294	C53C7.5	chrX	+	13044525	13044625	13043927	13043978	13044670	13044810	808,623	18,13	919,832	54,40	175	75	3.10414e-05	0.00209458	0.951,0.954	0.879,0.899	0.063
SE	1925	WBGene00004701	rsp-4	chrII	-	5388149	5388335	5387894	5387949	5388426	5388564	72,83	141,127	82,53	262,181	261	75	0.000205623	0.00959429	0.128,0.158	0.083,0.078	0.063
SE	172	WBGene00012186	mlt-11	chrV	+	20667715	20668102	20667514	20667642	20668172	20668710	64,901	110,600	81,63	136,137	462	75	0.00022621	0.010335	0.086,0.196	0.088,0.069	0.063
SE	138	WBGene00002199	kin-15	chrII	-	9433307	9433487	9432776	9433060	9433539	9433709	314,185	1,3	408,352	16,8	255	75	0.000938943	0.0305052	0.989,0.948	0.882,0.928	0.063
SE	2686	WBGene00018657	acl-4	chrX	-	2069525	2069588	2068514	2068752	2069689	2069972	355,341	8,9	322,255	14,22	138	75	0.00156439	0.0442671	0.96,0.954	0.926,0.863	0.062
SE	3002	WBGene00016027	C23H5.8	chrIV	-	2112407	2112494	2111893	2112087	2112734	2112920	1680,1348	42,43	420,562	26,35	162	75	0.000124735	0.00659144	0.949,0.936	0.882,0.881	0.061
SE	1512	WBGene00009431	dct-17	chrV	-	13727985	13728651	13727764	13727920	13728699	13728862	222,225	105,98	519,283	333,240	741	75	0.000976604	0.031039	0.176,0.189	0.136,0.107	0.061
SE	2725	WBGene00020873	T28A11.6	chrV	+	3262682	3262829	3262570	3262632	3262918	3262994	282,329	1,0	516,400	9,12	222	75	3.43476e-05	0.00218331	0.99,1.0	0.951,0.918	0.06
SE	3965	WBGene00002978	lev-11	chrI	-	14622303	14622511	14621172	14621596	14622657	14622743	395,322	362,399	356,291	688,408	283	75	0.000311743	0.0131472	0.224,0.176	0.121,0.159	0.06
SE	3661	WBGene00016454	C35E7.2	chrI	+	10844162	10844222	10843122	10843857	10844267	10844647	73,90	0,0	139,112	9,1	135	75	0.00113533	0.0345802	1.0,1.0	0.896,0.984	0.06
SE	2887	WBGene00013083	Y51A2D.18	chrV	-	18484371	18484479	18483890	18484026	18484906	18485148	576,580	0,8	659,482	20,17	183	75	5.23588e-06	0.000470654	1.0,0.967	0.931,0.921	0.057
SE	1723	WBGene00012358	W09D6.5	chrIII	+	11089824	11089908	11089284	11089384	11090057	11090401	821,731	14,17	682,545	43,22	159	75	3.32739e-05	0.00216487	0.965,0.953	0.882,0.921	0.057
SE	3146	WBGene00004739	scd-1	chrX	-	12505606	12505714	12505145	12505311	12505818	12505909	333,327	2,5	418,395	12,18	183	75	0.000529992	0.019534	0.986,0.964	0.935,0.9	0.057
SE	3237	WBGene00006739	ulp-4	chrII	+	8130551	8130653	8130205	8130387	8132289	8132838	842,752	10,8	862,695	25,26	177	75	7.71277e-05	0.00457138	0.973,0.976	0.936,0.919	0.047
SE	3001	WBGene00016027	C23H5.8	chrIV	-	2112398	2112494	2111893	2112087	2112734	2112920	2658,2150	42,43	657,873	26,35	171	75	8.11464e-05	0.004683	0.965,0.956	0.917,0.916	0.044
SE	3840	WBGene00007428	wdr-20	chrV	-	10133135	10133203	10132978	10133092	10133286	10133591	304,345	0,4	331,335	11,9	143	75	0.000349847	0.0142077	1.0,0.978	0.94,0.951	0.043
SE	716	WBGene00004702	rsp-5	chrII	+	6490719	6490882	6490407	6490659	6490986	6491065	110,134	270,285	153,143	634,481	238	75	0.000523683	0.019465	0.114,0.129	0.071,0.086	0.043
SE	50	WBGene00006999	zyx-1	chrII	+	13060625	13060902	13059686	13060027	13064885	13065078	603,708	0,2	943,567	13,2	352	75	0.00151577	0.04317	1.0,0.987	0.939,0.984	0.032
SE	677	WBGene00021691	Y48G8AL.13	chrI	-	1225175	1225535	1224654	1224778	1226619	1226812	2549,2259	2,2	2737,2005	12,11	435	75	0.00112605	0.0345376	0.995,0.995	0.975,0.969	0.023
SE	1159	WBGene00003085	ccar-1	chrIV	+	14073927	14074267	14073492	14073643	14074624	14074948	1530,1742	21,39	2307,1656	15,16	415	75	0.000329318	0.013499	0.929,0.89	0.965,0.949	-0.047
SE	803	WBGene00001325	eor-2	chrX	+	14604868	14604913	14604588	14604748	14605637	14605726	0,1	48,47	5,7	58,64	120	75	0.00177499	0.0480561	0.0,0.013	0.051,0.064	-0.051
SE	607	WBGene00013228	Y56A3A.7	chrIII	-	11938971	11939181	11934001	11934180	11941164	11941291	114,100	304,211	204,201	330,265	285	75	0.000605872	0.0217816	0.09,0.111	0.14,0.166	-0.053
SE	1866	WBGene00009888	F49E2.5	chrX	+	9555798	9556353	9554691	9554823	9556627	9556717	1845,2507	34,25	2567,1670	14,13	630	75	0.00160798	0.0449211	0.866,0.923	0.956,0.939	-0.053
SE	3650	WBGene00011965	T23G7.2	chrII	-	9169528	9169776	9169299	9169392	9172580	9172682	28,21	102,69	34,45	63,66	323	75	0.00124085	0.037023	0.06,0.066	0.111,0.137	-0.061
SE	3684	WBGene00022134	Y71G10AL.1	chrIV	+	2179391	2179713	2178361	2178403	2181076	2181193	1747,1621	23,38	2572,2101	11,8	397	75	6.08673e-09	1.27126e-06	0.935,0.89	0.978,0.98	-0.066
SE	3134	WBGene00006490	kdin-1	chrIV	+	11046186	11046243	11045923	11046079	11046473	11046588	17,24	175,196	30,32	160,101	132	75	0.000994302	0.0313742	0.052,0.065	0.096,0.153	-0.066
SE	3690	WBGene00003247	mig-15	chrX	-	10424121	10424148	10423328	10423811	10424231	10424342	14,15	164,177	32,25	190,111	102	75	0.00132443	0.0392497	0.059,0.059	0.11,0.142	-0.067
SE	1605	WBGene00007534	C12D8.1	chrV	-	10238291	10238343	10237707	10238111	10238740	10238902	565,549	50,59	906,814	46,34	127	75	3.76378e-05	0.00235719	0.87,0.846	0.921,0.934	-0.07
SE	3399	WBGene00016415	ampd-1	chrII	+	5204669	5204705	5203462	5203508	5204787	5204840	104,88	943,820	192,173	845,626	111	75	1.48666e-09	3.83558e-07	0.069,0.068	0.133,0.157	-0.077
SE	114	WBGene00021921	Y55F3AM.3	chrIV	+	1013074	1013140	1012907	1012957	1013331	1013526	18,14	117,135	67,39	174,141	141	75	1.81448e-05	0.00141673	0.076,0.052	0.17,0.128	-0.085
SE	2528	WBGene00011299	ikke-1	chrIII	-	9047321	9047533	9046497	9046585	9047675	9047731	42,28	74,57	119,93	123,88	287	75	0.00121973	0.0366421	0.129,0.114	0.202,0.216	-0.088
SE	3356	WBGene00010778	gpdh-2	chrIII	-	9855936	9855963	9855124	9855583	9856090	9856231	198,123	1408,803	206,161	642,513	102	75	3.61456e-09	7.92674e-07	0.094,0.101	0.191,0.187	-0.091
SE	2477	WBGene00003707	nhr-117	chrV	-	1620567	1620693	1620053	1620485	1621008	1621106	9,1	48,35	17,31	60,58	201	75	0.000302195	0.0129987	0.065,0.011	0.096,0.166	-0.093
SE	1774	WBGene00011548	T06G6.6	chrI	+	12718766	12718847	12718295	12718439	12718954	12719067	90,79	248,258	57,114	98,164	156	75	7.51215e-05	0.00451346	0.149,0.128	0.219,0.25	-0.096
SE	4560	WBGene00006697	uaf-1	chrIII	-	1068035	1068251	1067832	1067952	1070422	1070655	96,165	219,203	279,206	250,164	291	75	8.68007e-06	0.000718317	0.102,0.173	0.223,0.245	-0.097
SE	1867	WBGene00009888	F49E2.5	chrX	+	9555798	9556353	9554902	9555325	9556627	9556717	1845,2524	93,156	2584,1690	87,56	630	75	0.000325577	0.0134715	0.703,0.658	0.78,0.782	-0.101
SE	218	WBGene00018335	F42A9.6	chrIV	+	8610383	8610449	8609777	8609921	8611375	8611595	10,7	86,42	37,24	83,72	141	75	0.000167499	0.0080662	0.058,0.081	0.192,0.151	-0.102
SE	2416	WBGene00007592	C14H10.2	chrX	-	10249402	10249477	10249199	10249322	10250919	10250992	32,35	124,104	73,61	97,132	150	75	0.000865214	0.0288551	0.114,0.144	0.273,0.188	-0.102
SE	3923	WBGene00002915	let-805	chrIII	+	2665115	2665214	2664952	2665025	2665501	2665795	29,44	63,159	62,46	104,49	174	75	0.000438015	0.017153	0.166,0.107	0.204,0.288	-0.109
SE	2240	WBGene00001340	etr-1	chrII	+	167173	167386	166960	167078	167903	168047	357,445	147,196	598,444	154,128	288	75	0.000935919	0.0305052	0.387,0.372	0.503,0.475	-0.109
SE	497	WBGene00004152	pqn-70	chrV	-	11227418	11227452	11226877	11226936	11228276	11228477	718,518	107,116	1235,981	93,72	109	75	2.06349e-09	5.02803e-07	0.822,0.754	0.901,0.904	-0.115
SE	970	WBGene00021352	Y37E3.11	chrI	+	2081955	2081976	2081112	2081309	2082813	2083029	25,20	109,109	48,36	96,95	96	75	0.000810018	0.0277558	0.152,0.125	0.281,0.228	-0.116
SE	2547	WBGene00022201	Y71H10B.1	chrX	-	2838545	2838653	2837916	2837990	2840238	2840292	194,186	250,149	272,224	172,125	183	75	0.00101822	0.0318993	0.241,0.338	0.393,0.423	-0.119
SE	3969	WBGene00002978	lev-11	chrI	-	14622657	14622743	14622303	14622511	14622827	14622897	392,477	130,141	774,462	135,88	161	75	0.000123944	0.00659144	0.584,0.612	0.728,0.71	-0.121
SE	3769	WBGene00020399	ztf-4	chrI	+	6927995	6928131	6927661	6927758	6928482	6928592	378,353	30,20	650,503	7,9	211	75	1.28202e-08	2.44475e-06	0.817,0.863	0.971,0.952	-0.122
SE	1319	WBGene00012543	nkcc-1	chrIV	-	14110474	14110549	14109225	14109409	14110634	14110870	21,18	63,89	47,42	78,64	150	75	0.000167392	0.0080662	0.143,0.092	0.232,0.247	-0.122
SE	1558	WBGene00000527	cle-1	chrI	-	8709762	8709831	8708794	8709403	8709924	8710057	18,24	64,52	66,37	85,49	144	75	0.00145249	0.0424708	0.128,0.194	0.288,0.282	-0.124
SE	1258	WBGene00021645	Y47G6A.19	chrI	-	3526109	3526168	3525842	3525939	3526493	3526607	202,102	606,215	240,198	303,241	134	75	6.80021e-08	9.94191e-06	0.157,0.21	0.307,0.315	-0.128
SE	3132	WBGene00006490	kdin-1	chrIV	+	11042535	11042622	11042287	11042433	11042928	11043239	62,48	138,176	129,76	164,94	162	75	2.73195e-06	0.000266274	0.172,0.112	0.267,0.272	-0.128
SE	1059	WBGene00002054	ifb-2	chrII	+	5752816	5752867	5752301	5752721	5753454	5753602	802,888	555,537	1902,1274	722,485	126	75	2.35632e-06	0.000241593	0.462,0.496	0.611,0.61	-0.132
SE	1543	WBGene00010681	mak-1	chrII	+	8746354	8746479	8746056	8746134	8746587	8746802	3166,1728	299,225	3924,2799	170,98	200	75	4.44089e-16	4.86944e-13	0.799,0.742	0.896,0.915	-0.135
SE	2383	WBGene00009314	F32B4.4	chrI	+	11522124	11523074	11521829	11521997	11523816	11524002	530,597	14,12	891,623	6,6	1025	75	0.00168556	0.0462055	0.735,0.784	0.916,0.884	-0.14
SE	2096	WBGene00016045	spas-1	chrV	+	9176419	9176602	9176216	9176326	9176702	9176792	148,133	73,58	245,197	60,54	258	75	0.000947939	0.030571	0.371,0.4	0.543,0.515	-0.144
SE	2719	WBGene00000955	2002-12-01	chrV	-	11416572	11416605	11415596	11415769	11416807	11416984	7,2	53,38	17,6	44,16	108	75	0.000707925	0.0248397	0.084,0.035	0.212,0.207	-0.15
SE	1938	WBGene00003961	pct-1	chrIV	+	8184694	8185385	8178577	8178681	8185624	8185721	795,655	129,114	1180,1163	122,89	766	75	2.19567e-05	0.00163224	0.376,0.36	0.486,0.561	-0.156
SE	847	WBGene00006436	ttn-1	chrV	-	6190841	6191105	6190350	6190460	6196226	6196366	124,149	50,76	219,202	54,45	339	75	0.000248114	0.0109922	0.354,0.303	0.473,0.498	-0.157
SE	2612	WBGene00010615	ate-1	chrI	-	9614339	9614403	9614142	9614209	9614730	9614814	20,9	65,64	43,33	60,51	139	75	1.9452e-05	0.00147097	0.142,0.071	0.279,0.259	-0.163
SE	4516	WBGene00003669	nhr-79	chrV	-	19208843	19208908	19208474	19208603	19209101	19209233	70,57	5,11	111,70	1,1	140	75	6.41724e-06	0.000556629	0.882,0.735	0.983,0.974	-0.17
SE	2509	WBGene00022579	ZC262.2	chrIII	+	8332585	8332644	8332319	8332440	8332772	8332927	50,55	225,183	106,91	134,110	134	75	4.8856e-11	1.94802e-08	0.111,0.144	0.307,0.316	-0.184
SE	896	WBGene00006814	unc-82	chrIV	+	7438751	7438898	7438526	7438598	7439055	7439090	93,82	45,54	188,128	55,27	222	75	0.000182508	0.00860733	0.411,0.339	0.536,0.616	-0.201
SE	1280	WBGene00012033	T26C5.3	chrII	+	9243517	9243729	9242303	9242370	9243902	9244105	425,470	112,135	606,492	62,63	287	75	8.32038e-09	1.65878e-06	0.498,0.476	0.719,0.671	-0.208
SE	263	WBGene00006495	cpna-1	chrII	+	4206219	4206267	4206001	4206039	4206642	4207245	55,72	67,98	125,90	60,43	123	75	2.45683e-07	3.14302e-05	0.334,0.309	0.56,0.561	-0.239
SE	2973	WBGene00014300	D2023.1	chrV	+	11794761	11794832	11792420	11792501	11794924	11795177	0,2	76,22	12,7	13,13	146	75	2.91374e-10	9.83051e-08	0.0,0.045	0.322,0.217	-0.247
SE	2945	WBGene00020732	T23E7.2	chrX	+	17674117	17674267	17673390	17673480	17674358	17674827	124,152	123,231	380,253	177,79	225	75	2.48088e-11	1.08811e-08	0.252,0.18	0.417,0.516	-0.251
SE	3123	WBGene00003738	nid-1	chrV	+	12914220	12914391	12913991	12914135	12914440	12914537	126,105	27,32	177,108	10,8	246	75	8.36127e-07	9.40321e-05	0.587,0.5	0.844,0.805	-0.281
SE	3592	WBGene00000674	col-99	chrIV	-	139550	139595	139334	139496	139729	139912	18,27	13,15	22,20	3,3	120	75	0.00068151	0.0241057	0.464,0.529	0.821,0.806	-0.317
SE	1962	WBGene00012622	Y38H6C.9	chrV	-	20521147	20521338	20520820	20521094	20522229	20522270	12,9	4,1	18,23	0,1	266	75	0.000486018	0.0185363	0.458,0.717	1.0,0.866	-0.346
SE	2375	WBGene00003969	pef-1	chrIII	-	925380	925575	925016	925144	926198	926314	63,72	25,16	173,209	6,8	270	75	5.75227e-10	1.68196e-07	0.412,0.556	0.889,0.879	-0.4
SE	325	WBGene00013640	Y105C5A.17	chrIV	+	15726556	15726609	15725677	15725733	15726653	15726720	1,1	0,4	2,1	0,0	128	75	0.0016698	0.0460614	1.0,0.128	1.0,1.0	-0.436
SE	2417	WBGene00019935	R07E4.1	chrX	+	5959586	5959636	5959114	5959236	5961221	5961372	0,0	5,2	9,1	3,2	125	75	8.33249e-06	0.000702814	0.0,0.0	0.643,0.231	-0.437
SE	2482	WBGene00004112	pqn-22	chrIV	-	6023794	6023851	6023453	6023585	6024449	6024787	0,0	1,10	2,3	3,1	132	75	0.000169195	0.0080662	0.0,0.0	0.275,0.63	-0.453
SE	2809	WBGene00013562	Y75B8A.32	chrIII	-	12358139	12358203	12357967	12358024	12358344	12358413	8,3	2,3	3,1	0,0	139	75	1.84117e-05	0.00141673	0.683,0.35	1.0,1.0	-0.484
SE	295	WBGene00012642	Y39A1A.2	chrIII	-	10602705	10602934	10601904	10602047	10603069	10603185	3,4	2,2	1,4	0,0	304	75	6.47243e-06	0.000556629	0.27,0.33	1.0,1.0	-0.7

## Sheet: Deletion mutant
Event type	ID	GeneID	geneSymbol	chr	strand	longExonStart_0base	longExonEnd	shortES	shortEE	flankingES	flankingEE	IJC_SAMPLE_1	SJC_SAMPLE_1	IJC_SAMPLE_2	SJC_SAMPLE_2	IncFormLen	SkipFormLen	PValue	FDR	IncLevel1	IncLevel2	IncLevelDifference
A5'SS	603	WBGene00019662	K11H12.6	chrIV	+	668193	668282	668193	668276	668436	668556	2,1	0,0	0,3	2,3	81	75	2.4002e-06	0.000120277	1.0,1.0	0.0,0.481	0.76
A5'SS	51	WBGene00006429	arrd-3	chrII	+	9412983	9413199	9412983	9413050	9413250	9413354	9,2	0,0	2,0	0,2	224	75	0.00305823	0.043102	1.0,1.0	1.0,0.0	0.5
A5'SS	207	WBGene00021125	ccb-2	chrI	+	2846714	2846828	2846714	2846785	2846958	2847054	2,2	0,1	0,1	4,0	118	75	0.000843718	0.0146353	1.0,0.56	0.0,1.0	0.28
A5'SS	2	WBGene00015713	C12D12.1	chrX	+	3504015	3504628	3504015	3504097	3504699	3505251	260,376	48,79	208,348	179,190	606	75	1.22125e-15	5.50782e-13	0.401,0.371	0.126,0.185	0.231
A5'SS	8	WBGene00022816	fbn-1	chrIII	+	7633653	7634558	7633653	7633872	7636314	7636473	1017,5723	22,71	827,1096	42,67	761	75	7.99361e-14	1.80256e-11	0.82,0.888	0.66,0.617	0.215
A5'SS	131	WBGene00014826	R13H4.2	chrV	+	11837482	11837573	11837482	11837540	11837635	11837702	187,240	31,48	215,198	102,104	108	75	1.26231e-08	1.1386e-06	0.807,0.776	0.594,0.569	0.21
A5'SS	132	WBGene00001518	gar-2	chrIII	+	6319330	6319615	6319330	6319456	6320318	6320871	82,58	43,32	48,30	66,49	234	75	5.80372e-06	0.000237953	0.379,0.367	0.189,0.164	0.197
A5'SS	555	WBGene00021036	W05F2.4	chrI	-	3399465	3399679	3399600	3399679	3398862	3399020	103,139	4,5	109,129	21,12	210	75	0.000452838	0.00887957	0.902,0.908	0.65,0.793	0.183
A5'SS	91	WBGene00003055	lon-1	chrIII	+	5476373	5476529	5476373	5476496	5477553	5477999	577,613	77,122	1202,1010	499,380	108	75	2.48501e-11	2.80185e-09	0.839,0.777	0.626,0.649	0.171
A5'SS	511	WBGene00019719	M01H9.3	chrIV	-	4469718	4470432	4469823	4470432	4469335	4469484	918,1051	52,27	1121,1103	169,117	180	75	2.29039e-13	3.44322e-11	0.88,0.942	0.734,0.797	0.145
A5'SS	106	WBGene00011580	ddx-19	chrII	+	8885467	8886694	8885467	8885542	8887036	8887094	1386,1489	103,87	1379,1240	178,135	1227	75	1.97432e-05	0.000684937	0.451,0.511	0.321,0.36	0.14
A5'SS	400	WBGene00021047	zfp-3	chrX	-	1445306	1446643	1446488	1446643	1444923	1445016	908,813	75,98	1094,913	177,187	1257	75	0.000134186	0.00336212	0.419,0.331	0.269,0.226	0.128
A5'SS	268	WBGene00001328	epi-1	chrIV	+	10670909	10671063	10670909	10671036	10671350	10671830	29,39	156,187	12,17	239,284	102	75	1.25344e-07	8.07572e-06	0.12,0.133	0.036,0.042	0.087
A5'SS	560	WBGene00010658	K08D8.4	chrIV	-	12908030	12908436	12908222	12908436	12907856	12907984	14,16	101,66	3,5	104,102	267	75	3.23061e-05	0.00104072	0.037,0.064	0.008,0.014	0.04
A5'SS	493	WBGene00011330	T01D3.6	chrV	+	13718448	13718574	13718448	13718538	13718633	13719587	28,36	411,489	45,23	1059,830	111	75	0.00107056	0.0172437	0.044,0.047	0.028,0.018	0.022
A5'SS	327	WBGene00013805	bca-2	chrIV	-	17099242	17099454	17099377	17099454	17098591	17098874	31,28	381,345	83,54	433,355	210	75	4.9575e-05	0.0013974	0.028,0.028	0.064,0.052	-0.03
A5'SS	322	WBGene00011291	R102.4	chrIV	-	10693061	10693201	10693121	10693201	10692817	10692906	19,12	221,224	41,30	288,199	135	75	0.00153593	0.0238864	0.046,0.029	0.073,0.077	-0.037
A5'SS	514	WBGene00008852	ubql-1	chrI	+	7024611	7024723	7024611	7024672	7028562	7028665	14,20	297,305	28,42	268,262	126	75	0.000223018	0.00502906	0.027,0.038	0.059,0.087	-0.04
A5'SS	558	WBGene00013379	Y62E10A.13	chrIV	-	13392340	13392601	13392346	13392601	13390674	13390975	64,54	892,386	84,45	414,366	81	75	0.00161857	0.0243326	0.062,0.115	0.158,0.102	-0.042
A5'SS	279	WBGene00022679	ZK180.5	chrIV	-	4515546	4516858	4515681	4516858	4515043	4515475	473,107	495,145	290,362	227,247	210	75	0.000683358	0.0123278	0.254,0.209	0.313,0.344	-0.097
A5'SS	278	WBGene00003553	nas-37	chrX	-	9946297	9946614	9946537	9946614	9946028	9946174	364,558	90,148	424,519	78,76	315	75	0.00273232	0.0397508	0.491,0.473	0.564,0.619	-0.109
A5'SS	492	WBGene00003247	mig-15	chrX	-	10425642	10425763	10425657	10425763	10424840	10425398	130,130	104,129	163,164	93,89	90	75	0.00348807	0.0476703	0.51,0.456	0.594,0.606	-0.117
A5'SS	144	WBGene00001574	gei-17	chrI	-	9105694	9106060	9105859	9106060	9104898	9105024	101,100	200,161	310,235	266,185	240	75	1.10868e-07	8.07572e-06	0.136,0.163	0.267,0.284	-0.126
A5'SS	592	WBGene00022855	tcer-1	chrII	-	7048437	7048988	7048801	7048988	7046943	7048283	419,426	204,223	954,686	223,220	439	75	5.47241e-06	0.000237953	0.26,0.246	0.422,0.348	-0.132
A5'SS	432	WBGene00016907	C53H9.2	chrI	+	1833218	1833408	1833218	1833383	1833450	1833722	369,318	110,93	451,323	48,51	100	75	3.92935e-07	2.21517e-05	0.716,0.719	0.876,0.826	-0.133
A5'SS	550	WBGene00015894	acdh-2	chrII	-	5545719	5545865	5545806	5545865	5545265	5545403	1711,985	136,90	79,5	1,0	162	75	4.43025e-05	0.00133203	0.853,0.835	0.973,1.0	-0.142
A5'SS	194	WBGene00003918	par-3	chrIII	+	5668540	5668861	5668540	5668732	5668939	5669087	87,68	48,47	136,100	40,29	204	75	0.000428059	0.00877522	0.4,0.347	0.556,0.559	-0.184
A5'SS	384	WBGene00002827	let-653	chrIV	+	11888696	11889173	11888696	11888816	11889556	11889853	235,913	65,153	212,319	22,26	432	75	0.000203362	0.00482718	0.386,0.509	0.626,0.681	-0.206
A5'SS	512	WBGene00016971	toe-2	chrII	-	6517812	6517928	6517854	6517928	6517569	6517699	13,19	54,32	80,43	50,36	117	75	7.33671e-06	0.000275738	0.134,0.276	0.506,0.434	-0.265
A5'SS	413	WBGene00020153	nhr-212	chrV	+	485167	485232	485167	485226	485695	486105	2,7	27,19	14,11	15,13	81	75	0.000943447	0.0157591	0.064,0.254	0.464,0.439	-0.292
A5'SS	375	WBGene00009231	ceh-89	chrX	+	14143699	14144038	14143699	14143828	14144179	14144889	31,19	21,19	23,37	6,5	285	75	0.000325524	0.00699101	0.28,0.208	0.502,0.661	-0.338
A5'SS	126	WBGene00017792	F25E5.16	chrV	+	7439068	7439283	7439068	7439216	7439397	7439558	4,1	17,10	15,12	15,6	142	75	9.49033e-05	0.00251773	0.111,0.05	0.346,0.514	-0.349
A5'SS	92	WBGene00005716	srv-5	chrX	+	4252789	4252879	4252789	4252867	4253024	4253180	1,0	2,2	4,4	3,1	87	75	0.000480598	0.00903123	0.301,0.0	0.535,0.775	-0.505
Event type	ID	GeneID	geneSymbol	chr	strand	longExonStart_0base	longExonEnd	shortES	shortEE	flankingES	flankingEE	IJC_SAMPLE_1	SJC_SAMPLE_1	IJC_SAMPLE_2	SJC_SAMPLE_2	IncFormLen	SkipFormLen	PValue	FDR	IncLevel1	IncLevel2	IncLevelDifference
A3'SS	873	WBGene00086568	Y2H9A.6	chrV	+	13444395	13444639	13444401	13444639	13444145	13444351	8,1	0,0	5,1	6,1	81	75	1.97083e-06	0.000188093	1.0,1.0	0.436,0.481	0.541
A3'SS	516	WBGene00021490	Y40B10A.5	chrV	-	2043699	2043894	2043699	2043885	2043941	2044070	2,2	0,1	0,4	2,2	84	75	0.001758	0.0301923	1.0,0.641	0.0,0.641	0.5
A3'SS	515	WBGene00021448	Y39D8A.1	chrV	+	419916	420511	420379	420511	419708	419872	29,25	0,0	38,44	5,3	538	75	1.78823e-06	0.000188093	1.0,1.0	0.514,0.672	0.407
A3'SS	833	WBGene00021146	lgc-45	chrII	+	3564624	3564944	3564660	3564944	3564377	3564578	77,81	3,5	37,46	23,6	111	75	0.00036278	0.0107896	0.945,0.916	0.521,0.838	0.251
A3'SS	180	WBGene00008219	C50B6.3	chrV	+	13314603	13315374	13314609	13315374	13313934	13314519	27,21	32,37	35,27	197,137	81	75	9.38124e-07	0.000121018	0.439,0.344	0.141,0.154	0.244
A3'SS	689	WBGene00012584	ceh-100	chrII	-	12602098	12602290	12602098	12602284	12603428	12603680	16,25	28,25	7,10	40,33	81	75	0.000921518	0.0203787	0.346,0.481	0.139,0.219	0.234
A3'SS	237	WBGene00003229	mex-3	chrI	+	129166	129333	129175	129333	128944	129124	50,49	79,43	52,38	180,127	84	75	3.03815e-05	0.00146971	0.361,0.504	0.205,0.211	0.225
A3'SS	157	WBGene00020090	R119.5	chrI	-	391611	391806	391611	391803	392157	392192	8,15	16,21	7,6	47,25	78	75	0.00209882	0.0331528	0.325,0.407	0.125,0.188	0.209
A3'SS	287	WBGene00006974	zen-4	chrIV	+	6119003	6119309	6119009	6119309	6118712	6118961	26,22	43,64	11,12	86,79	81	75	0.000117112	0.00533202	0.359,0.241	0.106,0.123	0.185
A3'SS	243	WBGene00007329	C05C10.2	chrII	+	9930447	9930830	9930453	9930830	9930136	9930331	52,62	72,53	46,44	126,92	81	75	0.000645045	0.015602	0.401,0.52	0.253,0.307	0.18
A3'SS	669	WBGene00000366	cbp-1	chrIII	+	9768679	9768829	9768712	9768829	9768420	9768547	278,333	137,131	206,216	186,164	108	75	9.07977e-06	0.000585645	0.585,0.638	0.435,0.478	0.155
A3'SS	226	WBGene00000528	clh-1	chrII	-	11847721	11847848	11847721	11847836	11847981	11848026	24,39	70,90	9,8	67,62	87	75	0.000131952	0.00567394	0.228,0.272	0.104,0.1	0.148
A3'SS	633	WBGene00011194	R10D12.13	chrV	+	13962770	13962906	13962776	13962906	13962612	13962727	10,22	52,48	8,10	108,76	81	75	0.0010204	0.0213456	0.151,0.298	0.064,0.109	0.138
A3'SS	527	WBGene00000549	cls-2	chrIII	+	9058263	9058392	9058272	9058392	9057780	9058221	29,40	86,101	30,13	137,155	84	75	0.000169477	0.00583454	0.231,0.261	0.164,0.07	0.129
A3'SS	347	WBGene00009451	cids-2	chrI	-	8807289	8807381	8807289	8807369	8807420	8807524	26,25	75,75	14,9	98,76	87	75	0.000638211	0.015602	0.23,0.223	0.11,0.093	0.125
A3'SS	257	WBGene00022048	fln-1	chrIV	-	373961	374530	373961	374524	374570	374664	86,108	114,150	51,49	121,112	81	75	0.00268998	0.0408244	0.411,0.4	0.281,0.288	0.121
A3'SS	725	WBGene00009508	row-1	chrI	-	10476248	10476735	10476248	10476729	10476778	10476918	13,15	61,60	5,8	114,70	81	75	0.000680265	0.0159553	0.165,0.188	0.039,0.096	0.109
A3'SS	238	WBGene00003796	npp-10	chrIII	-	6018581	6019043	6018581	6019037	6019085	6019286	62,72	291,325	46,61	767,712	81	75	1.06283e-10	2.74209e-08	0.165,0.17	0.053,0.073	0.105
A3'SS	437	WBGene00013122	impt-1	chrI	-	10968558	10968726	10968558	10968720	10968772	10968920	4,6	33,38	1,0	36,38	81	75	0.000457878	0.0126395	0.101,0.128	0.025,0.0	0.102
A3'SS	519	WBGene00018210	F39G3.5	chrV	+	4723915	4724185	4724027	4724185	4723047	4723113	21,30	99,72	9,21	200,150	187	75	2.18713e-06	0.000188093	0.078,0.143	0.018,0.053	0.075
A3'SS	804	WBGene00016432	C35B1.2	chrIV	+	4100934	4101425	4101363	4101425	4098077	4098309	522,356	0,2	600,338	11,4	504	75	0.000173378	0.00583454	1.0,0.964	0.89,0.926	0.074
A3'SS	500	WBGene00019953	wapl-1	chrIV	-	4445225	4445424	4445225	4445418	4445463	4445644	28,17	164,155	10,7	185,152	81	75	0.000359177	0.0107896	0.137,0.092	0.048,0.041	0.07
A3'SS	676	WBGene00019762	M03F8.3	chrV	+	5941585	5941807	5941594	5941807	5940214	5941249	26,43	220,188	47,37	656,447	84	75	0.000144211	0.00583454	0.095,0.17	0.06,0.069	0.068
A3'SS	376	WBGene00009204	F28C6.4	chrII	-	8596535	8596669	8596535	8596655	8596711	8596934	37,31	0,1	99,84	7,7	89	75	0.00187239	0.0301923	1.0,0.963	0.923,0.91	0.065
A3'SS	241	WBGene00000421	ced-7	chrIII	-	9573464	9573649	9573464	9573643	9573695	9574153	27,22	223,193	21,8	410,312	81	75	2.48343e-05	0.00137298	0.101,0.095	0.045,0.023	0.064
A3'SS	121	WBGene00008339	C55A6.10	chrV	+	11506870	11507151	11506876	11507151	11506171	11506385	7,8	77,69	0,5	101,93	81	75	0.00282307	0.0420203	0.078,0.097	0.0,0.047	0.064
A3'SS	39	WBGene00016650	ubr-4	chrI	-	4626464	4627206	4626464	4627200	4628067	4629512	34,53	250,252	29,32	383,329	81	75	0.000502741	0.0129707	0.112,0.163	0.066,0.083	0.063
A3'SS	204	WBGene00001007	dli-1	chrIV	-	13097578	13097829	13097578	13097823	13097873	13098038	41,32	275,267	24,19	333,284	81	75	0.00262354	0.0406125	0.121,0.1	0.063,0.058	0.05
A3'SS	532	WBGene00011300	R107.5	chrIII	-	9052176	9052377	9052176	9052371	9052421	9052522	34,26	195,203	22,98	244,1253	81	75	0.0029852	0.0435952	0.139,0.106	0.077,0.068	0.05
A3'SS	704	WBGene00010479	K01G5.8	chrIII	-	10740524	10740606	10740524	10740597	10740644	10740772	29,19	334,265	15,9	609,424	84	75	2.87828e-06	0.000222779	0.072,0.06	0.022,0.019	0.046
A3'SS	81	WBGene00004167	pqn-87	chrII	-	12210812	12211182	12210812	12211173	12211789	12212378	15,32	238,379	14,3	305,304	84	75	0.000376382	0.0107896	0.053,0.07	0.039,0.009	0.037
A3'SS	4	WBGene00015538	sams-3	chrIV	+	5849224	5849440	5849317	5849440	5848887	5848948	9,5	1061,735	19,21	481,356	168	75	0.000777322	0.0176955	0.004,0.003	0.017,0.026	-0.018
A3'SS	534	WBGene00019686	K12H6.6	chrII	-	2828869	2829087	2828869	2828943	2829478	2829599	12,16	259,181	66,36	428,252	219	75	0.000162223	0.00583454	0.016,0.029	0.05,0.047	-0.026
A3'SS	428	WBGene00007024	plin-1	chrI	+	7057990	7058077	7057999	7058077	7057357	7057954	17,20	815,440	148,27	1449,908	84	75	2.16468e-05	0.00128882	0.018,0.039	0.084,0.026	-0.027
A3'SS	99	WBGene00001538	gcy-12	chrII	+	5317136	5317715	5317468	5317715	5316878	5317011	15,10	97,130	24,10	80,35	407	75	0.00137187	0.0267488	0.028,0.014	0.052,0.05	-0.03
A3'SS	274	WBGene00006734	ufd-2	chrII	+	8064194	8065104	8064197	8065104	8063222	8064144	226,204	22,15	182,165	7,4	78	75	0.00177366	0.0301923	0.908,0.929	0.962,0.975	-0.05
A3'SS	32	WBGene00001725	grl-16	chrI	-	573639	574073	573639	573893	574144	574662	7670,1738	615,161	2522,4149	165,218	255	75	0.0017715	0.0301923	0.786,0.76	0.818,0.848	-0.06
A3'SS	473	WBGene00001561	gei-4	chrIII	-	346767	346883	346767	346868	347038	347437	24,24	194,250	58,40	201,266	90	75	0.00185475	0.0301923	0.093,0.074	0.194,0.111	-0.069
A3'SS	885	WBGene00010731	K10C3.4	chrI	+	9860496	9860616	9860502	9860616	9859271	9859349	150,112	19,16	393,278	15,12	81	75	2.93226e-05	0.00146971	0.88,0.866	0.96,0.955	-0.085
A3'SS	702	WBGene00002175	jac-1	chrIV	-	15999149	15999314	15999149	15999308	15999763	16000867	0,1	31,74	5,3	39,32	81	75	0.00123206	0.0250952	0.0,0.012	0.106,0.08	-0.087
A3'SS	36	WBGene00017093	E02C12.8	chrV	-	9372057	9372609	9372057	9372503	9372654	9372834	27,24	5,3	17,6	0,1	181	75	0.00319968	0.045862	0.691,0.768	1.0,0.713	-0.127
A3'SS	510	WBGene00020102	R148.3	chrIII	+	3176816	3177328	3176852	3177328	3175884	3176742	24,33	135,162	65,54	104,133	111	75	4.6109e-06	0.00032444	0.107,0.121	0.297,0.215	-0.142
A3'SS	544	WBGene00006823	unc-94	chrI	-	5998577	5998664	5998577	5998655	5998709	5998803	108,86	69,66	119,84	44,31	84	75	0.00138237	0.0267488	0.583,0.538	0.707,0.708	-0.147
A3'SS	308	WBGene00003640	nhr-50	chrV	-	15999418	15999660	15999418	15999636	16000469	16000563	53,26	25,8	93,48	12,10	99	75	0.00350076	0.0492652	0.616,0.711	0.854,0.784	-0.155
A3'SS	47	WBGene00004051	parg-1	chrIV	+	8747765	8747936	8747774	8747936	8746381	8746822	45,53	19,21	84,60	13,10	84	75	0.00168675	0.0301923	0.679,0.693	0.852,0.843	-0.161
A3'SS	914	WBGene00006697	uaf-1	chrIII	-	1067832	1068251	1067832	1067952	1070422	1070655	121,192	219,203	425,306	162,176	374	75	4.55336e-12	1.76215e-09	0.1,0.159	0.345,0.259	-0.172
A3'SS	463	WBGene00013807	Y116A8C.30	chrIV	-	17102157	17102245	17102157	17102206	17102303	17102381	54,35	292,283	100,92	216,135	114	75	8.25118e-13	6.38641e-10	0.108,0.075	0.233,0.31	-0.18
A3'SS	425	WBGene00009485	F36G9.3	chrV	+	15958879	15959015	15958890	15959015	15958665	15958837	21,32	7,3	6,1	0,0	86	75	0.000473573	0.0126395	0.723,0.903	1.0,1.0	-0.187
A3'SS	71	WBGene00020346	rbm-5	chrI	+	6216295	6216591	6216358	6216591	6216061	6216168	125,137	58,59	210,165	29,28	138	75	8.03721e-08	1.24416e-05	0.539,0.558	0.797,0.762	-0.231
A3'SS	45	WBGene00001495	frm-9	chrX	-	10823113	10823305	10823113	10823275	10823361	10823720	14,18	27,38	44,56	29,45	105	75	0.000191286	0.00616897	0.27,0.253	0.52,0.471	-0.234
A3'SS	700	WBGene00011705	T11A5.6	chrV	-	9885039	9885231	9885039	9885142	9885566	9885619	23,25	6,5	87,37	4,1	164	75	0.000962691	0.0206979	0.637,0.696	0.909,0.944	-0.26
A3'SS	499	WBGene00013895	ZC434.9	chrI	+	10358982	10359488	10359423	10359488	10358387	10358495	1181,387	178,69	289,328	13,14	516	75	5.25346e-10	1.01654e-07	0.491,0.449	0.764,0.773	-0.298
A3'SS	694	WBGene00002987	lim-4	chrX	-	3870407	3870557	3870407	3870524	3872369	3872474	6,3	3,8	22,9	2,2	108	75	0.00145739	0.0275127	0.581,0.207	0.884,0.758	-0.427
A3'SS	78	WBGene00000899	daf-3	chrX	-	822021	822691	822021	822682	822843	822978	2,0	9,6	7,5	5,4	84	75	0.00015154	0.00583454	0.166,0.0	0.556,0.527	-0.459
A3'SS	585	WBGene00010929	srt-45	chrV	+	19785128	19785297	19785171	19785297	19784808	19785053	0,1	1,1	2,2	0,2	118	75	0.00184751	0.0301923	0.0,0.389	1.0,0.389	-0.5
Event type	ID	GeneID	geneSymbol	chr	strand	1stExonStart_0base	1stExonEnd	2ndExonStart_0base	2ndExonEnd	upstreamES	upstreamEE	downstreamES	downstreamEE	IJC_SAMPLE_1	SJC_SAMPLE_1	IJC_SAMPLE_2	SJC_SAMPLE_2	IncFormLen	SkipFormLen	PValue	FDR	IncLevel1	IncLevel2	IncLevelDifference
MXE	493	WBGene00015735	pdfr-1	chrIII	-	6636401	6636556	6636892	6637017	6636011	6636115	6638069	6638192	202,159	177,131	206,128	328,238	200	230	1.3376e-06	8.04048e-05	0.568,0.583	0.419,0.382	0.175
MXE	54	WBGene00020867	shc-2	chrII	+	4975677	4975821	4983478	4983568	4973691	4974031	4985072	4985194	148,140	59,95	202,139	237,114	219	165	0.00264005	0.0375859	0.654,0.526	0.391,0.479	0.155
MXE	226	WBGene00010160	png-1	chrI	+	11382926	11383149	11384084	11384364	11381244	11381565	11386389	11386600	304,301	555,555	330,321	1274,1030	298	355	6.13312e-08	8.29504e-06	0.395,0.392	0.236,0.271	0.14
MXE	366	WBGene00021820	nipa-1	chrIII	-	3113770	3114043	3115542	3115633	3112427	3113019	3116149	3116341	268,296	1153,1085	191,174	1642,1184	166	348	8.98478e-08	9.72153e-06	0.328,0.364	0.196,0.236	0.13
MXE	365	WBGene00021820	nipa-1	chrIII	-	3113770	3114043	3114677	3115002	3112427	3113019	3115542	3115633	903,997	1152,1085	677,662	1642,1187	400	348	1.85246e-07	1.6703e-05	0.405,0.444	0.264,0.327	0.129
MXE	483	WBGene00001631	gly-6	chrIII	-	4325418	4325523	4325534	4325642	4325205	4325355	4325745	4325888	390,465	212,256	247,194	193,204	183	180	0.000372531	0.00839746	0.644,0.641	0.557,0.483	0.123
MXE	370	WBGene00001630	gly-5	chrIII	+	13200770	13200881	13200915	13201020	13197609	13197738	13203865	13203994	486,364	138,179	291,257	186,174	186	180	0.000954133	0.019118	0.773,0.663	0.602,0.588	0.123
MXE	388	WBGene00013481	Y69H2.3	chrV	-	18661621	18661711	18662118	18662313	18661087	18661177	18662358	18662550	559,435	285,222	242,161	207,130	270	165	0.000300554	0.00706956	0.545,0.545	0.417,0.431	0.121
MXE	53	WBGene00020867	shc-2	chrII	+	4975677	4975821	4978396	4978543	4973691	4974031	4983478	4983568	148,140	57,66	201,140	168,86	219	222	0.00184536	0.029363	0.725,0.683	0.548,0.623	0.118
MXE	431	WBGene00013835	mlt-4	chrV	-	20282819	20283140	20284264	20284563	20281390	20281817	20285707	20286040	157,159	107,108	259,209	276,222	374	396	0.00240019	0.0360695	0.608,0.609	0.498,0.499	0.11
MXE	389	WBGene00013481	Y69H2.3	chrV	-	18661621	18661711	18662204	18662313	18661087	18661177	18662358	18662550	236,206	285,222	108,78	207,130	184	165	0.00230477	0.0356252	0.426,0.454	0.319,0.35	0.105
MXE	154	WBGene00021443	Y39A3CL.7	chrIII	+	1830465	1830607	1831814	1832253	1827238	1827366	1833389	1833581	239,288	605,563	458,364	1538,1140	217	514	0.00164083	0.029363	0.483,0.548	0.414,0.431	0.093
MXE	15	WBGene00022816	fbn-1	chrIII	+	7637190	7637256	7637355	7637496	7633653	7633872	7637799	7638227	29,128	172,1070	17,16	199,292	141	216	0.00162375	0.029363	0.205,0.155	0.116,0.077	0.083
MXE	222	WBGene00009888	F49E2.5	chrX	+	9555415	9555577	9555798	9556353	9554902	9555325	9556627	9556717	427,582	1845,2524	215,162	1340,1001	237	630	0.00250529	0.0366314	0.381,0.38	0.299,0.301	0.081
MXE	423	WBGene00006820	unc-89	chrI	+	4054475	4054541	4055390	4057244	4053397	4053583	4058535	4058892	75,112	3759,6259	24,47	2864,3658	141	1929	0.000934062	0.019118	0.214,0.197	0.103,0.15	0.079
MXE	173	WBGene00003936	pat-12	chrIII	-	730308	730437	731531	731618	729985	730144	731905	731926	51,65	302,341	26,33	318,258	162	204	0.00333971	0.0440679	0.175,0.194	0.093,0.139	0.068
MXE	145	WBGene00006796	unc-62	chrV	+	4504974	4505120	4505358	4505516	4503962	4504230	4505828	4505905	38,87	419,492	36,27	483,591	221	233	1.14506e-05	0.000387172	0.087,0.157	0.073,0.046	0.063
MXE	466	WBGene00017968	skpo-3	chrII	+	7246823	7247246	7247334	7247649	7246468	7246569	7247811	7247936	1190,797	3180,2046	162,101	643,357	498	390	0.00309394	0.0418455	0.227,0.234	0.165,0.181	0.058
MXE	473	WBGene00002978	lev-11	chrI	-	14624029	14624147	14624543	14624661	14623827	14623898	14624785	14624919	540,678	3490,3896	379,345	3464,4009	193	193	2.4985e-06	0.000112641	0.134,0.148	0.099,0.079	0.052
MXE	489	WBGene00002266	lec-3	chrII	+	9998693	9998729	9998998	9999031	9998511	9998581	9999201	9999324	612,413	3,11	274,243	16,13	111	108	2.09285e-05	0.000629017	0.995,0.973	0.943,0.948	0.038
MXE	472	WBGene00002978	lev-11	chrI	-	14624029	14624147	14624302	14624420	14623827	14623898	14624785	14624919	314,224	3490,3896	181,171	3464,4009	193	193	0.00045608	0.00986957	0.083,0.054	0.05,0.041	0.023
MXE	326	WBGene00003407	mrp-1	chrX	-	579987	580143	580888	581044	579309	579387	581629	581784	48,55	546,637	68,62	418,457	231	231	0.00174081	0.029363	0.081,0.079	0.14,0.119	-0.05
MXE	337	WBGene00000102	akt-1	chrV	+	10250840	10251032	10251326	10251533	10250478	10250676	10251676	10251805	670,575	657,504	836,617	556,387	267	282	0.0018178	0.029363	0.519,0.546	0.614,0.627	-0.088
MXE	12	WBGene00022816	fbn-1	chrIII	+	7636314	7636473	7637190	7637256	7633653	7633872	7637799	7638227	195,982	29,128	220,329	17,16	234	141	0.000121546	0.00328781	0.802,0.822	0.886,0.925	-0.093
MXE	10	WBGene00022816	fbn-1	chrIII	+	7636314	7636473	7637190	7637256	7628371	7628986	7637799	7638227	173,912	29,127	180,262	15,14	234	141	0.000229841	0.00565201	0.782,0.812	0.879,0.919	-0.102
MXE	40	WBGene00006710	ubc-15	chrII	-	2903212	2904148	2905633	2905825	2902422	2902539	2908641	2908840	226,262	348,434	325,266	205,295	267	1011	7.72001e-06	0.000278435	0.711,0.696	0.857,0.773	-0.111
MXE	392	WBGene00013481	Y69H2.3	chrV	-	18662358	18662550	18662616	18662811	18661621	18661711	18663725	18663861	1505,1226	969,755	1838,1658	704,617	270	267	2.97884e-06	0.000115111	0.606,0.616	0.721,0.727	-0.113
MXE	372	WBGene00001630	gly-5	chrIII	+	13200915	13201020	13202486	13202588	13197609	13197738	13203865	13203994	138,179	65,80	186,174	37,55	180	177	0.00168957	0.029363	0.676,0.688	0.832,0.757	-0.113
MXE	261	WBGene00001340	etr-1	chrII	+	167173	167386	167903	168047	166960	167078	168548	168689	250,322	499,642	377,305	405,401	288	219	2.65938e-05	0.000757224	0.276,0.276	0.414,0.366	-0.114
MXE	391	WBGene00013481	Y69H2.3	chrV	-	18662358	18662550	18662616	18662811	18661087	18661177	18663725	18663861	1638,1330	1218,915	2193,2005	982,836	270	267	2.86713e-06	0.000115111	0.571,0.59	0.688,0.703	-0.115
MXE	271	WBGene00013895	ZC434.9	chrI	+	10358982	10359135	10359423	10359488	10358387	10358495	10359863	10359945	619,237	457,168	122,104	50,52	228	140	0.00371576	0.0467494	0.454,0.464	0.6,0.551	-0.116
MXE	39	WBGene00006710	ubc-15	chrII	-	2903212	2904148	2905633	2905825	2901403	2901840	2908641	2908840	243,270	359,452	350,292	209,309	267	1011	1.65416e-06	8.94902e-05	0.719,0.693	0.864,0.782	-0.117
MXE	262	WBGene00001340	etr-1	chrII	+	167173	167386	168174	168393	166960	167078	168548	168689	250,322	174,300	377,305	183,143	288	294	0.000149059	0.00384005	0.595,0.523	0.678,0.685	-0.123
MXE	247	WBGene00004154	pqn-72	chrI	-	3274275	3274812	3274929	3275010	3274077	3274163	3276665	3276718	159,60	304,129	24,28	28,26	156	612	0.00359578	0.0463171	0.672,0.646	0.771,0.809	-0.131
MXE	325	WBGene00003407	mrp-1	chrX	-	579987	580143	580297	580453	579309	579387	581629	581784	102,123	546,637	200,160	418,457	231	231	2.58275e-08	4.65756e-06	0.157,0.162	0.324,0.259	-0.132
MXE	302	WBGene00016219	pals-24	chrIII	+	120636	120698	120744	120775	120491	120516	121156	121207	2,3	112,71	11,8	53,28	137	106	2.2224e-06	0.000109302	0.014,0.032	0.138,0.181	-0.137
MXE	320	WBGene00003407	mrp-1	chrX	-	579497	579653	580297	580453	579309	579387	581629	581784	102,123	72,98	200,160	64,82	231	231	0.00116796	0.0225666	0.586,0.557	0.758,0.661	-0.138
MXE	82	WBGene00010742	K10D6.2	chrV	-	11194202	11194342	11194573	11194627	11193732	11194059	11194773	11194984	380,260	655,423	473,295	431,276	129	215	1.30943e-06	8.04048e-05	0.492,0.506	0.647,0.64	-0.144
MXE	149	WBGene00011044	R05H10.3	chrII	+	14874591	14874918	14879920	14880189	14872599	14872915	14881033	14881377	166,220	104,109	344,305	94,91	402	344	1.86247e-05	0.000592705	0.577,0.633	0.758,0.741	-0.145
MXE	228	WBGene00013560	zip-12	chrIII	+	12330572	12330872	12331664	12331817	12327666	12327985	12332040	12332274	602,512	267,198	1086,746	224,131	375	228	1.66481e-09	4.5033e-07	0.578,0.611	0.747,0.776	-0.167
MXE	330	WBGene00006342	sup-37	chrV	+	8789014	8789107	8789461	8789569	8788199	8788678	8789840	8789919	127,126	90,180	183,149	100,65	168	183	0.00292324	0.0405506	0.606,0.433	0.666,0.714	-0.17
MXE	308	WBGene00010615	ate-1	chrI	-	9614142	9614209	9614339	9614403	9613825	9614015	9614730	9614814	34,15	156,151	86,45	174,107	139	142	6.42699e-07	4.96715e-05	0.182,0.092	0.336,0.301	-0.181
MXE	477	WBGene00001403	fbl-1	chrIV	+	9542034	9542292	9542727	9542868	9541600	9541753	9542967	9543043	483,371	182,140	742,541	87,61	333	216	4.44089e-16	2.40252e-13	0.633,0.632	0.847,0.852	-0.217
Event type	ID	GeneID	geneSymbol	chr	strand	riExonStart_0base	riExonEnd	upstreamES	upstreamEE	downstreamES	downstreamEE	IJC_SAMPLE_1	SJC_SAMPLE_1	IJC_SAMPLE_2	SJC_SAMPLE_2	IncFormLen	SkipFormLen	PValue	FDR	IncLevel1	IncLevel2	IncLevelDifference
RI	197	WBGene00016558	pks-1	chrX	+	5429733	5440366	5429733	5430793	5440297	5440366	473,569	0,1	438,462	4,3	9579	75	0.000161983	0.00167382	1.0,0.817	0.462,0.547	0.404
RI	4	WBGene00015538	sams-3	chrIV	+	5848887	5849440	5848887	5848948	5849224	5849440	119,114	2,4	111,103	14,17	351	75	6.8639e-06	9.92977e-05	0.927,0.859	0.629,0.564	0.296
RI	315	WBGene00010615	ate-1	chrI	-	9614339	9614814	9614339	9614403	9614730	9614814	106,65	22,9	103,49	46,27	402	75	0.000230208	0.00227069	0.473,0.574	0.295,0.253	0.249
RI	533	WBGene00006697	uaf-1	chrIII	-	1067832	1068251	1067832	1067952	1068035	1068251	37,54	12,27	79,57	92,55	158	75	0.000346558	0.00320013	0.594,0.487	0.29,0.33	0.23
RI	298	WBGene00008793	F14D7.6	chrV	+	14305653	14306202	14305653	14305794	14305848	14306202	41,58	24,57	14,6	25,17	129	75	0.00278116	0.0174931	0.498,0.372	0.246,0.17	0.227
RI	505	WBGene00022855	tcer-1	chrII	-	7046943	7048988	7046943	7048283	7048437	7048988	92,90	75,69	88,72	190,148	229	75	2.95863e-08	8.02528e-07	0.287,0.299	0.132,0.137	0.158
RI	420	WBGene00019213	H20E11.1	chrIV	+	6831237	6832417	6831237	6831597	6832146	6832417	100,64	54,30	35,6	53,35	624	75	1.74892e-09	6.32527e-08	0.182,0.204	0.074,0.02	0.146
RI	240	WBGene00008905	F17B5.1	chrI	+	13186044	13186611	13186044	13186247	13186487	13186611	81,51	32,21	75,44	44,53	315	75	0.00557146	0.031816	0.376,0.366	0.289,0.165	0.144
RI	344	WBGene00021047	zfp-3	chrX	-	1444923	1446643	1444923	1445016	1446488	1446643	1051,903	75,98	1235,994	177,187	1547	75	0.000125258	0.00132591	0.405,0.309	0.253,0.205	0.128
RI	520	WBGene00014965	Y106G6D.5	chrI	-	10120038	10120444	10120038	10120181	10120227	10120444	92,120	11,3	95,65	17,12	121	75	0.00428014	0.0254463	0.838,0.961	0.776,0.771	0.126
RI	364	WBGene00022074	Y69A2AR.1	chrIV	+	2670088	2670656	2670088	2670197	2670473	2670656	42,41	52,52	28,21	66,57	351	75	0.00375361	0.0226259	0.147,0.144	0.083,0.073	0.067
RI	145	WBGene00003794	npp-8	chrIV	-	1595414	1595824	1595414	1595511	1595570	1595824	21,26	98,104	22,9	151,167	134	75	0.000968299	0.00724555	0.107,0.123	0.075,0.029	0.063
RI	392	WBGene00007414	C07E3.3	chrII	-	10354026	10357173	10354026	10354393	10356805	10357173	295,247	132,60	154,109	162,130	2487	75	5.36238e-14	5.81818e-12	0.063,0.11	0.028,0.025	0.06
RI	387	WBGene00022519	ZC123.4	chrI	-	843712	844339	843712	844012	844060	844339	8,7	72,64	1,3	81,64	123	75	0.00342997	0.0210663	0.063,0.063	0.007,0.028	0.045
RI	355	WBGene00016027	C23H5.8	chrIV	-	2111893	2112494	2111893	2112087	2112398	2112494	357,454	985,827	106,110	598,309	386	75	5.09563e-06	7.89823e-05	0.066,0.096	0.033,0.065	0.032
RI	271	WBGene00006959	xbp-1	chrIII	+	4194281	4194760	4194281	4194552	4194575	4194760	2278,1328	56,46	2001,1758	68,122	98	75	0.00036471	0.00329759	0.969,0.957	0.957,0.917	0.026
RI	59	WBGene00017789	F25E5.8	chrV	+	7435929	7436958	7435929	7436430	7436685	7436958	203,216	972,916	70,93	667,646	330	75	2.68714e-05	0.000333205	0.045,0.051	0.023,0.032	0.021
RI	149	WBGene00020341	T08B1.4	chrV	+	1980304	1981542	1980304	1980448	1981068	1981542	24,16	76,64	18,15	181,118	695	75	0.000753824	0.00611945	0.033,0.026	0.011,0.014	0.017
RI	270	WBGene00002232	kpc-1	chrI	+	11678836	11680092	11678836	11679460	11679928	11680092	9,27	118,105	33,48	118,148	543	75	0.00585324	0.032991	0.01,0.034	0.037,0.043	-0.018
RI	5	WBGene00015538	sams-3	chrIV	+	5848887	5849440	5848887	5848948	5849317	5849440	126,115	1061,735	116,107	481,356	444	75	2.3596e-06	4.09627e-05	0.02,0.026	0.039,0.048	-0.02
RI	200	WBGene00015509	C06A6.4	chrIV	-	7827025	7827675	7827025	7827105	7827568	7827675	49,58	227,187	88,53	164,119	538	75	0.000321749	0.00303563	0.029,0.041	0.07,0.058	-0.029
RI	194	WBGene00010681	mak-1	chrII	+	8744477	8745750	8744477	8744614	8745248	8745750	2429,1833	1842,1161	2343,1337	988,862	709	75	0.00670327	0.0365167	0.122,0.143	0.201,0.141	-0.038
RI	333	WBGene00020895	T28D9.3	chrII	+	6488256	6488586	6488256	6488436	6488486	6488586	4,4	130,119	22,2	118,80	125	75	0.000823256	0.00638023	0.018,0.02	0.101,0.015	-0.039
RI	96	WBGene00017760	F23H11.4	chrIII	-	904640	904925	904640	904755	904798	904925	5,2	115,105	25,2	129,113	118	75	0.00149623	0.0101463	0.027,0.012	0.11,0.011	-0.041
RI	469	WBGene00004698	rsp-1	chrII	+	11454440	11455098	11454440	11454513	11455024	11455098	283,315	339,354	445,303	303,258	586	75	0.000838557	0.0063848	0.097,0.102	0.158,0.131	-0.045
RI	462	WBGene00010175	F56H11.2	chrIV	-	9531857	9532258	9531857	9531995	9532123	9532258	12,12	152,100	30,14	88,100	203	75	0.0014294	0.0100058	0.028,0.042	0.112,0.049	-0.045
RI	325	WBGene00016739	pitr-1	chrIV	+	7395232	7396151	7395232	7395352	7395525	7396151	104,88	531,556	193,176	596,442	248	75	4.19312e-07	8.27189e-06	0.056,0.046	0.089,0.107	-0.047
RI	160	WBGene00015540	sams-4	chrIV	-	5845481	5846038	5845481	5845604	5845977	5846038	90,72	593,369	230,180	464,366	448	75	8.23785e-14	7.15046e-12	0.025,0.032	0.077,0.076	-0.048
RI	125	WBGene00021533	Y42G9A.3	chrIII	+	6147190	6148065	6147190	6147547	6147705	6148065	67,86	245,230	223,155	378,295	233	75	0.000200838	0.00202706	0.081,0.107	0.16,0.145	-0.058
RI	376	WBGene00018328	F42A6.6	chrIV	-	3336545	3336854	3336545	3336640	3336688	3336854	3,6	85,84	21,10	107,79	123	75	0.00124723	0.00902165	0.021,0.042	0.107,0.072	-0.058
RI	234	WBGene00008032	C39E9.8	chrIV	+	13081109	13082436	13081109	13081325	13082316	13082436	1077,478	2336,1041	3099,491	1328,796	1066	75	1.87428e-12	1.05721e-10	0.031,0.031	0.141,0.042	-0.06
RI	32	WBGene00006650	tts-1	chrX	-	1504130	1504841	1504130	1504422	1504474	1504841	322,350	2715,5448	2524,2076	12540,9115	127	75	1.11022e-16	2.40918e-14	0.065,0.037	0.106,0.119	-0.061
RI	175	WBGene00000223	atf-7	chrIII	-	4492651	4493101	4492651	4492768	4492809	4493101	29,32	255,188	56,60	247,192	116	75	0.000783303	0.00618097	0.068,0.099	0.128,0.168	-0.065
RI	248	WBGene00000122	aly-3	chrIV	+	12123738	12124373	12123738	12123830	12124246	12124373	570,604	695,690	860,489	482,430	491	75	7.83472e-06	0.000109686	0.111,0.118	0.214,0.148	-0.067
RI	495	WBGene00009441	wdr-48	chrIII	+	4581279	4581696	4581279	4581362	4581413	4581696	3,3	54,58	10,9	70,38	126	75	0.00500588	0.0293588	0.032,0.03	0.078,0.124	-0.07
RI	282	WBGene00007460	C08F11.13	chrIV	-	13607778	13608299	13607778	13607991	13608037	13608299	106,69	372,177	198,86	297,213	121	75	0.00344632	0.0210663	0.15,0.195	0.292,0.2	-0.074
RI	11	WBGene00017576	cdh-8	chrIV	+	357351	357629	357351	357495	357540	357629	0,1	12,24	2,6	21,28	120	75	0.00538701	0.0311728	0.0,0.025	0.056,0.118	-0.074
RI	506	WBGene00022855	tcer-1	chrII	-	7046943	7048988	7046943	7048283	7048801	7048988	436,447	204,223	852,610	223,220	593	75	0.000434712	0.00385031	0.213,0.202	0.326,0.26	-0.086
RI	450	WBGene00001398	fat-6	chrIV	-	11914423	11915179	11914423	11914760	11915058	11915179	568,318	2247,1105	1613,643	1426,1271	373	75	1.02141e-14	1.47763e-12	0.048,0.055	0.185,0.092	-0.087
RI	163	WBGene00021515	2023-09-01	chrIV	+	1602984	1603586	1602984	1603219	1603271	1603586	67,66	8,5	89,65	1,3	127	75	0.00670824	0.0365167	0.832,0.886	0.981,0.928	-0.096
RI	53	WBGene00016157	C27A12.7	chrI	-	6058023	6058230	6058023	6058116	6058160	6058230	16,9	146,104	54,40	194,127	119	75	6.86071e-06	9.92977e-05	0.065,0.052	0.149,0.166	-0.099
RI	276	WBGene00019725	algn-14	chrIV	-	3802879	3803202	3802879	3803028	3803070	3803202	11,12	101,71	29,16	77,47	117	75	0.000562109	0.00487911	0.065,0.098	0.194,0.179	-0.105
RI	492	WBGene00001151	ech-2	chrIV	-	11855997	11856216	11855997	11856063	11856105	11856216	11,14	239,182	28,29	119,88	117	75	4.04085e-09	1.25266e-07	0.029,0.047	0.131,0.174	-0.114
RI	225	WBGene00017258	F08F1.4	chrX	+	8413635	8413887	8413635	8413699	8413746	8413887	1,0	2,1	8,1	8,6	122	75	0.00830839	0.0439737	0.235,0.0	0.381,0.093	-0.119
RI	9	WBGene00003044	lir-1	chrII	+	7681944	7682359	7681944	7682079	7682124	7682359	188,196	71,52	278,176	42,35	120	75	0.00123347	0.00902165	0.623,0.702	0.805,0.759	-0.12
RI	37	WBGene00018958	F56C11.6	chrI	+	173560	174312	173560	173725	173774	174312	12,6	209,104	167,24	321,148	124	75	2.09049e-09	6.97902e-08	0.034,0.034	0.239,0.089	-0.13
RI	250	WBGene00019466	tos-1	chrV	-	9343675	9344129	9343675	9343796	9343945	9344129	2897,2195	967,775	4797,4102	1035,729	224	75	1.79286e-07	4.09526e-06	0.501,0.487	0.608,0.653	-0.137
RI	24	WBGene00043051	C29E4.13	chrIII	-	7928164	7928461	7928164	7928283	7928397	7928461	21,6	53,48	18,8	29,9	189	75	0.00921228	0.0475968	0.136,0.047	0.198,0.261	-0.138
RI	290	WBGene00006986	zip-1	chrIII	+	12336906	12337205	12336906	12336992	12337043	12337205	94,78	111,100	89,60	67,35	126	75	0.00208165	0.0134841	0.335,0.317	0.442,0.505	-0.148
RI	99	WBGene00019355	K03B4.4	chrV	+	4684703	4684876	4684703	4684746	4684788	4684876	148,116	36,23	189,132	7,15	117	75	2.11505e-05	0.000278161	0.725,0.764	0.945,0.849	-0.153
RI	435	WBGene00008549	din-1	chrII	-	11633016	11633214	11633016	11633091	11633136	11633214	74,103	33,23	177,137	19,22	120	75	0.00202482	0.0133147	0.584,0.737	0.853,0.796	-0.164
RI	56	WBGene00004424	rpl-12	chrIV	-	13239825	13240398	13239825	13239933	13240024	13240398	204,153	243,261	266,132	135,109	166	75	1.51436e-05	0.000205386	0.275,0.209	0.471,0.354	-0.17
RI	461	WBGene00020596	oga-1	chrX	-	9345712	9346178	9345712	9345860	9345908	9346178	21,27	74,72	57,67	70,78	123	75	2.28572e-05	0.000291765	0.148,0.186	0.332,0.344	-0.171
RI	294	WBGene00003707	nhr-117	chrV	-	1620053	1621106	1620053	1620485	1621008	1621106	77,47	48,35	226,108	59,27	598	75	4.61999e-06	7.4262e-05	0.167,0.144	0.325,0.334	-0.174
RI	31	WBGene00015484	atgl-1	chrIII	-	6417453	6417754	6417453	6417567	6417621	6417754	132,129	51,57	242,150	40,31	129	75	2.98051e-05	0.000359317	0.601,0.568	0.779,0.738	-0.174
RI	232	WBGene00006937	wah-1	chrIII	+	11994058	11994549	11994058	11994103	11994423	11994549	1386,1168	177,203	1201,952	69,76	395	75	9.84239e-08	2.5127e-06	0.598,0.522	0.768,0.704	-0.176
RI	379	WBGene00016907	C53H9.2	chrI	+	1833218	1833722	1833218	1833383	1833450	1833722	99,97	110,93	126,80	48,51	142	75	0.000761406	0.00611945	0.322,0.355	0.581,0.453	-0.178
RI	238	WBGene00018635	nprl-2	chrIV	+	7557825	7558528	7557825	7558322	7558376	7558528	126,135	63,74	150,103	30,28	129	75	3.89925e-05	0.000457371	0.538,0.515	0.744,0.681	-0.186
RI	316	WBGene00009190	F27D4.6	chrI	+	7736798	7737043	7736798	7736944	7737000	7737043	50,55	15,24	84,53	11,8	131	75	0.00186465	0.0124501	0.656,0.567	0.814,0.791	-0.191
RI	119	WBGene00010640	K07F5.16	chrIV	+	9864323	9864607	9864323	9864425	9864487	9864607	53,53	15,15	330,213	25,25	137	75	0.000107026	0.00116123	0.659,0.659	0.878,0.823	-0.192
RI	460	WBGene00020158	T02C5.1	chrX	+	2696189	2696631	2696189	2696304	2696355	2696631	875,602	508,344	1459,1309	352,348	126	75	1.94877e-12	1.05721e-10	0.506,0.51	0.712,0.691	-0.194
RI	87	WBGene00017979	F32B5.6	chrI	+	2670482	2672011	2670482	2670797	2671911	2672011	286,192	18,20	448,269	17,9	1189	75	0.0067312	0.0365167	0.501,0.377	0.624,0.653	-0.2
RI	304	WBGene00016978	C56G2.3	chrIII	+	6346429	6347507	6346429	6346490	6346710	6347507	138,141	121,85	171,157	59,38	295	75	2.00562e-06	3.78452e-05	0.225,0.297	0.424,0.512	-0.207
RI	46	WBGene00004862	sma-9	chrX	+	10780895	10781359	10780895	10781101	10781151	10781359	108,111	49,83	168,154	44,34	125	75	7.5595e-05	0.000863374	0.569,0.445	0.696,0.731	-0.207
RI	478	WBGene00015894	acdh-2	chrII	-	5546572	5547297	5546572	5546809	5546989	5547297	974,552	682,376	73,7	21,2	255	75	0.000737305	0.00611945	0.296,0.302	0.506,0.507	-0.207
RI	494	WBGene00009441	wdr-48	chrIII	+	4581279	4581696	4581279	4581362	4581404	4581696	1,1	3,12	6,2	4,7	117	75	0.0090007	0.0470639	0.176,0.051	0.49,0.155	-0.209
RI	289	WBGene00003597	nhl-1	chrIII	-	9148441	9149771	9148441	9148926	9149076	9149771	96,109	18,16	138,158	6,8	225	75	8.68992e-05	0.000967032	0.64,0.694	0.885,0.868	-0.21
RI	167	WBGene00015235	cdc-26	chrI	-	10639078	10639751	10639078	10639454	10639501	10639751	31,42	119,113	94,61	83,64	122	75	1.18455e-09	4.6736e-08	0.138,0.186	0.41,0.369	-0.227
RI	470	WBGene00004698	rsp-1	chrII	+	11454641	11455742	11454641	11454921	11455024	11455742	44,68	28,36	137,82	23,25	178	75	0.000600257	0.00510807	0.398,0.443	0.715,0.58	-0.227
RI	291	WBGene00021201	Y17G9B.4	chrIV	+	4752118	4752518	4752118	4752389	4752441	4752518	20,9	3,3	16,17	1,0	127	75	0.00133371	0.00948902	0.797,0.639	0.904,1.0	-0.234
RI	358	WBGene00007588	C14C10.5	chrV	+	12600191	12600454	12600191	12600288	12600336	12600454	36,31	135,139	177,96	151,124	123	75	5.3425e-12	2.57627e-10	0.14,0.12	0.417,0.321	-0.239
RI	474	WBGene00002041	hum-8	chrIV	-	430512	430872	430512	430608	430650	430872	75,77	113,111	70,80	41,37	117	75	1.39229e-07	3.35697e-06	0.298,0.308	0.523,0.581	-0.249
RI	477	WBGene00015894	acdh-2	chrII	-	5545265	5545865	5545265	5545403	5545806	5545865	2689,1398	136,90	170,8	1,0	478	75	2.32579e-06	4.09627e-05	0.756,0.709	0.964,1.0	-0.25
RI	332	WBGene00009715	F44G4.6	chrII	-	9000871	9001260	9000871	9001121	9001178	9001260	40,26	15,19	93,49	18,6	132	75	0.00147206	0.0101408	0.602,0.437	0.746,0.823	-0.265
RI	102	WBGene00004702	rsp-5	chrII	+	6490719	6491065	6490719	6490882	6490986	6491065	52,32	22,38	53,48	13,10	179	75	0.00274801	0.0174931	0.498,0.261	0.631,0.668	-0.27
RI	184	WBGene00011738	T12G3.2	chrIV	-	12039389	12039765	12039389	12039461	12039509	12039765	65,100	29,32	61,72	6,3	123	75	3.01328e-07	6.53881e-06	0.577,0.656	0.861,0.936	-0.282
RI	47	WBGene00004862	sma-9	chrX	+	10780895	10781359	10780895	10781101	10781154	10781359	120,127	90,83	186,164	32,31	128	75	7.22644e-13	5.22713e-11	0.439,0.473	0.773,0.756	-0.308
RI	192	WBGene00011600	zim-2	chrIV	+	10557947	10558218	10557947	10558074	10558115	10558218	6,12	5,5	14,12	1,2	116	75	0.00752315	0.0403092	0.437,0.608	0.901,0.795	-0.326
RI	93	WBGene00009259	hpo-34	chrX	-	11512851	11517504	11512851	11515071	11515119	11517504	140,188	283,285	254,302	103,110	123	75	0	0	0.232,0.287	0.601,0.626	-0.354
RI	453	WBGene00010383	mpst-3	chrV	+	14895798	14896052	14895798	14895886	14895997	14896052	30,34	21,16	157,134	24,9	186	75	4.00763e-07	8.27189e-06	0.365,0.461	0.725,0.857	-0.378
RI	15	WBGene00077698	lurp-4	chrV	+	13093747	13094219	13093747	13093931	13094097	13094219	12,9	3,8	17,48	2,1	241	75	0.000301263	0.00290552	0.555,0.259	0.726,0.937	-0.424
RI	278	WBGene00013895	ZC434.9	chrI	+	10358982	10359488	10358982	10359135	10359423	10359488	562,151	162,58	167,224	12,4	363	75	3.80274e-11	1.65039e-09	0.418,0.35	0.742,0.92	-0.447
RI	444	WBGene00017512	nhr-179	chrV	-	1616394	1617540	1616394	1616829	1617448	1617540	8,5	3,3	8,3	0,0	694	75	2.4327e-08	7.03862e-07	0.224,0.153	1.0,1.0	-0.811
RI	419	WBGene00020976	oac-51	chrIV	+	4337785	4338050	4337785	4337924	4337963	4338050	1,0	2,1	2,2	0,0	114	75	3.52357e-06	5.88165e-05	0.248,0.0	1.0,1.0	-0.876
Event type	ID	GeneID	geneSymbol	chr	strand	exonStart_0base	exonEnd	upstreamES	upstreamEE	downstreamES	downstreamEE	IJC_SAMPLE_1	SJC_SAMPLE_1	IJC_SAMPLE_2	SJC_SAMPLE_2	IncFormLen	SkipFormLen	PValue	FDR	IncLevel1	IncLevel2	IncLevelDifference
SE	3760	WBGene00020360	math-41	chrII	+	1825809	1825947	1824760	1825759	1828928	1829049	11,15	1,0	25,15	28,27	213	75	3.41141e-09	7.02608e-07	0.795,1.0	0.239,0.164	0.696
SE	2369	WBGene00006359	swp-1	chrIII	-	5704687	5704747	5704477	5704620	5705197	5705325	20,27	2,3	15,10	51,18	135	75	4.03011e-14	1.66007e-11	0.847,0.833	0.14,0.236	0.652
SE	416	WBGene00013637	Y105C5A.13	chrIV	+	15643522	15643666	15641214	15641339	15643713	15643828	1,4	0,0	273,204	104,116	219	75	4.66342e-05	0.00203372	1.0,1.0	0.473,0.376	0.576
SE	2370	WBGene00006359	swp-1	chrIII	-	5704707	5704747	5704477	5704620	5705197	5705325	45,42	2,3	33,26	51,18	115	75	9.86744e-12	3.04842e-09	0.936,0.901	0.297,0.485	0.528
SE	1190	WBGene00002054	ifb-2	chrII	+	5752955	5753033	5752816	5752867	5753082	5753106	1,3	1,0	2,0	2,2	153	75	0.000826341	0.0200226	0.329,1.0	0.329,0.0	0.5
SE	1246	WBGene00194934	ZK809.9	chrIV	+	11666127	11666185	11665947	11666035	11666281	11666704	5,5	0,0	15,10	7,6	133	75	4.41435e-06	0.000298906	1.0,1.0	0.547,0.484	0.484
SE	16	WBGene00012471	Y17G7B.20	chrII	-	11979047	11979104	11977783	11978922	11979282	11979404	680,702	145,176	1111,867	1620,1040	132	75	0	0	0.727,0.694	0.28,0.321	0.41
SE	3267	WBGene00018997	F57B9.3	chrIII	+	6940140	6940413	6939887	6939944	6941035	6941284	65,21	0,0	388,227	47,41	348	75	1.19124e-08	1.96276e-06	1.0,1.0	0.64,0.544	0.408
SE	2279	WBGene00005611	srj-23	chrV	+	1452969	1453241	1452360	1452477	1454147	1454340	6,10	0,0	18,10	1,3	347	75	0.000591079	0.0152969	1.0,1.0	0.796,0.419	0.392
SE	4635	WBGene00021342	Y35H6.3	chrX	-	24025	24185	23132	23455	24507	24713	15,16	0,0	15,8	2,2	235	75	0.000895684	0.0212854	1.0,1.0	0.705,0.561	0.367
SE	219	WBGene00000367	cca-1	chrX	-	7875810	7875844	7861163	7861307	7875902	7875954	12,17	1,2	6,9	6,4	109	75	0.0026396	0.0478323	0.892,0.854	0.408,0.608	0.365
SE	101	WBGene00022816	fbn-1	chrIII	+	7634817	7634886	7633653	7633872	7637190	7637256	3,31	0,1	8,9	2,3	144	75	0.000792609	0.0194919	1.0,0.942	0.676,0.61	0.328
SE	2200	WBGene00011960	oac-48	chrIV	+	13676200	13676316	13675683	13675739	13676509	13676630	14,9	0,0	17,10	3,2	191	75	0.000287812	0.00862214	1.0,1.0	0.69,0.663	0.324
SE	4676	WBGene00004892	sms-1	chrIV	-	11496278	11496362	11485898	11486108	11498082	11498167	49,43	1,1	50,27	7,13	159	75	1.34394e-05	0.000781538	0.959,0.953	0.771,0.495	0.323
SE	2911	WBGene00018791	F54C1.6	chrI	-	5015146	5015207	5014743	5014833	5015688	5015827	5,4	0,0	6,5	0,5	136	75	0.00245959	0.0464037	1.0,1.0	1.0,0.355	0.323
SE	4851	WBGene00022855	tcer-1	chrII	-	7049885	7049912	7049483	7049826	7049970	7050071	324,373	74,72	335,269	281,225	102	75	0	0	0.763,0.792	0.467,0.468	0.31
SE	4692	WBGene00012162	sek-6	chrX	+	10032611	10032677	10032480	10032566	10032896	10033283	40,26	0,2	11,18	6,3	141	75	0.000233501	0.00754417	1.0,0.874	0.494,0.761	0.31
SE	4580	WBGene00021036	W05F2.4	chrI	-	3397375	3397450	3396859	3396928	3397510	3397572	76,75	3,9	31,70	13,26	150	75	5.836e-06	0.000384631	0.927,0.806	0.544,0.574	0.308
SE	3675	WBGene00013481	Y69H2.3	chrV	-	18661621	18661711	18661087	18661177	18662616	18662811	232,179	133,106	164,91	355,347	165	75	0	0	0.442,0.434	0.174,0.107	0.297
SE	143	WBGene00003733	nhx-5	chrX	+	10580388	10580440	10580131	10580237	10580599	10580639	89,75	16,38	48,38	51,41	127	75	0.000271006	0.00826903	0.767,0.538	0.357,0.354	0.297
SE	3680	WBGene00013481	Y69H2.3	chrV	-	18662358	18662550	18661087	18661177	18662616	18662811	1705,1332	133,106	1330,1165	355,347	267	75	0	0	0.783,0.779	0.513,0.485	0.282
SE	4749	WBGene00012658	Y39A1A.21	chrIII	-	10706569	10706804	10702412	10702525	10706955	10707024	656,583	6,4	335,251	37,28	310	75	0	0	0.964,0.972	0.687,0.684	0.282
SE	316	WBGene00006710	ubc-15	chrII	-	2903212	2904148	2901403	2901840	2905633	2905735	389,492	26,14	234,329	39,38	1011	75	0.000267937	0.00822618	0.526,0.723	0.308,0.391	0.275
SE	4690	WBGene00017447	F14B8.5	chrX	-	6927816	6927924	6927557	6927660	6928506	6928659	246,186	41,27	118,158	70,67	183	75	6.44962e-09	1.13859e-06	0.711,0.738	0.409,0.491	0.274
SE	25	WBGene00015713	C12D12.1	chrX	+	3504265	3504628	3504015	3504097	3504699	3505251	270,368	48,79	203,328	179,190	438	75	1.11022e-16	6.85979e-14	0.491,0.444	0.163,0.228	0.272
SE	3299	WBGene00003387	mod-5	chrI	-	3044671	3044749	3043412	3043659	3047745	3047794	27,78	0,0	26,25	3,6	153	75	1.98148e-06	0.000166008	1.0,1.0	0.809,0.671	0.26
SE	3732	WBGene00000506	cic-1	chrIII	-	2398390	2398585	2395786	2395968	2400680	2400802	236,248	1,9	347,299	55,32	270	75	1.25355e-09	2.95062e-07	0.985,0.884	0.637,0.722	0.255
SE	3261	WBGene00020455	fbxa-59	chrIII	-	941135	941757	940878	941094	943345	943469	862,411	11,5	1240,1085	92,51	697	75	1.77881e-09	3.99666e-07	0.894,0.898	0.592,0.696	0.252
SE	710	WBGene00012118	grsp-2	chrIV	+	8816637	8816889	8816347	8816402	8817084	8817231	366,521	31,19	110,95	23,15	327	75	4.15052e-05	0.00189963	0.73,0.863	0.523,0.592	0.239
SE	4921	WBGene00015138	B0310.2	chrX	-	505786	505975	505291	505551	506110	506183	128,179	11,6	79,71	15,14	264	75	0.000306478	0.00912602	0.768,0.894	0.599,0.59	0.236
SE	3986	WBGene00006820	unc-89	chrI	+	4054475	4054541	4053397	4053583	4055390	4057244	149,252	26,46	54,87	27,44	141	75	2.29681e-06	0.000183115	0.753,0.745	0.515,0.513	0.235
SE	4074	WBGene00013835	mlt-4	chrV	-	20285707	20286040	20284264	20284563	20286921	20287057	157,143	5,1	193,156	14,17	408	75	0.000144837	0.0050775	0.852,0.963	0.717,0.628	0.235
SE	296	WBGene00014075	dhhc-4	chrIII	-	9864305	9864559	9863250	9863814	9864833	9864960	559,524	88,64	473,323	165,112	329	75	7.90716e-10	2.05711e-07	0.592,0.651	0.395,0.397	0.225
SE	2953	WBGene00010615	ate-1	chrI	-	9614142	9614209	9613825	9614015	9614339	9614403	91,88	14,7	122,72	43,25	142	75	8.14243e-05	0.00319429	0.774,0.869	0.6,0.603	0.22
SE	2722	WBGene00010856	M04C9.1	chrI	-	9350541	9350622	9350273	9350425	9350665	9350922	94,84	4,2	37,27	6,6	156	75	0.000626364	0.0158864	0.919,0.953	0.748,0.684	0.22
SE	1313	WBGene00003482	mua-3	chrIII	+	10168173	10168203	10167953	10168124	10170114	10170267	231,444	142,510	181,206	395,477	105	75	2.21485e-06	0.000179475	0.537,0.383	0.247,0.236	0.219
SE	3091	WBGene00008018	tbc-8	chrIII	+	10368754	10368882	10366939	10367013	10369381	10369538	88,74	3,2	88,62	11,11	203	75	0.000234305	0.00754417	0.916,0.932	0.747,0.676	0.213
SE	2023	WBGene00017904	lim-8	chrIII	+	6814174	6814717	6813568	6813631	6815003	6815104	211,204	10,8	141,142	16,15	618	75	0.00264176	0.0478323	0.719,0.756	0.517,0.535	0.212
SE	431	WBGene00008145	2005-09-01	chrV	+	14705817	14705931	14705375	14705492	14706113	14706320	33,33	1,0	51,24	2,6	189	75	0.000860374	0.0205451	0.929,1.0	0.91,0.613	0.203
SE	3864	WBGene00012326	W07E11.1	chrX	+	10098797	10098827	10097930	10098093	10099065	10099160	86,165	24,51	78,118	48,92	105	75	1.04046e-05	0.000619638	0.719,0.698	0.537,0.478	0.201
SE	806	WBGene00021103	eri-3	chrII	+	1123709	1123760	1123608	1123641	1123934	1124106	38,52	0,1	38,29	3,8	126	75	3.76814e-05	0.00175716	1.0,0.969	0.883,0.683	0.201
SE	3676	WBGene00013481	Y69H2.3	chrV	-	18662118	18662313	18661087	18661177	18662358	18662550	559,435	302,205	242,161	321,258	270	75	9.99201e-16	4.93905e-13	0.34,0.371	0.173,0.148	0.195
SE	3236	WBGene00022505	ZC21.3	chrIII	+	8526793	8527252	8525389	8525469	8527841	8528614	1349,1459	34,32	169,136	13,9	534	75	0.000247395	0.00779406	0.848,0.865	0.646,0.68	0.194
SE	1774	WBGene00050903	Y17D7C.4	chrV	+	18714182	18714238	18713727	18713956	18714290	18714411	3,7	0,0	16,20	2,3	131	75	0.00262665	0.0478323	1.0,1.0	0.821,0.792	0.194
SE	2315	WBGene00003847	blmp-1	chrI	+	10413361	10413409	10412477	10412946	10413492	10414109	203,242	61,73	104,115	64,82	123	75	6.09311e-06	0.000396293	0.67,0.669	0.498,0.461	0.19
SE	711	WBGene00012118	grsp-2	chrIV	+	8816673	8816889	8816334	8816402	8817084	8817231	548,808	31,19	175,133	23,15	291	75	8.54431e-06	0.000534614	0.82,0.916	0.662,0.696	0.189
SE	4930	WBGene00000415	ced-1	chrI	-	11854278	11854476	11851565	11852041	11855610	11855819	292,379	5,5	309,285	28,23	273	75	1.30162e-08	2.07546e-06	0.941,0.954	0.752,0.773	0.185
SE	2292	WBGene00008274	C53B4.4	chrIV	+	8977729	8977906	8977055	8977523	8978585	8978687	396,428	23,37	407,440	83,71	252	75	4.51649e-07	4.56356e-05	0.837,0.775	0.593,0.648	0.185
SE	3475	WBGene00001017	dnc-1	chrIV	-	10932236	10932320	10931881	10931951	10932594	10932696	212,232	5,6	211,181	29,27	159	75	4.83223e-09	9.55429e-07	0.952,0.948	0.774,0.76	0.183
SE	4579	WBGene00021036	W05F2.4	chrI	-	3397375	3397450	3396665	3396787	3397510	3397572	36,41	0,1	12,41	2,4	150	75	0.00183458	0.0367138	1.0,0.953	0.75,0.837	0.183
SE	100	WBGene00022816	fbn-1	chrIII	+	7634817	7634886	7633653	7633872	7636314	7636473	28,176	22,71	31,60	42,67	144	75	0.00249224	0.0466862	0.399,0.564	0.278,0.318	0.183
SE	1278	WBGene00007820	clec-199	chrIV	+	17355279	17355315	17354910	17354964	17355382	17355424	26,28	0,0	24,21	5,2	111	75	9.51696e-05	0.00367518	1.0,1.0	0.764,0.876	0.18
SE	1043	WBGene00001518	gar-2	chrIII	+	6319567	6319606	6319330	6319456	6320318	6320872	32,20	43,32	14,12	66,49	114	75	0.000105774	0.00399115	0.329,0.291	0.122,0.139	0.179
SE	3235	WBGene00022505	ZC21.3	chrIII	+	8526793	8527036	8525389	8525469	8527841	8528650	808,903	34,32	108,88	13,9	318	75	0.000558114	0.0145198	0.849,0.869	0.662,0.698	0.179
SE	3887	WBGene00006780	unc-44	chrIV	+	5985092	5985170	5984795	5984980	5986518	5986668	897,958	150,88	605,651	198,184	153	75	2.01961e-08	3.02513e-06	0.746,0.842	0.6,0.634	0.177
SE	3623	WBGene00006767	unc-31	chrIV	+	12779433	12779469	12778104	12778125	12780868	12780971	31,31	1,0	48,34	9,5	111	75	4.21123e-05	0.00190974	0.954,1.0	0.783,0.821	0.175
SE	831	WBGene00011580	ddx-19	chrII	+	8885467	8886694	8885277	8885388	8887036	8887094	1586,1689	60,52	1714,1494	100,122	1302	75	1.74992e-05	0.0009402	0.604,0.652	0.497,0.414	0.172
SE	3679	WBGene00013481	Y69H2.3	chrV	-	18662204	18662313	18661621	18661711	18662358	18662550	236,209	53,45	108,78	43,39	184	75	0.000479691	0.0131729	0.645,0.654	0.506,0.449	0.172
SE	1196	WBGene00001177	egl-8	chrV	+	23561	23645	23158	23294	23792	23896	438,478	102,101	274,213	109,111	159	75	2.49982e-06	0.000196137	0.669,0.691	0.542,0.475	0.171
SE	2930	WBGene00016219	pals-24	chrIII	+	120560	120592	120491	120516	120636	120698	232,115	2,3	58,49	10,8	107	75	8.71235e-08	1.10423e-05	0.988,0.964	0.803,0.811	0.169
SE	3476	WBGene00001017	dnc-1	chrIV	-	10932478	10932553	10931881	10931951	10932594	10932696	195,155	5,6	213,166	29,27	150	75	2.83753e-07	3.15448e-05	0.951,0.928	0.786,0.755	0.169
SE	1926	WBGene00009354	F33A8.6	chrII	+	11055779	11055873	11052203	11052323	11057896	11058102	93,84	0,0	79,41	8,3	169	75	3.27562e-06	0.000231792	1.0,1.0	0.814,0.858	0.164
SE	4688	WBGene00000523	clc-2	chrX	+	7431881	7432022	7431728	7431829	7432845	7432940	197,256	3,2	124,102	11,8	216	75	4.00808e-06	0.000275166	0.958,0.978	0.797,0.816	0.161
SE	3150	WBGene00006683	twk-31	chrIII	+	11423187	11423212	11422927	11423081	11423440	11423542	16,12	0,1	22,17	5,3	100	75	0.00126667	0.026872	1.0,0.9	0.767,0.81	0.161
SE	2144	WBGene00020453	fbxa-55	chrIII	-	933838	934379	933584	933797	935954	936067	73,111	19,27	99,99	74,50	616	75	3.71099e-05	0.00174699	0.319,0.334	0.14,0.194	0.16
SE	4932	WBGene00000415	ced-1	chrI	-	11854401	11854476	11851617	11852041	11855610	11855819	207,258	5,5	205,209	28,23	150	75	1.81995e-08	2.81125e-06	0.954,0.963	0.785,0.82	0.156
SE	3677	WBGene00013481	Y69H2.3	chrV	-	18662118	18662313	18661621	18661711	18662358	18662550	665,527	53,45	297,189	43,39	270	75	0.000247556	0.00779406	0.777,0.765	0.657,0.574	0.156
SE	3396	WBGene00004207	ptb-1	chrII	+	10688476	10688510	10687897	10688040	10688757	10688850	119,98	8,8	102,65	15,22	109	75	0.00121411	0.0265546	0.911,0.894	0.824,0.67	0.156
SE	1304	WBGene00004393	rnt-1	chrI	+	5786101	5786175	5785180	5785300	5787151	5787268	14,12	1,0	29,24	6,2	149	75	0.00259175	0.0478023	0.876,1.0	0.709,0.858	0.154
SE	2817	WBGene00004112	pqn-22	chrIV	-	6023226	6023289	6022939	6023053	6024449	6024787	146,210	288,295	31,39	175,184	138	75	2.44437e-11	7.10736e-09	0.216,0.279	0.088,0.103	0.152
SE	349	WBGene00009580	xbx-6	chrV	+	9707087	9707156	9706742	9707018	9707532	9707822	203,136	130,95	179,103	190,166	144	75	7.38207e-05	0.00295738	0.449,0.427	0.329,0.244	0.152
SE	3678	WBGene00013481	Y69H2.3	chrV	-	18662204	18662313	18661087	18661177	18662358	18662550	236,206	302,205	108,78	321,258	184	75	2.81453e-12	9.93729e-10	0.242,0.291	0.121,0.11	0.151
SE	664	WBGene00016757	C49A9.3	chrIV	+	6222398	6222495	6222088	6222210	6222541	6222713	120,123	3,1	59,36	7,3	172	75	0.000838913	0.020228	0.946,0.982	0.786,0.84	0.151
SE	3987	WBGene00006820	unc-89	chrI	+	4054475	4054541	4053397	4053583	4058535	4058892	75,112	114,150	24,47	116,149	141	75	1.85334e-07	2.1812e-05	0.259,0.284	0.099,0.144	0.15
SE	3925	WBGene00022518	zfh-2	chrI	+	812701	812749	810860	811083	819365	819422	95,52	2,0	63,68	10,6	123	75	2.35278e-05	0.00118232	0.967,1.0	0.793,0.874	0.15
SE	3304	WBGene00006942	wrk-1	chrX	-	8390598	8390622	8388617	8388935	8390949	8391100	50,37	1,0	44,42	9,4	99	75	3.39403e-05	0.00161415	0.974,1.0	0.787,0.888	0.149
SE	949	WBGene00006436	ttn-1	chrV	-	6199640	6200918	6198550	6199512	6201051	6201291	1530,2233	37,58	1306,1711	65,77	1353	75	0.000159988	0.00553021	0.696,0.681	0.527,0.552	0.149
SE	2275	WBGene00019466	tos-1	chrV	-	9343500	9343567	9338858	9343416	9343675	9343796	2992,2553	240,230	3298,2846	674,619	142	75	2.10942e-15	9.47898e-13	0.868,0.854	0.721,0.708	0.147
SE	2145	WBGene00020453	fbxa-55	chrIII	-	933838	934466	933584	933797	935954	936067	77,120	19,27	114,109	74,50	703	75	8.83859e-05	0.00344009	0.302,0.322	0.141,0.189	0.147
SE	5107	WBGene00019361	K03E5.2	chrI	+	3423208	3423355	3421158	3421241	3423879	3424211	453,403	74,83	282,193	87,70	222	75	0.000232577	0.00754417	0.674,0.621	0.523,0.482	0.145
SE	2224	WBGene00019816	nhr-204	chrV	-	256870	257028	256619	256799	257630	257739	185,126	0,2	167,71	6,7	233	75	7.41888e-05	0.00295738	1.0,0.953	0.9,0.766	0.143
SE	3990	WBGene00006820	unc-89	chrI	+	4062674	4064834	4062303	4062460	4064919	4070984	6714,11990	22,55	4781,7230	57,71	2235	75	2.41734e-08	3.51438e-06	0.911,0.88	0.738,0.774	0.139
SE	2812	WBGene00010912	gmps-1	chrII	-	10868337	10868442	10866727	10866788	10868642	10868714	284,252	1,6	270,190	16,21	180	75	3.08236e-07	3.31219e-05	0.992,0.946	0.875,0.79	0.136
SE	1715	WBGene00009431	dct-17	chrV	-	13728591	13728651	13727762	13727920	13728699	13728862	358,263	105,98	497,562	308,299	135	75	4.89679e-05	0.00208662	0.654,0.599	0.473,0.511	0.135
SE	1155	WBGene00019612	gpcp-1	chrX	-	3108690	3108813	3108424	3108640	3108930	3109024	145,115	2,0	117,74	4,8	198	75	0.0001395	0.00499673	0.965,1.0	0.917,0.778	0.135
SE	1460	WBGene00012462	Y17G7B.8	chrII	-	12026521	12026574	12026131	12026362	12027669	12027747	73,57	0,1	66,52	7,5	128	75	4.69035e-05	0.00203372	1.0,0.971	0.847,0.859	0.133
SE	5048	WBGene00022104	acsd-1	chrIII	+	1122646	1122778	1117286	1117395	1139994	1140096	100,176	0,0	122,109	9,4	207	75	3.23462e-06	0.000231792	1.0,1.0	0.831,0.908	0.131
SE	3616	WBGene00006739	ulp-4	chrII	+	8130551	8130653	8130205	8130387	8132289	8132838	842,752	10,8	790,616	79,35	177	75	3.33067e-16	1.82928e-13	0.973,0.976	0.809,0.882	0.129
SE	659	WBGene00015131	B0303.11	chrIII	-	8707260	8707314	8706836	8706980	8707409	8707627	59,51	111,97	9,7	40,38	129	75	0.000630828	0.0159091	0.236,0.234	0.116,0.097	0.128
SE	4781	WBGene00007219	nlp-38	chrI	+	13403557	13403614	13403345	13403473	13403732	13404040	98,45	135,114	102,47	367,282	132	75	6.69983e-06	0.000425293	0.292,0.183	0.136,0.087	0.126
SE	1512	WBGene00011629	T08G11.1	chrI	-	8909272	8909353	8909063	8909147	8909584	8909686	497,621	182,175	346,347	208,166	156	75	0.000103121	0.00395139	0.568,0.63	0.444,0.501	0.126
SE	3791	WBGene00013001	Y48E1B.2	chrII	-	13538902	13540222	13536961	13537111	13540878	13541071	1610,1967	1,1	1405,1329	8,15	1395	75	4.85576e-08	6.31632e-06	0.989,0.991	0.904,0.826	0.125
SE	3840	WBGene00001406	fce-2	chrV	+	20427371	20427430	20425704	20425768	20427690	20427868	45,58	0,0	40,33	4,2	134	75	0.00111443	0.0248136	1.0,1.0	0.848,0.902	0.125
SE	4510	WBGene00001631	gly-6	chrIII	-	4325592	4325642	4325418	4325523	4325745	4325888	95,109	92,120	50,49	91,94	125	75	0.00138275	0.0288393	0.383,0.353	0.248,0.238	0.125
SE	175	WBGene00003241	mig-5	chrII	-	8183734	8183857	8183362	8183688	8183899	8184377	145,105	1,0	134,102	9,5	198	75	1.4685e-05	0.000834343	0.982,1.0	0.849,0.885	0.124
SE	1421	WBGene00006975	zfp-1	chrIII	+	8794032	8794143	8793338	8793427	8798397	8798464	117,99	1,0	99,93	4,8	186	75	4.68768e-05	0.00203372	0.979,1.0	0.909,0.824	0.123
SE	2584	WBGene00021365	smgl-2	chrIV	+	3732462	3732736	3731181	3731770	3733634	3734180	139,176	2,1	150,159	11,3	349	75	0.00249354	0.0466862	0.937,0.974	0.746,0.919	0.123
SE	85	WBGene00010649	K08C7.7	chrIV	+	10664708	10664915	10664411	10664501	10664963	10665086	57,22	0,0	243,134	7,6	282	75	0.000498466	0.013538	1.0,1.0	0.902,0.856	0.121
SE	1505	WBGene00021443	Y39A3CL.7	chrIII	+	1831814	1832253	1830786	1830918	1833833	1833924	596,555	1,0	1415,1054	27,24	514	75	2.30793e-09	4.96004e-07	0.989,1.0	0.884,0.865	0.12
SE	2592	WBGene00015418	pac-1	chrIII	+	8502619	8502841	8498473	8498559	8507629	8507734	321,375	7,7	246,286	18,14	297	75	0.000545957	0.0144314	0.921,0.931	0.775,0.838	0.12
SE	13	WBGene00003577	ndg-4	chrIII	-	4464099	4464298	4463574	4463717	4464529	4464668	170,164	0,0	100,59	4,2	274	75	0.00098979	0.02281	1.0,1.0	0.872,0.89	0.119
SE	805	WBGene00021103	eri-3	chrII	+	1123686	1123760	1123533	1123641	1123934	1124106	97,111	0,1	88,67	3,8	149	75	7.17929e-05	0.00293283	1.0,0.982	0.937,0.808	0.118
SE	881	WBGene00003825	ntl-2	chrII	-	4374547	4374698	4374367	4374494	4375228	4375348	589,551	33,46	424,365	49,58	226	75	0.000250093	0.00782411	0.856,0.799	0.742,0.676	0.118
SE	2537	WBGene00021765	Y51F10.4	chrI	+	1938398	1938917	1934577	1935005	1941130	1941586	489,529	1,0	539,563	8,12	594	75	9.66111e-07	8.84349e-05	0.984,1.0	0.895,0.856	0.117
SE	1525	WBGene00004378	rme-8	chrI	+	8092391	8092415	8092070	8092281	8093336	8093790	81,60	164,141	45,34	198,166	99	75	4.86377e-05	0.00208662	0.272,0.244	0.147,0.134	0.117
SE	3697	WBGene00008441	usp-50	chrV	+	17933505	17933625	17932449	17932602	17934016	17934225	73,75	0,0	97,71	2,6	195	75	0.000387149	0.011126	1.0,1.0	0.949,0.82	0.116
SE	210	WBGene00012186	mlt-11	chrV	+	20671458	20673036	20671016	20671271	20673146	20673287	644,4723	36,221	784,1406	51,151	1653	75	0.00186973	0.0369683	0.448,0.492	0.411,0.297	0.116
SE	3799	WBGene00001491	frm-4	chrI	-	5404520	5404607	5403893	5403965	5405314	5405382	149,156	180,186	107,74	223,202	162	75	1.02931e-05	0.000619638	0.277,0.28	0.182,0.145	0.115
SE	3170	WBGene00019130	gbas-1	chrII	+	2511760	2511949	2510646	2510820	2512734	2512815	90,78	0,0	96,95	4,3	264	75	0.00110841	0.0247912	1.0,1.0	0.872,0.9	0.114
SE	2906	WBGene00003954	pcm-1	chrV	-	5962797	5962902	5962621	5962744	5963082	5963219	112,136	1,3	228,199	9,22	180	75	0.000335885	0.00994179	0.979,0.95	0.913,0.79	0.113
SE	3210	WBGene00007010	alx-1	chrIII	+	9961383	9961446	9959821	9960786	9961547	9961664	475,344	40,28	492,410	99,62	138	75	1.87046e-05	0.00097323	0.866,0.87	0.73,0.782	0.112
SE	4277	WBGene00021246	Y22D7AL.7	chrIII	+	1579050	1579329	1578354	1578553	1580536	1580857	37,53	0,0	211,201	6,5	354	75	0.000734696	0.0182492	1.0,1.0	0.882,0.895	0.111
SE	4429	WBGene00017968	skpo-3	chrII	+	7246823	7247246	7246468	7246569	7247334	7247649	1240,855	312,212	174,103	76,41	498	75	0.00085307	0.0204695	0.374,0.378	0.256,0.274	0.111
SE	3674	WBGene00013481	Y69H2.3	chrV	-	18661621	18661711	18661087	18661177	18662358	18662550	285,222	302,205	207,130	321,258	165	75	4.40392e-05	0.00196113	0.3,0.33	0.227,0.186	0.108
SE	684	WBGene00014294	C53C7.5	chrX	+	13044960	13045046	13043927	13043978	13045199	13045256	370,274	10,4	562,388	46,31	161	75	9.40357e-07	8.77016e-05	0.945,0.97	0.851,0.854	0.105
SE	2228	WBGene00013560	zip-12	chrIII	+	12331664	12331817	12330572	12330872	12332040	12332262	376,275	2,5	307,170	13,11	228	75	5.81174e-05	0.00245534	0.984,0.948	0.886,0.836	0.105
SE	3515	WBGene00004739	scd-1	chrX	-	12505606	12505714	12505145	12505311	12505818	12505909	333,327	2,5	329,240	18,16	183	75	1.21741e-06	0.000107458	0.986,0.964	0.882,0.86	0.104
SE	4077	WBGene00021771	spe-48	chrI	-	1956864	1957053	1955269	1955446	1958058	1958165	616,511	3,1	686,500	26,18	264	75	6.49594e-10	1.78386e-07	0.983,0.993	0.882,0.888	0.103
SE	444	WBGene00020403	T10B11.7	chrI	-	6946322	6946360	6945595	6946157	6946523	6946696	124,89	0,0	90,67	7,5	113	75	1.56155e-05	0.000867274	1.0,1.0	0.895,0.899	0.103
SE	2234	WBGene00002263	lea-1	chrV	+	10025534	10025711	10024953	10025019	10026460	10026541	155,197	152,142	129,123	203,188	252	75	4.14428e-05	0.00189963	0.233,0.292	0.159,0.163	0.102
SE	3297	WBGene00001565	gei-8	chrIII	-	8114524	8114773	8113823	8114090	8115178	8115310	105,110	79,67	54,41	67,54	324	75	0.00132882	0.02807	0.235,0.275	0.157,0.149	0.102
SE	3988	WBGene00006820	unc-89	chrI	+	4055390	4057244	4053397	4053583	4058535	4058892	3759,6259	114,150	2864,3658	116,149	1929	75	0.00173877	0.0350806	0.562,0.619	0.49,0.488	0.102
SE	3265	WBGene00022115	Y71F9AL.10	chrI	+	2867243	2867306	2866507	2866611	2867425	2867597	274,281	9,23	235,163	23,28	138	75	0.00184424	0.0367585	0.943,0.869	0.847,0.76	0.102
SE	2752	WBGene00007592	C14H10.2	chrX	-	10244604	10244772	10244058	10244292	10245058	10245175	687,495	30,15	533,580	47,43	243	75	0.000215738	0.0071093	0.876,0.911	0.778,0.806	0.101
SE	2136	WBGene00017530	F16H11.1	chrX	+	4671659	4671752	4671527	4671612	4671795	4671891	72,49	0,0	106,63	4,4	168	75	0.00123615	0.0266763	1.0,1.0	0.922,0.875	0.101
SE	1162	WBGene00022351	Y82E9BR.19	chrIII	-	1490101	1490304	1487739	1487841	1491413	1491504	134,172	0,1	152,117	5,4	278	75	0.000626713	0.0158864	1.0,0.979	0.891,0.888	0.1
SE	1408	WBGene00006945	wars-1	chrV	-	18856081	18856567	18853126	18853750	18857768	18858076	2784,2701	8,4	4846,3747	89,62	561	75	0	0	0.979,0.989	0.879,0.89	0.099
SE	498	WBGene00008052	ctns-1	chrII	-	8135130	8135179	8134779	8135004	8135245	8135476	16,28	104,67	15,6	151,108	124	75	0.000128204	0.00472028	0.085,0.202	0.057,0.033	0.099
SE	94	WBGene00004905	snf-6	chrIII	-	1532191	1532285	1531771	1531831	1532669	1532768	221,226	11,5	169,181	22,11	169	75	0.00272919	0.0488876	0.899,0.953	0.773,0.88	0.099
SE	4804	WBGene00010161	F56G4.6	chrI	-	11364920	11365070	11364320	11364555	11365130	11365246	182,167	2,0	274,197	17,5	225	75	1.85756e-05	0.00097323	0.968,1.0	0.843,0.929	0.098
SE	2203	WBGene00010407	H19N07.3	chrV	-	11119258	11119403	11118720	11119130	11119474	11119575	425,616	0,2	99,80	4,3	220	75	0.000490419	0.013393	1.0,0.991	0.894,0.901	0.098
SE	934	WBGene00019726	bris-1	chrIV	-	3817263	3817332	3815102	3815230	3819099	3819328	40,36	0,1	73,59	7,3	144	75	0.00140301	0.0290171	1.0,0.949	0.845,0.911	0.096
SE	1636	WBGene00020284	mel-46	chrIV	-	16862391	16862516	16861595	16861725	16862581	16862720	188,232	1,1	211,153	8,8	200	75	2.36799e-05	0.00118232	0.986,0.989	0.908,0.878	0.095
SE	1768	WBGene00008345	C56A3.6	chrV	-	13554887	13554986	13554423	13554521	13555702	13555785	111,77	0,0	81,74	4,3	174	75	0.00124126	0.0266763	1.0,1.0	0.897,0.914	0.095
SE	1448	WBGene00009518	clec-166	chrIV	-	1249906	1250054	1249330	1249455	1250107	1250347	93,94	0,0	103,77	6,1	223	75	0.00109596	0.0246241	1.0,1.0	0.852,0.963	0.093
SE	882	WBGene00003825	ntl-2	chrII	-	4374567	4374698	4374367	4374494	4375228	4375348	824,845	33,46	588,543	49,58	206	75	0.000128917	0.00472028	0.901,0.87	0.814,0.773	0.092
SE	3757	WBGene00018533	F47B7.2	chrX	+	3776914	3777059	3776682	3776866	3777841	3778080	713,606	17,12	539,513	28,36	220	75	1.67994e-05	0.000920126	0.935,0.945	0.868,0.829	0.091
SE	2967	WBGene00044065	tag-229	chrI	-	13804910	13805068	13803632	13803796	13806683	13806801	139,125	0,1	156,96	5,4	233	75	0.000943342	0.0220992	1.0,0.976	0.909,0.885	0.091
SE	2774	WBGene00018210	F39G3.5	chrV	+	4723915	4724185	4723047	4723113	4724269	4724565	260,235	0,0	438,345	14,4	345	75	1.03789e-05	0.000619638	1.0,1.0	0.872,0.949	0.09
SE	1294	WBGene00004002	pgp-8	chrX	-	10863934	10864091	10861981	10862071	10864320	10864422	19,16	0,0	597,462	16,17	232	75	0.00172377	0.0350643	1.0,1.0	0.923,0.898	0.089
SE	1492	WBGene00022735	ZK418.6	chrIII	-	7078015	7078149	7077806	7077970	7078565	7078652	96,55	0,0	102,92	5,2	209	75	0.00243001	0.0463765	1.0,1.0	0.88,0.943	0.089
SE	5008	WBGene00004373	rme-1	chrV	+	6216479	6216494	6216284	6216418	6216788	6217050	66,49	356,334	28,18	608,478	90	75	4.64606e-12	1.53103e-09	0.134,0.109	0.037,0.03	0.088
SE	2073	WBGene00009888	F49E2.5	chrX	+	9554298	9554547	9553936	9554158	9554691	9554823	1848,2165	47,37	861,816	45,36	324	75	1.12712e-05	0.000663255	0.901,0.931	0.816,0.84	0.088
SE	1700	WBGene00003685	nhr-95	chrV	-	19081324	19081383	19080476	19080865	19082281	19082344	93,73	0,0	89,66	3,5	134	75	0.000988249	0.02281	1.0,1.0	0.943,0.881	0.088
SE	3032	WBGene00018657	acl-4	chrX	-	2069525	2069588	2068514	2068752	2069689	2069972	355,341	8,9	197,167	23,8	138	75	0.00013833	0.00499098	0.96,0.954	0.823,0.919	0.086
SE	886	WBGene00001572	gei-15	chrX	-	6821112	6821220	6820744	6820943	6821363	6821540	343,350	9,12	247,274	17,22	183	75	0.00136703	0.0287542	0.94,0.923	0.856,0.836	0.086
SE	681	WBGene00014294	C53C7.5	chrX	+	13044525	13044625	13043927	13043978	13044670	13044810	808,623	18,13	1060,716	74,44	175	75	1.19613e-07	1.47811e-05	0.951,0.954	0.86,0.875	0.085
SE	2070	WBGene00008555	F07C6.4	chrIV	+	12826549	12826762	12825686	12825855	12827547	12827620	635,552	12,6	1113,1074	41,51	288	75	3.16949e-05	0.00155117	0.932,0.96	0.876,0.846	0.085
SE	1906	WBGene00013561	Y75B8A.31	chrIII	+	12352209	12352329	12351892	12352156	12353668	12353797	176,145	0,0	147,116	2,7	195	75	0.00040399	0.011411	1.0,1.0	0.966,0.864	0.085
SE	1794	WBGene00018990	klf-1	chrIII	+	2877661	2877742	2876675	2876868	2878327	2878624	108,122	1,0	124,119	6,6	156	75	0.00023504	0.00754417	0.981,1.0	0.909,0.905	0.083
SE	4949	WBGene00018923	eme-1	chrI	-	627137	627363	625521	625629	629343	629444	121,128	1,0	272,196	3,9	301	75	0.0011974	0.026423	0.968,1.0	0.958,0.844	0.083
SE	2513	WBGene00016957	atic-1	chrIV	+	7893977	7894028	7893685	7893799	7894279	7894361	25,14	116,55	7,9	118,97	126	75	0.000275577	0.00835693	0.114,0.132	0.034,0.052	0.08
SE	4592	WBGene00006595	top-1	chrI	+	13293528	13293744	13292505	13293024	13294234	13295716	353,404	274,249	319,226	298,287	291	75	0.000534254	0.0143594	0.249,0.295	0.216,0.169	0.08
SE	4711	WBGene00185078	F40G9.17	chrIII	+	197107	197257	195291	195447	197863	198036	337,334	1,0	391,368	8,15	225	75	1.02244e-06	9.18898e-05	0.991,1.0	0.942,0.891	0.079
SE	4435	WBGene00012369	W09G3.6	chrI	-	13819670	13820358	13817036	13817881	13821325	13821586	621,615	1,0	1403,1119	10,13	763	75	3.39614e-05	0.00161415	0.984,1.0	0.932,0.894	0.079
SE	3044	WBGene00000113	alh-7	chrII	-	13489763	13490444	13487983	13488178	13491597	13491786	1625,1727	6,9	1027,1155	14,16	756	75	0.000384384	0.0111112	0.964,0.95	0.879,0.877	0.079
SE	1284	WBGene00013038	ani-1	chrIII	-	12450601	12450868	12450393	12450537	12452276	12452992	482,467	3,2	395,421	9,11	342	75	0.000266208	0.00822418	0.972,0.981	0.906,0.894	0.076
SE	64	WBGene00011817	T16H12.9	chrIII	+	10110596	10110696	10110245	10110326	10110832	10110891	129,108	0,0	160,121	7,3	175	75	0.000555494	0.0145198	1.0,1.0	0.907,0.945	0.074
SE	3308	WBGene00021068	W06H8.6	chrV	-	6224847	6224924	6221248	6224305	6225872	6226128	332,342	4,13	316,301	15,27	152	75	0.000539613	0.0143594	0.976,0.928	0.912,0.846	0.073
SE	2454	WBGene00001561	gei-4	chrIII	-	346022	346109	345465	345858	346288	346508	95,123	181,163	70,76	152,229	162	75	0.0025029	0.0466862	0.195,0.259	0.176,0.133	0.073
SE	2840	WBGene00020296	T07A9.8	chrIV	+	398106	398273	397921	398053	398712	399095	553,400	0,1	572,386	13,11	242	75	4.06609e-07	4.27631e-05	1.0,0.992	0.932,0.916	0.072
SE	4127	WBGene00000876	cyl-1	chrV	-	11992607	11992658	11992084	11992148	11992917	11993051	62,50	177,157	94,80	524,437	126	75	0.000380465	0.0110626	0.173,0.159	0.096,0.098	0.069
SE	1945	WBGene00006579	tlk-1	chrIII	+	9704866	9704971	9699875	9700119	9705613	9705934	281,313	1,1	255,272	12,6	180	75	1.69394e-05	0.000920126	0.992,0.992	0.899,0.95	0.068
SE	4298	WBGene00007428	wdr-20	chrV	-	10133135	10133203	10132978	10133092	10133286	10133591	304,345	0,4	263,183	8,11	143	75	2.08895e-05	0.00107559	1.0,0.978	0.945,0.897	0.068
SE	2465	WBGene00013789	Y116A8C.9	chrIV	-	16944083	16944254	16943014	16943110	16944832	16945030	366,355	4,0	334,246	7,9	246	75	0.000538959	0.0143594	0.965,1.0	0.936,0.893	0.068
SE	457	WBGene00020867	shc-2	chrII	+	4975677	4975821	4973691	4974031	4978396	4978543	194,188	0,0	299,185	10,3	219	75	0.000126997	0.00471991	1.0,1.0	0.911,0.955	0.067
SE	5081	WBGene00002024	hsp-43	chrX	-	6233860	6233935	6233507	6233597	6234069	6234176	59,38	186,178	32,48	352,383	150	75	3.41469e-06	0.00023773	0.137,0.096	0.043,0.059	0.066
SE	3776	WBGene00004360	rib-1	chrIV	+	11579801	11579882	11579571	11579752	11581206	11581371	170,138	0,2	203,146	6,8	156	75	0.000622308	0.0158864	1.0,0.971	0.942,0.898	0.066
SE	3324	WBGene00013223	efa-6	chrIV	-	12611799	12611952	12611294	12611416	12613389	12613623	650,564	12,14	566,424	21,25	228	75	0.00265376	0.0478742	0.947,0.93	0.899,0.848	0.065
SE	1455	WBGene00011044	R05H10.3	chrII	+	14874591	14874918	14872599	14872915	14879920	14880189	191,253	0,0	366,333	6,3	402	75	0.00262717	0.0478323	1.0,1.0	0.919,0.954	0.064
SE	3728	WBGene00006768	unc-32	chrIII	+	8906966	8907073	8906145	8906274	8907592	8907802	361,309	1,6	347,258	7,16	182	75	0.000816738	0.0198874	0.993,0.955	0.953,0.869	0.063
SE	56	WBGene00006999	zyx-1	chrII	+	13060625	13060902	13059686	13060027	13064885	13065078	603,708	0,2	404,491	3,12	352	75	3.36925e-05	0.00161415	1.0,0.987	0.966,0.897	0.062
SE	1710	WBGene00013808	sfa-1	chrIV	-	17108479	17108552	17107881	17108034	17108783	17108884	424,506	9,15	567,516	55,16	148	75	0.000558016	0.0145198	0.96,0.945	0.839,0.942	0.062
SE	4856	WBGene00021294	Y25C1A.7	chrII	-	3068371	3068570	3066387	3066542	3070073	3070220	793,675	0,0	696,647	13,11	274	75	2.37629e-07	2.73163e-05	1.0,1.0	0.936,0.942	0.061
SE	2296	WBGene00015469	C05D2.8	chrIII	-	5608322	5608433	5607508	5607838	5608477	5608718	417,397	0,1	250,228	5,8	186	75	5.96013e-05	0.00249669	1.0,0.994	0.953,0.92	0.06
SE	2156	WBGene00004701	rsp-4	chrII	-	5388149	5388335	5387894	5387949	5388426	5388564	72,83	141,127	46,38	153,114	261	75	0.00107693	0.0244187	0.128,0.158	0.08,0.087	0.06
SE	323	WBGene00000294	cas-1	chrX	-	16809698	16811981	16809464	16809598	16813535	16813653	758,1068	169,141	632,698	199,183	2358	75	0.00013558	0.00492774	0.125,0.194	0.092,0.108	0.059
SE	1695	WBGene00001162	efl-2	chrII	+	13410107	13410269	13409309	13409592	13411023	13411280	5,12	34,30	3,3	52,48	237	75	0.00117323	0.0260058	0.044,0.112	0.018,0.019	0.059
SE	1459	WBGene00012462	Y17G7B.8	chrII	-	12026521	12026574	12026131	12026362	12026848	12027429	186,143	0,0	144,122	7,3	128	75	0.00068619	0.0171419	1.0,1.0	0.923,0.96	0.058
SE	2336	WBGene00019092	F59A7.5	chrV	+	2024191	2024314	2023799	2024014	2024478	2024661	47,63	190,178	70,60	620,449	198	75	4.72174e-07	4.66792e-05	0.086,0.118	0.041,0.048	0.057
SE	1534	WBGene00015009	B0041.5	chrI	-	4649178	4649325	4648797	4649101	4649610	4649742	499,398	1,1	517,408	11,10	222	75	1.45833e-05	0.000834343	0.994,0.993	0.941,0.932	0.057
SE	157	WBGene00002181	kal-1	chrI	-	14134996	14135071	14132863	14133028	14142096	14142207	196,149	0,0	210,178	8,4	150	75	0.000444908	0.0124248	1.0,1.0	0.929,0.957	0.057
SE	4056	WBGene00013803	snx-13	chrIV	-	17086336	17086435	17085234	17085692	17086486	17086728	323,299	2,4	469,289	15,12	174	75	0.00054033	0.0143594	0.986,0.97	0.931,0.912	0.056
SE	3390	WBGene00044283	spp-22	chrX	+	7212333	7212450	7211896	7211977	7213781	7213956	494,274	6,1	412,284	8,13	192	75	0.00185668	0.0368576	0.97,0.991	0.953,0.895	0.056
SE	4457	WBGene00002978	lev-11	chrI	-	14622657	14622743	14621186	14621596	14622827	14622897	751,873	1677,1989	509,451	1562,1848	161	75	4.39611e-05	0.00196113	0.173,0.17	0.132,0.102	0.054
SE	4494	WBGene00000106	alg-2	chrII	+	875734	876796	875102	875443	878437	878945	1079,1244	0,0	1145,1227	5,4	1137	75	0.00257578	0.0476858	1.0,1.0	0.938,0.953	0.054
SE	1957	WBGene00021900	Y54H5A.2	chrIII	-	5146224	5146338	5138092	5138280	5148593	5148708	381,314	0,0	988,652	24,12	189	75	2.82845e-06	0.000215093	1.0,1.0	0.942,0.956	0.051
SE	3184	WBGene00004704	rsp-7	chrII	+	10659786	10659862	10659596	10659715	10660031	10660204	29,22	161,150	32,14	457,407	151	75	2.694e-06	0.00020807	0.082,0.068	0.034,0.017	0.05
SE	2832	WBGene00006404	tag-10	chrII	+	13636218	13636272	13635068	13635762	13636892	13636918	158,173	0,2	250,196	11,6	129	75	0.00046029	0.0127821	1.0,0.981	0.93,0.95	0.05
SE	3004	WBGene00044650	Y71G10AR.4	chrIV	+	2200406	2200576	2199040	2199138	2202373	2202749	950,707	3,4	1350,991	29,19	245	75	2.18583e-06	0.000179475	0.99,0.982	0.934,0.941	0.048
SE	2525	WBGene00021714	cyh-1	chrII	+	3505534	3505653	3505016	3505090	3506073	3506182	260,208	0,0	785,600	14,13	194	75	0.000105036	0.00399115	1.0,1.0	0.956,0.947	0.048
SE	136	WBGene00021932	Y55F3AR.1	chrIV	+	1100344	1100686	1097946	1098204	1101834	1101951	665,645	2,0	492,431	6,4	417	75	0.00226236	0.043382	0.984,1.0	0.937,0.951	0.048
SE	5028	WBGene00022358	Y92H12A.2	chrI	+	1552702	1552848	1551998	1552112	1553515	1553882	301,253	1,0	262,253	7,3	221	75	0.00245727	0.0464037	0.99,1.0	0.927,0.966	0.048
SE	2663	WBGene00021590	Y46D2A.2	chrII	-	3322942	3323028	3322464	3322613	3323073	3323279	596,446	1,3	333,245	10,6	161	75	8.08429e-05	0.00319429	0.996,0.986	0.939,0.95	0.047
SE	3727	WBGene00006768	unc-32	chrIII	+	8906523	8906678	8906145	8906274	8907592	8907802	576,509	1,6	519,467	7,16	230	75	0.000792524	0.0194919	0.995,0.965	0.96,0.905	0.047
SE	2849	WBGene00011970	rlbp-1	chrI	+	7691220	7691344	7685124	7685162	7693121	7693220	230,147	0,0	316,283	10,2	199	75	0.00154035	0.0317247	1.0,1.0	0.923,0.982	0.047
SE	2129	WBGene00013695	epg-8	chrI	-	9933531	9933697	9933089	9933488	9934152	9934249	451,298	1,4	562,380	12,10	241	75	0.00188676	0.0371564	0.993,0.959	0.936,0.922	0.047
SE	514	WBGene00015956	C18B2.5	chrX	-	3610263	3610341	3610104	3610198	3610389	3610632	118,140	487,580	51,50	396,385	153	75	6.94418e-05	0.00286042	0.106,0.106	0.059,0.06	0.046
SE	138	WBGene00019301	K02D10.1	chrIII	+	8774031	8774200	8773142	8773923	8774311	8774349	466,389	0,0	425,311	7,4	244	75	0.00137689	0.0288389	1.0,1.0	0.949,0.96	0.046
SE	3804	WBGene00009120	F25H2.6	chrI	+	10556360	10556516	10555789	10555978	10556721	10556819	838,607	6,6	599,496	4,23	231	75	0.00194839	0.0380668	0.978,0.97	0.98,0.875	0.046
SE	2775	WBGene00018210	F39G3.5	chrV	+	4724027	4724185	4723047	4723113	4724269	4724621	338,277	0,0	629,474	14,4	233	75	0.000215379	0.0071093	1.0,1.0	0.935,0.974	0.045
SE	1461	WBGene00012462	Y17G7B.8	chrII	-	12026848	12027429	12026131	12026362	12027669	12027747	1162,875	0,1	1139,837	7,5	656	75	0.0010869	0.0245321	1.0,0.99	0.949,0.95	0.045
SE	4206	WBGene00003373	mlh-1	chrIII	-	13510008	13510551	13509300	13509598	13511064	13511399	466,457	0,2	1395,1067	11,9	618	75	0.00276607	0.0493599	1.0,0.965	0.939,0.935	0.045
SE	868	WBGene00013232	faah-4	chrIII	-	11901244	11901557	11899336	11899960	11902560	11903271	730,663	0,0	670,658	5,7	388	75	0.0010477	0.0238653	1.0,1.0	0.963,0.948	0.044
SE	2226	WBGene00013560	zip-12	chrIII	+	12329463	12329812	12327666	12327985	12330572	12330872	1694,1333	4,0	3425,2241	39,16	424	75	2.87177e-07	3.15448e-05	0.987,1.0	0.94,0.961	0.043
SE	4068	WBGene00004236	ptr-22	chrV	-	18930925	18931033	18929262	18929478	18931222	18931379	197,117	1,0	397,124	14,1	183	75	0.000598422	0.0154063	0.988,1.0	0.921,0.981	0.043
SE	4922	WBGene00020600	trd-1	chrIII	+	7387957	7388205	7387115	7387203	7388663	7389300	974,771	0,0	1342,870	9,12	323	75	7.27001e-05	0.00294555	1.0,1.0	0.972,0.944	0.042
SE	3370	WBGene00013321	Y57G11C.31	chrIV	+	14685803	14686106	14684318	14684398	14686766	14686923	1160,1429	0,1	1196,783	8,8	378	75	0.000283356	0.00854041	1.0,0.996	0.967,0.951	0.039
SE	4473	WBGene00016432	C35B1.2	chrIV	+	4100934	4101108	4098077	4098309	4101363	4101425	491,307	0,2	562,361	11,4	249	75	0.00100068	0.0228998	1.0,0.979	0.939,0.965	0.038
SE	3349	WBGene00006701	ubc-1	chrIV	+	4103999	4104389	4103019	4103086	4105044	4106220	2547,2148	0,0	3441,2459	27,10	465	75	4.90951e-07	4.75838e-05	1.0,1.0	0.954,0.975	0.036
SE	3681	WBGene00013481	Y69H2.3	chrV	-	18662358	18662550	18661087	18661177	18663725	18663861	1218,915	4,4	982,836	17,10	267	75	0.00014734	0.00512889	0.988,0.985	0.942,0.959	0.036
SE	4936	WBGene00000415	ced-1	chrI	-	11859664	11861027	11858454	11858616	11862792	11863104	2660,3467	0,0	3649,4025	9,6	1438	75	0.00126172	0.026872	1.0,1.0	0.955,0.972	0.036
SE	2207	WBGene00012854	Y44A6D.3	chrV	-	20792169	20792300	20791405	20791583	20792343	20792413	620,510	0,0	488,314	10,2	206	75	0.00181894	0.0365488	1.0,1.0	0.947,0.983	0.035
SE	2206	WBGene00012854	Y44A6D.3	chrV	-	20792169	20792297	20791405	20791583	20792343	20792411	644,504	0,0	485,331	10,2	203	75	0.00226432	0.043382	1.0,1.0	0.947,0.984	0.034
SE	3896	WBGene00007091	eri-12	chrIV	+	12162293	12162419	12162066	12162243	12162813	12162873	949,943	1,1	1383,1132	19,15	201	75	9.36148e-06	0.000578423	0.997,0.997	0.964,0.966	0.032
SE	2598	WBGene00003367	mix-1	chrII	+	10831897	10832059	10827495	10827652	10836990	10837083	450,398	1,0	961,776	9,11	237	75	0.00162738	0.0332403	0.993,1.0	0.971,0.957	0.032
SE	2833	WBGene00006404	tag-10	chrII	+	13636750	13636844	13635068	13635762	13636892	13636986	332,435	0,2	536,482	11,6	169	75	0.00216014	0.0418727	1.0,0.99	0.956,0.973	0.031
SE	849	WBGene00013668	Y105E8A.3	chrI	+	14364633	14365137	14362820	14363206	14366423	14366657	2356,2336	1,3	2150,1996	9,10	579	75	0.000910851	0.0215423	0.997,0.99	0.969,0.963	0.028
SE	2595	WBGene00020097	larp-1	chrIII	-	5014968	5015019	5013080	5013273	5016296	5016351	839,781	4,2	354,344	9,6	126	75	0.00123909	0.0266763	0.992,0.996	0.959,0.972	0.028
SE	4800	WBGene00003130	map-2	chrIV	-	16853743	16853815	16853358	16853463	16854830	16854882	24,28	228,230	18,14	298,294	147	75	0.00278605	0.0495376	0.051,0.058	0.03,0.024	0.028
SE	756	WBGene00021691	Y48G8AL.13	chrI	-	1225175	1225535	1224654	1224778	1226619	1226812	2549,2259	2,2	1978,1969	14,9	435	75	0.00017366	0.0059611	0.995,0.995	0.961,0.974	0.027
SE	4360	WBGene00008603	F09B9.4	chrX	+	10161223	10161268	10161014	10161175	10161318	10161450	780,667	5,2	505,388	11,8	120	75	0.00099214	0.02281	0.99,0.995	0.966,0.968	0.025
SE	4456	WBGene00002978	lev-11	chrI	-	14622303	14622511	14621172	14621596	14622827	14622897	522,460	1677,1989	324,318	1562,1848	283	75	0.00219649	0.0424112	0.076,0.058	0.052,0.044	0.019
SE	2958	WBGene00009396	clec-65	chrII	+	12902337	12902535	12901848	12902132	12902918	12903028	1726,1536	0,3	4401,3549	28,20	273	75	0.000930457	0.0219012	1.0,0.993	0.977,0.98	0.018
SE	9	WBGene00001132	alp-1	chrIV	+	8860081	8860198	8857218	8857445	8860545	8860723	91,84	680,791	92,90	414,440	192	75	0.000141589	0.00503506	0.05,0.04	0.08,0.074	-0.032
SE	1624	WBGene00018776	F53H1.1	chrIV	-	1305953	1306364	1304385	1304586	1307908	1308462	943,910	9,12	3571,2896	8,11	486	75	0.00012614	0.00471991	0.942,0.921	0.986,0.976	-0.049
SE	3763	WBGene00010778	gpdh-2	chrIII	-	9855936	9855963	9855124	9855583	9856090	9856231	198,123	1408,803	191,121	814,491	102	75	0.000212303	0.0071093	0.094,0.101	0.147,0.153	-0.052
SE	1663	WBGene00003936	pat-12	chrIII	-	730591	730684	729985	730144	731531	731618	454,493	9,20	280,381	1,2	168	75	1.55039e-05	0.000867274	0.957,0.917	0.992,0.988	-0.053
SE	1725	WBGene00006801	unc-68	chrV	-	6919517	6919634	6919077	6919218	6919931	6920165	47,78	255,291	128,66	216,249	192	75	0.00125542	0.0268639	0.067,0.095	0.188,0.094	-0.06
SE	3613	WBGene00002173	itr-1	chrIV	+	7691893	7691926	7691551	7691815	7692130	7692245	11,7	204,172	11,18	98,95	108	75	0.000399615	0.0113523	0.036,0.027	0.072,0.116	-0.063
SE	2856	WBGene00022579	ZC262.2	chrIII	+	8332585	8332644	8332319	8332440	8332772	8332927	50,55	225,183	103,70	224,168	134	75	0.00190752	0.0374162	0.111,0.144	0.205,0.189	-0.07
SE	2622	WBGene00013895	ZC434.9	chrI	+	10359863	10359945	10358982	10359135	10360188	10360235	309,128	8,6	34,36	0,0	157	75	0.00272971	0.0488876	0.949,0.911	1.0,1.0	-0.07
SE	225	WBGene00003986	mct-4	chrX	-	4922706	4922841	4922017	4922088	4922929	4923055	152,100	347,351	105,101	183,142	210	75	0.0001941	0.00657147	0.135,0.092	0.17,0.203	-0.073
SE	130	WBGene00021921	Y55F3AM.3	chrIV	+	1013074	1013140	1012907	1012957	1013331	1013526	18,14	117,135	46,37	155,122	141	75	0.000240012	0.00765405	0.076,0.052	0.136,0.139	-0.074
SE	1917	WBGene00021355	Y37E3.17	chrI	+	2133851	2133872	2128589	2128773	2134786	2134920	66,54	674,687	142,126	651,609	96	75	5.21968e-09	9.92341e-07	0.071,0.058	0.146,0.139	-0.078
SE	3499	WBGene00006490	kdin-1	chrIV	+	11042535	11042622	11042287	11042433	11042928	11043239	62,48	138,176	79,44	106,85	162	75	0.00158803	0.032571	0.172,0.112	0.257,0.193	-0.083
SE	1560	WBGene00012989	Y48C3A.5	chrII	+	13301831	13301975	13300510	13301097	13302233	13302358	1,5	33,38	16,8	33,32	219	75	0.000391214	0.0111779	0.01,0.043	0.142,0.079	-0.084
SE	3877	WBGene00013730	sql-1	chrIII	+	12512749	12512845	12510840	12511085	12513153	12513564	3,11	63,60	16,14	51,32	171	75	0.000812934	0.0198874	0.02,0.074	0.121,0.161	-0.094
SE	4547	WBGene00002266	lec-3	chrII	+	9998998	9999031	9998693	9998729	9999201	9999324	20,21	421,271	39,35	163,154	108	75	1.16004e-09	2.86703e-07	0.032,0.051	0.142,0.136	-0.098
SE	1922	WBGene00044079	tag-241	chrX	+	11832881	11832998	11832767	11832820	11833236	11833599	22,28	98,107	75,45	109,92	192	75	2.77547e-05	0.00137191	0.081,0.093	0.212,0.16	-0.099
SE	2139	WBGene00002189	kin-1	chrI	+	14946076	14946958	14940900	14940962	14948995	14949124	639,657	243,229	953,997	194,201	957	75	3.28251e-06	0.000231792	0.171,0.184	0.278,0.28	-0.102
SE	118	WBGene00022816	fbn-1	chrIII	+	7637355	7637496	7637190	7637256	7637799	7638227	309,1894	31,133	351,494	15,14	216	75	0.000143411	0.00506344	0.776,0.832	0.89,0.925	-0.103
SE	692	WBGene00010742	K10D6.2	chrV	-	11194573	11194627	11194272	11194342	11194773	11194984	172,142	315,195	211,134	201,121	129	75	0.000188199	0.00641565	0.241,0.297	0.379,0.392	-0.116
SE	3662	WBGene00003153	mca-3	chrIV	-	3109982	3110051	3105177	3105304	3116621	3116789	113,145	99,160	125,140	82,78	144	75	0.00260441	0.0478323	0.373,0.321	0.443,0.483	-0.116
SE	2452	WBGene00004154	pqn-72	chrI	-	3274929	3275010	3274077	3274163	3276665	3276718	159,60	10,4	24,28	0,0	156	75	0.000337968	0.0099439	0.884,0.878	1.0,1.0	-0.119
SE	4173	WBGene00001374	exp-2	chrV	+	6141470	6141494	6140957	6141056	6141708	6141988	24,26	5,2	20,17	1,0	99	75	0.0025217	0.0468601	0.784,0.908	0.938,1.0	-0.123
SE	3501	WBGene00006490	kdin-1	chrIV	+	11046186	11046243	11045923	11046079	11046473	11046588	17,24	175,196	40,31	92,88	132	75	4.8542e-08	6.31632e-06	0.052,0.065	0.198,0.167	-0.124
SE	1130	WBGene00016489	C36E6.1	chrX	+	17434916	17434986	17434450	17434578	17435413	17435530	115,166	22,18	140,115	6,7	145	75	0.00123748	0.0266763	0.73,0.827	0.923,0.895	-0.131
SE	2814	WBGene00003707	nhr-117	chrV	-	1620567	1620693	1620053	1620485	1621008	1621106	9,1	48,35	39,12	59,27	201	75	3.10637e-06	0.000229176	0.065,0.011	0.198,0.142	-0.132
SE	4546	WBGene00002266	lec-3	chrII	+	9998998	9999031	9998511	9998581	9999201	9999324	3,11	83,82	16,13	51,34	108	75	6.22553e-05	0.00258595	0.024,0.085	0.179,0.21	-0.14
SE	1658	WBGene00022391	Y95B8A.12	chrI	-	917913	917937	917210	917413	918778	918995	1,2	30,24	13,13	50,39	99	75	0.000260533	0.00809947	0.025,0.059	0.165,0.202	-0.142
SE	2711	WBGene00009314	F32B4.4	chrI	+	11522124	11523074	11521829	11521997	11523816	11524002	530,597	14,12	570,645	5,4	1025	75	0.00139792	0.0290171	0.735,0.784	0.893,0.922	-0.148
SE	2619	WBGene00013895	ZC434.9	chrI	+	10358982	10359135	10358387	10358495	10359423	10359488	781,294	178,69	134,108	13,14	228	75	0.000981816	0.02281	0.591,0.584	0.772,0.717	-0.157
SE	4332	WBGene00003567	ncx-2	chrV	+	5308078	5308174	5307785	5307886	5308801	5308923	220,352	45,76	217,230	20,19	171	75	2.13959e-05	0.00109031	0.682,0.67	0.826,0.842	-0.158
SE	119	WBGene00022816	fbn-1	chrIII	+	7637409	7637496	7637190	7637256	7637799	7638016	112,712	31,133	121,201	15,14	162	75	0.000421894	0.011849	0.626,0.713	0.789,0.869	-0.159
SE	613	WBGene00006588	tnt-3	chrX	-	7941930	7944432	7941603	7941690	7944519	7944542	6804,6912	188,200	2479,2828	47,31	2577	75	0.000686648	0.0171419	0.513,0.501	0.606,0.726	-0.159
SE	529	WBGene00000100	ajm-1	chrX	+	9109673	9109796	9109087	9109260	9109917	9110036	129,140	71,58	208,192	46,53	198	75	0.000374168	0.0109439	0.408,0.478	0.631,0.578	-0.162
SE	4146	WBGene00000170	aqp-2	chrII	-	9259589	9259617	9259059	9259384	9259670	9259829	393,404	382,585	874,912	567,519	103	75	1.67271e-06	0.000145056	0.428,0.335	0.529,0.561	-0.164
SE	51	WBGene00002977	lev-10	chrI	+	14399417	14399536	14398317	14398857	14399622	14399839	17,18	65,40	53,44	48,44	194	75	5.21443e-06	0.00034831	0.092,0.148	0.299,0.279	-0.169
SE	2232	WBGene00002263	lea-1	chrV	+	10022676	10023048	10022195	10022534	10023558	10024899	669,764	100,128	1219,1121	88,91	447	75	4.52386e-07	4.56356e-05	0.529,0.5	0.699,0.674	-0.172
SE	2545	WBGene00001340	etr-1	chrII	+	167173	167386	166960	167078	167903	168047	357,445	147,196	515,419	113,86	288	75	8.78625e-07	8.35201e-05	0.387,0.372	0.543,0.559	-0.172
SE	4976	WBGene00020094	wip-1	chrIII	+	5019838	5019934	5019383	5019535	5020193	5020336	23,34	3,2	30,25	0,0	171	75	0.00245203	0.0464037	0.771,0.882	1.0,1.0	-0.173
SE	2956	WBGene00010615	ate-1	chrI	-	9614339	9614403	9614142	9614209	9614730	9614814	20,9	65,64	46,24	55,38	139	75	6.71107e-06	0.000425293	0.142,0.071	0.311,0.254	-0.176
SE	4641	WBGene00010658	K08D8.4	chrIV	-	12908478	12908585	12908030	12908436	12908633	12908695	210,131	43,15	228,179	6,10	182	75	1.92104e-06	0.000163719	0.668,0.783	0.94,0.881	-0.185
SE	2620	WBGene00013895	ZC434.9	chrI	+	10358982	10359135	10358387	10358495	10360188	10360235	627,242	211,135	122,104	29,18	228	75	0.00173458	0.0350806	0.494,0.371	0.581,0.655	-0.185
SE	4450	WBGene00016006	fln-2	chrX	+	9416754	9416847	9416288	9416488	9416923	9418554	370,581	139,200	540,420	81,66	168	75	6.19604e-09	1.13433e-06	0.543,0.565	0.749,0.74	-0.19
SE	1444	WBGene00012033	T26C5.3	chrII	+	9243517	9243729	9242303	9242370	9243902	9244105	425,470	112,135	399,434	48,51	287	75	1.30461e-07	1.57285e-05	0.498,0.476	0.685,0.69	-0.201
SE	297	WBGene00014075	dhhc-4	chrIII	-	9865608	9865671	9865404	9865519	9865758	9865849	26,32	99,105	82,68	91,71	138	75	8.31855e-09	1.41788e-06	0.125,0.142	0.329,0.342	-0.202
SE	2169	WBGene00003961	pct-1	chrIV	+	8184694	8185385	8178577	8178681	8185624	8185721	795,655	129,114	1166,780	85,58	766	75	2.57395e-08	3.63515e-06	0.376,0.36	0.573,0.568	-0.203
SE	2451	WBGene00004154	pqn-72	chrI	-	3274275	3274812	3274077	3274163	3276665	3276718	304,129	10,4	28,26	0,0	612	75	0.000215187	0.0071093	0.788,0.798	1.0,1.0	-0.207
SE	1443	WBGene00012033	T26C5.3	chrII	+	9243300	9243354	9242303	9242370	9243517	9243729	11,19	3,3	15,14	0,1	129	75	0.00211852	0.0412277	0.681,0.786	1.0,0.891	-0.212
SE	5122	WBGene00006697	uaf-1	chrIII	-	1068035	1068251	1067832	1067952	1070422	1070655	96,165	219,203	438,304	162,176	291	75	1.9662e-13	7.47612e-11	0.102,0.173	0.411,0.308	-0.222
SE	4333	WBGene00003567	ncx-2	chrV	+	5308476	5308635	5307785	5307886	5308801	5308923	246,303	45,76	287,289	20,19	234	75	3.08141e-08	4.23094e-06	0.637,0.561	0.821,0.83	-0.226
SE	4012	WBGene00000674	col-99	chrIV	-	139235	139258	138345	138855	139334	139496	2,2	22,20	5,8	13,9	98	75	0.00120564	0.0264866	0.065,0.071	0.227,0.405	-0.248
SE	2706	WBGene00003969	pef-1	chrIII	-	925380	925575	925016	925144	926198	926314	63,72	25,16	132,146	16,12	270	75	0.000463457	0.0127981	0.412,0.556	0.696,0.772	-0.25
SE	304	WBGene00006495	cpna-1	chrII	+	4206219	4206267	4206001	4206039	4206642	4207245	55,72	67,98	189,194	49,48	123	75	0	0	0.334,0.309	0.702,0.711	-0.385
SE	3161	WBGene00013562	Y75B8A.32	chrIII	-	12358139	12358203	12357967	12358024	12358344	12358413	8,3	2,3	1,1	0,0	139	75	1.84476e-05	0.00097323	0.683,0.35	1.0,1.0	-0.484
SE	2283	WBGene00005709	sru-46	chrV	+	2172528	2172696	2171732	2171846	2173998	2174102	3,2	3,1	2,3	0,0	243	75	2.8842e-06	0.000216009	0.236,0.382	1.0,1.0	-0.691
