# Supplementary material for: CRISPR editing of sftb-1/SF3B1 in Caenorhabditis elegans allows the identification of synthetic interactions with cancer-related mutations and the chemical inhibition of splicing
Source: PLoS Genet. 2019 Oct 21;15(10):e1008464. doi: 10.1371/journal.pgen.1008464 (PMC6830814; doi:10.1371/journal.pgen.1008464)
Supplement: S2 Table — (XLSX) [file pgen.1008464.s009.xlsx]

## Sheet: SUMMARY
S2 Table. Differential expression analysis of sftb-1 mutants by DESeq2
	K718E mutant					Q552P+R643C+K718E mutant					Deletion mutant
Transcript Class	Total quantified	Total Significant (padj < 0.05)	Significant Up	Significant Down		Total quantified	Total Significant (padj < 0.05)	Significant Up	Significant Down		Total quantified	Total Significant (padj < 0.05)	Significant Up	Significant Down
antisense	104					22					22	1	1
lincRNA	176					68	2	2			68	4	2	2
miRNA	707					0					0
ncRNA	7712	3	1	2		121	24	23	1		121	32	28	4
piRNA	15365					0					0
protein_coding	32061	794	414	380		22657	2675	1210	1465		22657	5313	2416	2897
pseudogene	1685	5	3	2		396	30	21	9		396	89	65	24
rRNA	22					7	2	2			7
snoRNA	345					102	29	29			102	29	29
snRNA	130					49	37	37			49	38	38
tRNA	634					0					0
TOTAL	58941	802	418	384		23422	2799	1324	1475		23422	5506	2579	2927
LEGEND - K718E table (analyzed with an older DeSeq2 version)
baseMean	mean of normalized counts of all samples, normalizing for sequencing depth.
log2FoldChange	shrunken logarithmic fold change between groups: log2(mutant / wild type)
lfcMLE	maximum-likelihood estimate log2 fold change
lfcSE	standard error of the log2FoldChange estimate
stat	Wald statistic
pvalue	Wald test p-value
padj	Benjamini-Hochberg adjusted p-value
LEGEND - Q552P+R643C+K718E and Deletion mutant tables
baseMean	mean of normalized counts of all samples, normalizing for sequencing depth.
log2FoldChange	maximum-likelihood estimate log2 fold change
shrunkenlfc	shrunken logarithmic fold change between groups: log2(mutant / wild type)
lfcSE	standard error of the log2FoldChange estimate
stat	Wald statistic
filter	0 = shrunken fold change < 1.5 ; 1 = shrunken fold change > 1.5 (fold change relative to the sample with the lowest expression)
pvalue	Wald test p-value
padj	Benjamini-Hochberg adjusted p-value

## Sheet: K718E mutant
Transcript	GeneID	Gene	Class	baseMean	log2FoldChange	lfcMLE	lfcSE	stat	pvalue	padj
ZK617.1f.2	WBGene00006759	unc-22	protein_coding	2460.29	1.88323	2.69908	0.172856	10.8948	1.22029e-27	7.97375e-25
ZK617.1f.1	WBGene00006759	unc-22	protein_coding	232.832	0.615793	2.6515	0.166227	3.70453	0.000211782	0.00811753
ZK617.1g.1	WBGene00006759	unc-22	protein_coding	1207.43	1.08957	2.64853	0.187697	5.80497	6.43794e-09	8.57684e-07
ZK617.1g.2	WBGene00006759	unc-22	protein_coding	12878	2.44771	2.60603	0.0903629	27.0875	1.3804e-161	9.4709e-158
F21D5.3a.1	WBGene00009008	F21D5.3	protein_coding	312.245	0.79508	2.37775	0.181412	4.38274	1.17198e-05	0.000788331
C09D1.1f	WBGene00006820	unc-89	protein_coding	855.952	1.31763	2.31925	0.18697	7.04727	1.82465e-12	4.17298e-10
C46G7.4o	WBGene00004112	pqn-22	protein_coding	477.665	0.970697	2.2867	0.188062	5.16159	2.44865e-07	2.55287e-05
C09D1.1b	WBGene00006820	unc-89	protein_coding	1969.76	1.7043	2.23137	0.160219	10.6373	1.99813e-26	1.09673e-23
F54E2.3a	WBGene00004130	ketn-1	protein_coding	16364.6	2.08742	2.16692	0.071161	29.3338	3.84726e-189	5.27921e-185
W06H8.8g	WBGene00006436	ttn-1	protein_coding	1236.21	1.19709	1.98941	0.184842	6.47629	9.40059e-11	1.67526e-08
ZC101.2e	WBGene00006787	unc-52	protein_coding	539.84	1.44913	1.96889	0.166111	8.72385	2.68899e-18	9.9725e-16
T08B2.5f	WBGene00020346	T08B2.5	protein_coding	770.567	1.1075	1.94678	0.18711	5.91897	3.23961e-09	4.67936e-07
C14F5.3d	WBGene00006588	tnt-3	protein_coding	687.988	0.872973	1.92054	0.188898	4.62141	3.8115e-06	0.00029138
H19M22.2a	WBGene00002915	let-805	protein_coding	861.651	1.21666	1.89365	0.180903	6.7255	1.74986e-11	3.43022e-09
K07E12.1a.1	WBGene00000998	dig-1	protein_coding	9043.3	1.77716	1.88938	0.0894505	19.8675	7.77224e-88	2.13301e-84
ZC101.2k	WBGene00006787	unc-52	protein_coding	872.972	1.12902	1.87177	0.18477	6.11042	9.93712e-10	1.48214e-07
F15G9.4a	WBGene00001863	him-4	protein_coding	8084.77	1.75474	1.85438	0.0853339	20.5633	5.85609e-94	2.67857e-90
ZK617.1a.1	WBGene00006759	unc-22	protein_coding	537.188	1.35841	1.85231	0.166746	8.14657	3.7438e-16	1.25299e-13
C46G7.4h	WBGene00004112	pqn-22	protein_coding	354.219	0.691555	1.84246	0.184549	3.74726	0.000178775	0.00727938
C09D1.1e	WBGene00006820	unc-89	protein_coding	2540.01	1.51925	1.83534	0.142689	10.6473	1.79518e-26	1.0264e-23
ZK617.1h.2	WBGene00006759	unc-22	protein_coding	1280.01	1.31693	1.8339	0.169862	7.75291	8.9811e-15	2.56747e-12
Y54F10AM.2b	WBGene00001410	feh-1	protein_coding	269.319	0.691195	1.81788	0.18495	3.73719	0.000186087	0.00748823
Y37A1C.1c	WBGene00012543	nkcc-1	protein_coding	1195.46	1.14781	1.81366	0.182033	6.30553	2.87211e-10	4.69179e-08
F20D12.4.3	WBGene00017643	czw-1	protein_coding	297.258	0.8763	1.81061	0.189329	4.62845	3.6842e-06	0.000284015
C09D1.1a	WBGene00006820	unc-89	protein_coding	6385	1.5999	1.80513	0.120083	13.3232	1.69611e-40	1.66243e-37
F54E2.3e	WBGene00004130	ketn-1	protein_coding	3307.36	1.16929	1.78879	0.179726	6.50596	7.71965e-11	1.3938e-08
Y8A9A.2	WBGene00021171	Y8A9A.2	protein_coding	1133.34	1.48814	1.77373	0.138812	10.7206	8.1508e-27	4.86284e-24
K08C7.3e.1	WBGene00001328	epi-1	protein_coding	3208.71	1.58065	1.74058	0.10926	14.4669	1.9608e-47	2.44601e-44
B0464.5c.1	WBGene00004980	spk-1	protein_coding	624.254	0.718234	1.72066	0.187336	3.83393	0.000126112	0.00555256
K08C7.3f.1	WBGene00001328	epi-1	protein_coding	7498.82	1.6296	1.71851	0.0838316	19.439	3.60992e-84	8.25588e-81
F15G9.4b	WBGene00001863	him-4	protein_coding	1925.34	1.41649	1.71102	0.142666	9.92874	3.12176e-23	1.52989e-20
ZC101.2g	WBGene00006787	unc-52	protein_coding	391.992	1.03936	1.69415	0.183899	5.65179	1.58785e-08	1.98077e-06
F15D3.1a	WBGene00001131	dys-1	protein_coding	835.822	0.711193	1.6632	0.187818	3.78661	0.000152714	0.00648774
F49E2.5a.2	WBGene00009888	F49E2.5	protein_coding	318.691	0.755063	1.66304	0.188825	3.99875	6.36768e-05	0.00327256
K08C7.3d.1	WBGene00001328	epi-1	protein_coding	758.596	1.05369	1.64374	0.181208	5.8148	6.07081e-09	8.33037e-07
ZK617.1c.1	WBGene00006759	unc-22	protein_coding	261.743	0.556979	1.62969	0.180915	3.07868	0.0020792	0.0404105
ZK617.1a.2	WBGene00006759	unc-22	protein_coding	6014.61	0.975862	1.62304	0.185094	5.27225	1.34758e-07	1.49125e-05
K08C7.3c.1	WBGene00001328	epi-1	protein_coding	1814.18	1.26175	1.61111	0.155748	8.10122	5.441e-16	1.77765e-13
ZK617.1c.2	WBGene00006759	unc-22	protein_coding	3065.4	1.5018	1.59005	0.0866237	17.3371	2.46874e-67	4.23451e-64
ZK617.1e.1	WBGene00006759	unc-22	protein_coding	294.377	0.639307	1.58913	0.186356	3.43056	0.000602326	0.0177745
B0228.4c	WBGene00015061	cpna-2	protein_coding	7024.16	1.30042	1.58761	0.145587	8.93225	4.17439e-19	1.59114e-16
F19B2.5.1	WBGene00008944	F19B2.5	protein_coding	431.675	0.573388	1.56179	0.183467	3.12529	0.00177632	0.036905
T11F9.4b.1	WBGene00000007	aat-6	protein_coding	214.111	0.542209	1.53765	0.182024	2.97878	0.002894	0.0497015
F35A5.1	WBGene00018024	F35A5.1	protein_coding	4614.75	1.43323	1.5187	0.0872235	16.4317	1.13485e-60	1.73027e-57
ZC116.3	WBGene00013855	ZC116.3	protein_coding	1034.59	1.23099	1.51641	0.147712	8.33372	7.83438e-17	2.7565e-14
ZK617.1e.2	WBGene00006759	unc-22	protein_coding	3862.6	1.33965	1.51122	0.120028	11.1611	6.31914e-29	4.33557e-26
R05F9.1c	WBGene00019888	btbd-10	protein_coding	561.723	1.00672	1.46873	0.175417	5.73903	9.52221e-09	1.23268e-06
T21B6.3	WBGene00011880	T21B6.3	protein_coding	2076.02	1.29763	1.46564	0.120501	10.7686	4.84141e-27	3.01972e-24
C33G3.1b.1	WBGene00001116	dyc-1	protein_coding	284.756	0.707872	1.46416	0.189306	3.73931	0.000184528	0.00746931
W05F2.4e	WBGene00021036	W05F2.4	protein_coding	450.722	0.725822	1.45125	0.189329	3.83366	0.00012625	0.00555256
K11C4.5a	WBGene00006801	unc-68	protein_coding	2915.71	1.145	1.44554	0.153462	7.46112	8.57876e-14	2.35435e-11
R06C7.10.2	WBGene00002348	myo-1	protein_coding	11911.5	1.3343	1.44137	0.0992704	13.441	3.47503e-41	3.66803e-38
F01G12.5a.1	WBGene00002280	let-2	protein_coding	9457.98	1.11477	1.43995	0.158143	7.04912	1.80051e-12	4.17298e-10
C46H11.11b	WBGene00016735	fhod-1	protein_coding	355.489	0.71714	1.38693	0.189153	3.79133	0.000149841	0.00638547
F54E2.3g	WBGene00004130	ketn-1	protein_coding	573.15	0.585744	1.36546	0.187748	3.11984	0.00180949	0.0373943
F48E3.8b	WBGene00018607	F48E3.8	protein_coding	241.048	0.820345	1.35843	0.184853	4.43783	9.08718e-06	0.000639458
ZC101.2m	WBGene00006787	unc-52	protein_coding	774.186	0.869003	1.35292	0.181212	4.7955	1.62272e-06	0.000136607
F11C3.3.3	WBGene00006789	unc-54	protein_coding	210237	1.30629	1.34626	0.0642762	20.323	8.04963e-92	2.76142e-88
ZC101.2j	WBGene00006787	unc-52	protein_coding	448.026	0.627585	1.34013	0.189082	3.31912	0.000903006	0.0233963
B0228.4e	WBGene00015061	cpna-2	protein_coding	1627.4	1.07096	1.29828	0.143742	7.45057	9.29356e-14	2.50052e-11
H18N23.2c	WBGene00019211	H18N23.2	protein_coding	618.734	0.902631	1.29282	0.173511	5.20214	1.97008e-07	2.12861e-05
C48E7.6	WBGene00016751	C48E7.6	protein_coding	430.492	0.613485	1.29221	0.189189	3.24271	0.00118398	0.0281082
R06C7.7b	WBGene00003041	lin-61	protein_coding	232.882	0.674075	1.28572	0.18902	3.56615	0.000362267	0.0120656
T18D3.4	WBGene00003514	myo-2	protein_coding	13872.5	1.18352	1.26788	0.0943568	12.543	4.34262e-36	3.72434e-33
F49E2.5b.2	WBGene00009888	F49E2.5	protein_coding	1529.46	1.1292	1.25176	0.112427	10.0439	9.77678e-24	4.96878e-21
Y105E8B.1o	WBGene00002978	lev-11	protein_coding	767.853	0.849635	1.24805	0.176257	4.82044	1.43245e-06	0.000121334
F13C5.6b	WBGene00006825	unc-96	protein_coding	285.055	0.794004	1.24411	0.181624	4.37168	1.23294e-05	0.000821282
F55D10.1.1	WBGene00018877	aman-1	protein_coding	980.931	0.751789	1.24142	0.18486	4.06679	4.76646e-05	0.00254495
C09D1.1c	WBGene00006820	unc-89	protein_coding	2844.48	1.13043	1.23838	0.106754	10.5891	3.34752e-26	1.76672e-23
T25E12.4d	WBGene00012019	dkf-2	protein_coding	217.605	0.674541	1.23633	0.188398	3.58041	0.000343055	0.011607
Y22D7AR.7	WBGene00021261	Y22D7AR.7	protein_coding	352.366	0.852668	1.21316	0.172706	4.9371	7.92947e-07	7.11165e-05
C52A11.4g	WBGene00003404	mpz-1	protein_coding	451.743	0.886806	1.20556	0.166685	5.32025	1.03625e-07	1.18495e-05
F07A5.7b.1	WBGene00006754	unc-15	protein_coding	1647.17	0.661193	1.20342	0.188297	3.51144	0.000445687	0.0140645
C27A7.5a	WBGene00007756	C27A7.5	protein_coding	899.244	0.89474	1.1771	0.161481	5.54083	3.0104e-08	3.59206e-06
K11C4.5b	WBGene00006801	unc-68	protein_coding	6327.55	1.05189	1.17049	0.11423	9.20846	3.30846e-20	1.46448e-17
W02A2.3a	WBGene00004156	pqn-74	protein_coding	2588.34	0.572939	1.16725	0.189331	3.02613	0.00247705	0.0448418
T08B1.2c	WBGene00006589	tnt-4	protein_coding	396.125	0.585241	1.15343	0.189295	3.09168	0.00199025	0.0391825
F54E4.1b	WBGene00004313	rbc-1	protein_coding	391.62	0.680492	1.15275	0.186029	3.65798	0.000254212	0.00925277
ZK337.1b.2	WBGene00013969	tep-1	protein_coding	1705.33	0.881094	1.15033	0.160173	5.50088	3.77903e-08	4.47033e-06
T12D8.9a	WBGene00011736	T12D8.9	protein_coding	6371.37	1.07706	1.13857	0.0855824	12.5851	2.54961e-36	2.33238e-33
ZC247.1	WBGene00013859	ZC247.1	protein_coding	2473.68	0.57219	1.13758	0.189328	3.02223	0.00250923	0.045055
F07A5.7a.1	WBGene00006754	unc-15	protein_coding	59660	1.09284	1.13435	0.0710996	15.3706	2.57825e-53	3.53787e-50
E02H4.3a	WBGene00006517	madd-3	protein_coding	519.911	0.698709	1.13202	0.183859	3.80025	0.000144549	0.00619846
B0393.4	WBGene00007169	B0393.4	protein_coding	548.548	0.699369	1.12506	0.183448	3.81236	0.000137649	0.00597727
F43E2.8a.2	WBGene00002008	hsp-4	protein_coding	663.768	0.586001	1.12444	0.189119	3.09858	0.00194448	0.0388952
K12F2.1	WBGene00003515	myo-3	protein_coding	15000	1.01222	1.12129	0.112188	9.02249	1.83867e-19	7.25952e-17
Y111B2A.14b.2	WBGene00004161	pqn-80	protein_coding	257.205	0.570121	1.12002	0.189281	3.01203	0.00259505	0.0458882
T23E7.2e	WBGene00020732	T23E7.2	protein_coding	2621.01	0.943951	1.09858	0.131615	7.17204	7.3887e-13	1.8105e-10
Y66H1B.2r	WBGene00022048	fln-1	protein_coding	616.663	0.592481	1.09787	0.188655	3.14056	0.00168628	0.0357085
C10G8.5d	WBGene00003567	ncx-2	protein_coding	957.267	0.799073	1.09558	0.168055	4.75484	1.98599e-06	0.000164167
B0416.1	WBGene00015177	tmc-2	protein_coding	443.321	0.736119	1.09037	0.177106	4.15638	3.23329e-05	0.00184096
Y69A2AR.31	WBGene00022100	Y69A2AR.31	protein_coding	452.369	0.813004	1.07807	0.16281	4.99358	5.92696e-07	5.42198e-05
F22F7.7b	WBGene00017724	F22F7.7	protein_coding	223.348	0.586537	1.0712	0.188365	3.11384	0.00184672	0.037868
R13H8.1b.1	WBGene00000912	daf-16	protein_coding	656.52	0.798338	1.06847	0.164373	4.85687	1.19254e-06	0.000102919
K04H4.2a.3	WBGene00010573	K04H4.2	protein_coding	520.285	0.593207	1.05332	0.187703	3.16035	0.00157582	0.0342718
F30H5.3	WBGene00017937	F30H5.3	protein_coding	1130.56	0.659531	1.0471	0.182679	3.61033	0.000305804	0.0107596
F21C10.7	WBGene00017657	F21C10.7	protein_coding	5273.99	0.912105	1.0423	0.12515	7.2881	3.14368e-13	7.98843e-11
ZC101.2b	WBGene00006787	unc-52	protein_coding	462.319	0.690373	1.04191	0.178842	3.86025	0.000113271	0.00512973
Y38F1A.6.2	WBGene00012608	Y38F1A.6	protein_coding	288.36	0.568596	1.02916	0.188185	3.02147	0.00251553	0.045055
T27A10.6.1	WBGene00020846	T27A10.6	protein_coding	314.859	0.626963	1.02457	0.184346	3.40101	0.000671369	0.0188011
ZK909.2l	WBGene00002189	kin-1	protein_coding	230.328	0.582998	1.02266	0.187326	3.11221	0.00185694	0.0379747
F48F5.2	WBGene00009846	F48F5.2	pseudogene	453.675	0.750294	1.01825	0.166527	4.50553	6.62068e-06	0.000480682
K10F12.3b	WBGene00004045	pll-1	protein_coding	259.324	0.624217	1.0101	0.183793	3.3963	0.000683031	0.0190113
K11C4.5d	WBGene00006801	unc-68	protein_coding	492.465	0.625287	1.00871	0.183651	3.40475	0.000662235	0.0186618
F22E10.3	WBGene00004008	pgp-14	protein_coding	3208.43	0.711663	1.00558	0.172094	4.1353	3.54486e-05	0.00198258
F55C7.7g.2	WBGene00006805	unc-73	protein_coding	465.525	0.654915	1.00183	0.179982	3.63878	0.000273928	0.00986572
F49E2.5a.1	WBGene00009888	F49E2.5	protein_coding	589.454	0.560563	1.0013	0.18788	2.98363	0.00284851	0.0492282
T05B4.3	WBGene00020237	phat-4	protein_coding	1800.31	0.618492	0.998874	0.183747	3.36601	0.000762644	0.0208466
F32B5.7a.1	WBGene00017980	F32B5.7	protein_coding	625.24	0.648052	0.992566	0.180102	3.59825	0.000320368	0.0111576
F01G12.5b.1	WBGene00002280	let-2	protein_coding	77276	0.968334	0.988992	0.0541534	17.8813	1.64925e-71	3.233e-68
K09A9.6a	WBGene00010703	K09A9.6	protein_coding	1359.53	0.841534	0.980892	0.132113	6.36978	1.89302e-10	3.20692e-08
F49E2.5j.2	WBGene00009888	F49E2.5	protein_coding	1097.16	0.836508	0.980209	0.133843	6.24993	4.10624e-10	6.61325e-08
T23E7.2d	WBGene00020732	T23E7.2	protein_coding	840.064	0.833381	0.97891	0.13459	6.19201	5.94035e-10	9.36936e-08
K04H4.1a	WBGene00001263	emb-9	protein_coding	52922	0.925249	0.967942	0.0777524	11.8999	1.18431e-32	8.55323e-30
C10G8.5a	WBGene00003567	ncx-2	protein_coding	2134.85	0.722618	0.966909	0.164433	4.3946	1.10975e-05	0.000753864
C46G7.4a	WBGene00004112	pqn-22	protein_coding	1209.73	0.634563	0.96166	0.179256	3.53999	0.000400148	0.0130114
R155.3	WBGene00020117	R155.3	protein_coding	464.53	0.598043	0.960427	0.183394	3.26098	0.00111027	0.0267284
F55C7.7e.1	WBGene00006805	unc-73	protein_coding	395.876	0.663416	0.957702	0.174515	3.80148	0.000143835	0.00618717
C09D8.1e	WBGene00004215	ptp-3	protein_coding	532.1	0.573505	0.956114	0.185391	3.0935	0.00197813	0.0391367
Y39E4B.6b	WBGene00012717	Y39E4B.6	protein_coding	836.05	0.80211	0.954528	0.138593	5.78753	7.143e-09	9.42464e-07
F21A10.2c	WBGene00008999	myrf-2	protein_coding	897.165	0.711753	0.951976	0.16434	4.33097	1.48454e-05	0.000965441
F49E2.5i.2	WBGene00009888	F49E2.5	protein_coding	591.495	0.565425	0.951668	0.185831	3.04268	0.0023448	0.0435978
F47F6.1a	WBGene00018572	lin-42	protein_coding	1130.52	0.58112	0.950671	0.184468	3.15026	0.00163127	0.0348885
C01G5.4b	WBGene00015306	C01G5.4	protein_coding	244.419	0.583354	0.947704	0.184037	3.16977	0.00152561	0.0336566
Y69A2AR.8	WBGene00022079	Y69A2AR.8	pseudogene	445.477	0.651792	0.946513	0.175164	3.72105	0.000198399	0.00781138
C54D1.5.1	WBGene00016913	lam-2	protein_coding	3790.62	0.820718	0.939671	0.125874	6.52018	7.02215e-11	1.30213e-08
ZK337.1b.1	WBGene00013969	tep-1	protein_coding	645.03	0.573607	0.933177	0.184156	3.11478	0.00184082	0.037868
Y66H1B.2f	WBGene00022048	fln-1	protein_coding	1412.88	0.653301	0.930016	0.17299	3.77652	0.000159033	0.00663299
C05D9.3	WBGene00015472	C05D9.3	protein_coding	1621.65	0.677574	0.927362	0.167873	4.03623	5.4317e-05	0.00283398
F43G9.6a	WBGene00001414	fer-1	protein_coding	1057.42	0.684635	0.921643	0.165379	4.13979	3.4763e-05	0.00196304
F13B10.1h.1	WBGene00006575	tir-1	protein_coding	752.017	0.59974	0.919751	0.180227	3.32769	0.000875695	0.0229595
F45E4.10b.1	WBGene00001584	nrde-4	protein_coding	624.135	0.597828	0.919346	0.180435	3.31326	0.000922164	0.0236965
F49E2.5f.2	WBGene00009888	F49E2.5	protein_coding	552.912	0.559871	0.919331	0.184654	3.03199	0.00242944	0.0442132
F25H8.5b	WBGene00001113	dur-1	protein_coding	1280.64	0.64061	0.918674	0.173844	3.68497	0.000228731	0.00854813
B0496.3h	WBGene00006814	unc-82	protein_coding	642.312	0.606414	0.918201	0.179184	3.3843	0.000713591	0.0198217
Y105E8B.1l	WBGene00002978	lev-11	protein_coding	1515.67	0.642058	0.915657	0.173213	3.70676	0.000209931	0.00809179
B0464.5a.1	WBGene00004980	spk-1	protein_coding	523.861	0.628396	0.915434	0.175523	3.58013	0.000343423	0.011607
H06I04.5	WBGene00019169	H06I04.5	protein_coding	435.219	0.594224	0.914091	0.18045	3.29301	0.000991193	0.0248196
T20B3.2.2	WBGene00006585	tni-3	protein_coding	2695.65	0.855697	0.913687	0.0922943	9.27139	1.83735e-20	8.40405e-18
C15H9.6b.2	WBGene00002007	hsp-3	protein_coding	2069.31	0.606559	0.911712	0.178572	3.39672	0.00068199	0.0190113
C52A11.4d	WBGene00003404	mpz-1	protein_coding	677.517	0.714559	0.903897	0.153954	4.64137	3.4611e-06	0.000268323
T21C12.1h	WBGene00006784	unc-49	protein_coding	295.683	0.619916	0.899397	0.175048	3.54141	0.000398002	0.0129724
F47B7.7b	WBGene00018538	F47B7.7	protein_coding	421.18	0.58628	0.896876	0.180021	3.25673	0.00112703	0.0269764
K11C4.3a	WBGene00006803	unc-70	protein_coding	3789.99	0.622749	0.894991	0.17411	3.57675	0.000347893	0.0116719
T08B1.2a	WBGene00006589	tnt-4	protein_coding	1862.53	0.796087	0.888452	0.115532	6.89061	5.55552e-12	1.17281e-09
F08B6.4a.2	WBGene00006819	unc-87	protein_coding	1135.43	0.633358	0.883205	0.170442	3.71598	0.000202417	0.0079133
ZC449.5	WBGene00022615	ZC449.5	protein_coding	1226.95	0.722371	0.881864	0.14566	4.9593	7.07462e-07	6.38671e-05
T22H9.3	WBGene00020707	wago-10	protein_coding	638.705	0.599802	0.878707	0.17612	3.40564	0.000660091	0.0186618
Y116A8C.4.2	WBGene00013785	nep-23	protein_coding	437.818	0.54833	0.872218	0.182826	2.99919	0.00270699	0.0471986
K10G6.3f	WBGene00004751	sea-2	protein_coding	506.375	0.623862	0.866514	0.16988	3.67237	0.000240316	0.00886455
B0350.2f.2	WBGene00006780	unc-44	protein_coding	1776.22	0.672691	0.8663	0.157658	4.26677	1.98326e-05	0.00123701
Y43F8B.1e	WBGene00012812	Y43F8B.1	protein_coding	2493.17	0.792876	0.864977	0.104645	7.57681	3.54166e-14	9.91809e-12
F52H3.7a.1	WBGene00002265	lec-2	protein_coding	10212	0.795482	0.863697	0.102121	7.7896	6.72237e-15	1.96265e-12
T22C1.7	WBGene00002179	jph-1	protein_coding	1649.99	0.754398	0.857223	0.122982	6.13424	8.55689e-10	1.2903e-07
F58G4.1	WBGene00019064	myo-5	protein_coding	3580.77	0.770563	0.855472	0.113198	6.80719	9.95236e-12	2.00833e-09
Y45F10B.13a	WBGene00012875	Y45F10B.13	protein_coding	1085.9	0.715397	0.854178	0.139609	5.12427	2.9869e-07	3.0137e-05
T23E7.2b	WBGene00020732	T23E7.2	protein_coding	9065.84	0.803344	0.852684	0.0884091	9.08667	1.02115e-19	4.24612e-17
C07G2.2d.2	WBGene00000223	atf-7	protein_coding	334.558	0.567246	0.847153	0.177957	3.18755	0.00143486	0.0324902
Y71G12B.11b	WBGene00006771	tln-1	protein_coding	2001.72	0.764886	0.846183	0.111558	6.85639	7.06231e-12	1.44848e-09
F41G4.2a	WBGene00000294	cas-1	protein_coding	1689.54	0.726586	0.835026	0.127245	5.71015	1.12874e-08	1.44753e-06
T22B11.4a	WBGene00020678	T22B11.4	protein_coding	1080.95	0.725687	0.828855	0.124941	5.80825	6.31309e-09	8.57684e-07
R06B10.1	WBGene00019912	R06B10.1	pseudogene	543.164	0.56922	0.828626	0.175472	3.24394	0.00117887	0.0280356
Y58G8A.1	WBGene00021981	lgc-26	protein_coding	311.727	0.573465	0.828196	0.174588	3.28468	0.00102099	0.0254727
C54D1.5.2	WBGene00016913	lam-2	protein_coding	5340.44	0.774294	0.825778	0.0915468	8.4579	2.72235e-17	9.83053e-15
W06A7.3f	WBGene00004336	ret-1	protein_coding	2743.7	0.755758	0.820055	0.101763	7.42664	1.11395e-13	2.93954e-11
F07A5.7a.2	WBGene00006754	unc-15	protein_coding	6358.01	0.763161	0.819794	0.0960205	7.9479	1.89707e-15	5.91627e-13
Y54G2A.29	WBGene00021893	ndnf-1	protein_coding	916.152	0.686892	0.815265	0.137843	4.98316	6.25537e-07	5.68451e-05
F25E2.2a	WBGene00017780	F25E2.2	protein_coding	2493.49	0.729582	0.813703	0.115253	6.33026	2.4475e-10	4.04634e-08
Y67D8C.5a	WBGene00022069	eel-1	protein_coding	6156.65	0.74471	0.81123	0.103878	7.16905	7.55186e-13	1.81801e-10
T28D9.7	WBGene00020897	del-10	protein_coding	318.174	0.550281	0.810928	0.176692	3.11434	0.00184354	0.037868
B0350.2f.1	WBGene00006780	unc-44	protein_coding	2885.23	0.629004	0.810507	0.157792	3.9863	6.71128e-05	0.00343627
W03F8.5a	WBGene00002247	lam-1	protein_coding	10487.1	0.743216	0.809061	0.103529	7.17878	7.03337e-13	1.75476e-10
F54G8.4	WBGene00003597	nhl-1	protein_coding	674.518	0.562517	0.809036	0.174182	3.22949	0.00124012	0.0288422
F47B7.7a	WBGene00018538	F47B7.7	protein_coding	525.912	0.596539	0.807863	0.166301	3.5871	0.000334377	0.0114697
ZK354.2b	WBGene00022705	ZK354.2	protein_coding	532.26	0.549651	0.805267	0.176142	3.1205	0.00180541	0.0373663
C37C3.6b.2	WBGene00003242	mig-6	protein_coding	1375.94	0.644982	0.804981	0.151043	4.27018	1.95316e-05	0.0012238
Y105E8A.26e	WBGene00013683	zoo-1	protein_coding	409.065	0.556312	0.804679	0.17478	3.18293	0.00145792	0.0327961
F07A5.7a.3	WBGene00006754	unc-15	protein_coding	17846.5	0.665606	0.799343	0.141309	4.71028	2.47372e-06	0.000199673
C53C9.2	WBGene00016898	C53C9.2	protein_coding	4357.34	0.75384	0.794636	0.0835584	9.02172	1.85165e-19	7.25952e-17
W03D2.1b	WBGene00004157	pqn-75	protein_coding	452.784	0.556955	0.793717	0.173111	3.21733	0.00129392	0.0297405
H05G16.1	WBGene00001490	frm-3	protein_coding	355.197	0.574532	0.790667	0.168616	3.40733	0.000656015	0.0186618
C09F9.2	WBGene00007479	C09F9.2	protein_coding	773.36	0.58624	0.787026	0.164969	3.55364	0.000379932	0.0124723
Y67D8C.5e	WBGene00022069	eel-1	protein_coding	4716.92	0.680365	0.784904	0.128635	5.2891	1.22918e-07	1.37128e-05
M04C3.1d	WBGene00010850	M04C3.1	protein_coding	737.461	0.595746	0.777632	0.160189	3.71902	0.000199999	0.0078411
C10G8.5b	WBGene00003567	ncx-2	protein_coding	2934.46	0.703459	0.772372	0.107925	6.51801	7.12451e-11	1.3035e-08
F22E12.1	WBGene00009058	F22E12.1	protein_coding	1468.25	0.684318	0.771923	0.120063	5.69966	1.20045e-08	1.52524e-06
W05F2.4a	WBGene00021036	W05F2.4	protein_coding	1475.22	0.660786	0.770206	0.132156	5.00006	5.73122e-07	5.31294e-05
T05A8.4	WBGene00020230	nep-2	protein_coding	1791.54	0.651719	0.769882	0.136448	4.77632	1.78535e-06	0.000148476
F54F2.1	WBGene00003929	pat-2	protein_coding	5331.23	0.706655	0.767731	0.102456	6.89713	5.30643e-12	1.13773e-09
F55D10.1.2	WBGene00018877	aman-1	protein_coding	1948.84	0.565695	0.764641	0.16606	3.40658	0.000657832	0.0186618
C48A7.1b	WBGene00001187	egl-19	protein_coding	1839.26	0.705336	0.763716	0.100586	7.01225	2.34513e-12	5.27539e-10
F25B5.3a	WBGene00017775	F25B5.3	protein_coding	1429.17	0.6045	0.761516	0.153134	3.94752	7.89645e-05	0.00395259
Y116A8A.9b.2	WBGene00003130	map-2	protein_coding	1236.99	0.597923	0.754685	0.153546	3.8941	9.85658e-05	0.00461611
F25C8.3e	WBGene00006812	unc-80	protein_coding	699.339	0.604846	0.754404	0.150881	4.00876	6.10396e-05	0.00314882
W09B12.1.2	WBGene00000035	ace-1	protein_coding	451.786	0.571066	0.754242	0.162258	3.5195	0.000432362	0.0137654
Y69A2AR.19a	WBGene00022090	Y69A2AR.19	protein_coding	1915.52	0.529626	0.753453	0.172966	3.06203	0.00219843	0.0417027
F33D4.2h	WBGene00002173	itr-1	protein_coding	1143.62	0.574928	0.750604	0.160257	3.58753	0.000333819	0.0114697
Y67D8C.10a.2	WBGene00003153	mca-3	protein_coding	1965.13	0.64133	0.738821	0.12812	5.0057	5.56589e-07	5.19559e-05
C04D8.1g	WBGene00015418	pac-1	protein_coding	448.836	0.550984	0.738778	0.164765	3.34406	0.000825627	0.0221707
Y66H1B.2c.2	WBGene00022048	fln-1	protein_coding	5275.7	0.623514	0.733037	0.134969	4.61967	3.84344e-06	0.00029138
T19C3.5	WBGene00020563	T19C3.5	protein_coding	341.634	0.518219	0.732316	0.17211	3.01097	0.00260418	0.0459905
Y66H1B.2c.1	WBGene00022048	fln-1	protein_coding	588.94	0.520729	0.732066	0.171493	3.03645	0.0023938	0.043914
F42G4.3a.2	WBGene00006999	zyx-1	protein_coding	4584.87	0.67837	0.729649	0.0967844	7.00908	2.39884e-12	5.30918e-10
W04D2.1a	WBGene00000228	atn-1	protein_coding	10208.5	0.707673	0.724726	0.0573975	12.3294	6.29516e-35	5.08131e-32
C34E11.3b	WBGene00044079	tag-241	protein_coding	862.875	0.561965	0.724039	0.157755	3.56226	0.000367671	0.0121864
W06A7.3d	WBGene00004336	ret-1	protein_coding	1061.5	0.631653	0.721931	0.125206	5.0449	4.53762e-07	4.32397e-05
Y105E8B.1e.1	WBGene00002978	lev-11	protein_coding	4133.35	0.683649	0.720771	0.0836854	8.16928	3.10243e-16	1.06429e-13
C16E9.4a	WBGene00002123	inx-1	protein_coding	630.867	0.583708	0.718946	0.147895	3.94677	7.9213e-05	0.00395259
C47E8.8c	WBGene00008145	2005-09-01	protein_coding	357.014	0.51826	0.716004	0.169185	3.06327	0.00218934	0.0417027
C37C3.6a.2	WBGene00003242	mig-6	protein_coding	27914.1	0.702803	0.715127	0.0492807	14.2612	3.81697e-46	4.3647e-43
Y71G12B.11a	WBGene00006771	tln-1	protein_coding	7894.67	0.646872	0.714615	0.110918	5.832	5.47681e-09	7.5912e-07
K01H12.2	WBGene00010485	ant-1.3	protein_coding	1422.59	0.518875	0.709652	0.167817	3.0919	0.00198878	0.0391825
T20G5.7	WBGene00011869	dod-6	protein_coding	2386.04	0.60666	0.708367	0.132755	4.56979	4.88215e-06	0.000364091
K11D9.2b.2	WBGene00004736	sca-1	protein_coding	31451.5	0.679264	0.707292	0.0738719	9.19517	3.74414e-20	1.60553e-17
F21C10.8a	WBGene00004119	pqn-31	protein_coding	907.241	0.566645	0.706754	0.150904	3.755	0.00017334	0.00710023
C33F10.5d	WBGene00016354	rig-6	protein_coding	725.548	0.546379	0.702368	0.157322	3.473	0.000514678	0.0157269
Y47G6A.23a	WBGene00003060	lpd-3	protein_coding	1583.21	0.52629	0.692197	0.161588	3.25699	0.00112602	0.0269764
W05G11.6a.2	WBGene00021043	pck-1	protein_coding	7487.87	0.639594	0.69097	0.0993376	6.43859	1.20586e-10	2.07384e-08
C49G7.3	WBGene00016781	C49G7.3	protein_coding	2673.85	0.614811	0.689738	0.117813	5.21854	1.80339e-07	1.96398e-05
F31D5.5	WBGene00017948	mth-1	protein_coding	1081.22	0.535707	0.687426	0.156984	3.41249	0.000643717	0.0184885
C14F5.3c.1	WBGene00006588	tnt-3	protein_coding	616.099	0.550835	0.683699	0.149752	3.67832	0.000234774	0.00870694
C32E12.4	WBGene00016330	C32E12.4	protein_coding	1390.19	0.584704	0.683031	0.132887	4.40002	1.0824e-05	0.000738941
C23F12.1a	WBGene00016006	fln-2	protein_coding	824.146	0.512293	0.681499	0.163526	3.13279	0.00173155	0.0363865
C46G7.4e	WBGene00004112	pqn-22	protein_coding	1861.84	0.502477	0.680089	0.166278	3.02191	0.00251186	0.045055
R151.7a.2	WBGene00020110	hsp-75	protein_coding	2650.2	0.636615	0.678805	0.0914098	6.96441	3.29784e-12	7.18302e-10
H19N07.2b	WBGene00010406	math-33	protein_coding	3349.37	0.543259	0.678162	0.151122	3.59484	0.000324586	0.0112418
F32A7.5a	WBGene00009306	maph-1.1	protein_coding	1610.55	0.586656	0.673944	0.127119	4.61501	3.93082e-06	0.000296367
C01G6.1a.3	WBGene00000170	aqp-2	protein_coding	987.454	0.568941	0.670537	0.135723	4.19191	2.7661e-05	0.00160154
C18E9.8	WBGene00007688	C18E9.8	protein_coding	887.851	0.499527	0.66848	0.164498	3.03668	0.00239201	0.043914
D1009.4a	WBGene00003752	nlp-14	protein_coding	533.704	0.502166	0.66711	0.163279	3.07551	0.00210144	0.0406141
ZC21.3b	WBGene00022505	ZC21.3	protein_coding	741.772	0.522219	0.664554	0.155286	3.36295	0.000771141	0.0210314
B0350.2e.1	WBGene00006780	unc-44	protein_coding	1488.31	0.571593	0.663271	0.130661	4.37464	1.21634e-05	0.000814177
ZK757.3b	WBGene00006449	alg-4	protein_coding	564.675	0.512692	0.663188	0.158517	3.23431	0.00121938	0.0285075
Y113G7C.1	WBGene00013771	Y113G7C.1	protein_coding	3607.24	0.570016	0.661607	0.130756	4.3594	1.30421e-05	0.00086456
ZC477.9a	WBGene00000942	deb-1	protein_coding	5955.37	0.620427	0.655109	0.0847878	7.31741	2.52812e-13	6.54544e-11
C06E7.3b	WBGene00015540	sams-4	protein_coding	556.714	0.491124	0.649733	0.162585	3.02073	0.00252166	0.045055
F57F10.1a	WBGene00019018	abts-3	protein_coding	754.675	0.518364	0.64963	0.151993	3.41045	0.000648557	0.0185793
C08D8.2b	WBGene00006582	tmd-2	protein_coding	598.821	0.50578	0.649601	0.157141	3.21864	0.00128801	0.0296545
C28C12.4	WBGene00016180	C28C12.4	protein_coding	490.781	0.495907	0.645754	0.159768	3.10391	0.00190979	0.0385952
R08E3.1b	WBGene00019957	R08E3.1	protein_coding	867.355	0.520477	0.645488	0.149577	3.47966	0.000502045	0.0154463
C53B7.3a	WBGene00016894	C53B7.3	protein_coding	1303.7	0.567917	0.644164	0.122294	4.64387	3.41949e-06	0.000266604
ZK180.1	WBGene00022675	gbb-2	protein_coding	638.251	0.499357	0.642845	0.15761	3.1683	0.00153333	0.0337725
T11B7.4d	WBGene00001132	alp-1	protein_coding	903.763	0.548669	0.639751	0.132269	4.14813	3.352e-05	0.00190067
F02G3.1a	WBGene00017184	ncam-1	protein_coding	772.215	0.517838	0.639676	0.148629	3.4841	0.000493787	0.0152264
W03F11.4	WBGene00021007	W03F11.4	protein_coding	2734.53	0.54321	0.637101	0.134206	4.04758	5.17508e-05	0.00273125
F56A3.3a.1	WBGene00003792	npp-6	protein_coding	914.27	0.537947	0.635259	0.136331	3.94588	7.95087e-05	0.00395296
K11D9.2c	WBGene00004736	sca-1	protein_coding	6682.68	0.598359	0.634049	0.0872728	6.85618	7.07245e-12	1.44848e-09
T24E12.5	WBGene00020774	T24E12.5	protein_coding	965.885	0.515969	0.63309	0.146987	3.5103	0.000447599	0.014087
ZK973.6	WBGene00000140	anc-1	protein_coding	27542.3	0.539488	0.620208	0.127402	4.23451	2.29046e-05	0.0013907
H11E01.3	WBGene00019188	H11E01.3	protein_coding	1438.48	0.513629	0.619266	0.142403	3.60687	0.000309907	0.0108483
B0228.4a	WBGene00015061	cpna-2	protein_coding	1860.04	0.561004	0.618923	0.110269	5.08758	3.62653e-07	3.55452e-05
C50C3.2	WBGene00016800	C50C3.2	protein_coding	1199.93	0.522838	0.614958	0.1351	3.87	0.000108836	0.00494518
F25H8.3c	WBGene00001650	gon-1	protein_coding	1971.94	0.486908	0.614956	0.153719	3.16752	0.00153747	0.0337943
C02F12.7	WBGene00015356	tag-278	protein_coding	940.551	0.490478	0.614118	0.151795	3.23118	0.0012328	0.0287207
K09F6.3	WBGene00019586	K09F6.3	protein_coding	1712.74	0.494412	0.610119	0.148409	3.33141	0.00086407	0.0228895
W05B5.1a	WBGene00012274	W05B5.1	protein_coding	751.105	0.47341	0.607654	0.157047	3.01445	0.00257446	0.0455829
Y57G11A.1b	WBGene00013289	tag-273	protein_coding	2438.99	0.48262	0.604418	0.151863	3.17799	0.00148301	0.0331456
F22B8.6a.2	WBGene00009048	cth-1	protein_coding	1516.06	0.538325	0.599053	0.114271	4.71097	2.46545e-06	0.000199673
F22B8.6b	WBGene00009048	cth-1	protein_coding	1516.06	0.538325	0.599053	0.114271	4.71097	2.46545e-06	0.000199673
T04F3.1a	WBGene00011436	T04F3.1	protein_coding	17189.2	0.495301	0.596568	0.142142	3.48455	0.000492971	0.0152264
F31D5.3a	WBGene00006495	cpna-1	protein_coding	4238.7	0.543808	0.596248	0.107243	5.07081	3.96116e-07	3.82782e-05
C24A3.6.1	WBGene00006672	twk-18	protein_coding	1061.07	0.515701	0.594525	0.128382	4.01691	5.89658e-05	0.00306488
T16H12.6	WBGene00002186	kel-10	protein_coding	1626.51	0.49437	0.593924	0.141415	3.49587	0.000472518	0.0147697
Y66H1B.2c.3	WBGene00022048	fln-1	protein_coding	6226.03	0.551786	0.592764	0.0960559	5.74443	9.22332e-09	1.20536e-06
K06A9.1b	WBGene00019435	K06A9.1	protein_coding	1033.72	0.510856	0.5903	0.129197	3.9541	7.68245e-05	0.00386149
T06D10.1.2	WBGene00011531	rsbp-1	protein_coding	956.927	0.505292	0.584095	0.12933	3.907	9.34497e-05	0.00446573
ZC15.8	WBGene00004173	pqn-94	protein_coding	932.941	0.471268	0.581706	0.148469	3.17419	0.00150255	0.0333236
ZK1151.1h	WBGene00006876	vab-10	protein_coding	6583.52	0.500732	0.580553	0.130391	3.84024	0.000122915	0.00544078
Y37A1B.17a	WBGene00044989	Y37A1B.17	protein_coding	1554.89	0.473115	0.57426	0.144212	3.28068	0.00103557	0.0257165
Y23H5A.5d.1	WBGene00000832	ctn-1	protein_coding	632.333	0.462004	0.571528	0.148983	3.10104	0.00192841	0.0387066
C18A11.7b	WBGene00001000	dim-1	protein_coding	19828.1	0.538185	0.570505	0.0875398	6.14789	7.85213e-10	1.19719e-07
Y105E8A.7a	WBGene00002977	lev-10	protein_coding	1054.93	0.47183	0.567054	0.141511	3.33423	0.000855363	0.0227909
ZK721.2	WBGene00006764	unc-27	protein_coding	29918.4	0.557623	0.565875	0.0453939	12.2841	1.10274e-34	8.40655e-32
R03G5.1a.2	WBGene00001169	eef-1A.2	protein_coding	5728.43	0.456479	0.557434	0.145813	3.13058	0.0017446	0.0366046
W03F11.6a	WBGene00021009	afd-1	protein_coding	1567.47	0.482689	0.551888	0.125374	3.85001	0.000118114	0.00527936
R11G1.6d	WBGene00020012	R11G1.6	protein_coding	1258.01	0.450221	0.550812	0.146275	3.07791	0.00208458	0.0404105
C51E3.7a	WBGene00001172	egl-3	protein_coding	5467.65	0.525374	0.549609	0.0777425	6.75788	1.40024e-11	2.78465e-09
F10E7.4	WBGene00006893	spon-1	protein_coding	1868.49	0.501863	0.548628	0.105723	4.74696	2.06501e-06	0.000169677
T01B10.4a.2	WBGene00003613	nhr-14	protein_coding	694.012	0.44166	0.544875	0.148341	2.97734	0.00290764	0.049749
H24G06.1d.1	WBGene00019237	H24G06.1	protein_coding	910.071	0.445007	0.541676	0.144959	3.06988	0.00214144	0.0410976
K11D9.2b.1	WBGene00004736	sca-1	protein_coding	28009.8	0.507802	0.541409	0.0913693	5.55769	2.73372e-08	3.29054e-06
C44B12.2a	WBGene00003893	ost-1	protein_coding	19644.3	0.510673	0.541069	0.0871955	5.85664	4.72314e-09	6.68153e-07
C34F11.5	WBGene00016416	C34F11.5	protein_coding	1610.56	0.446851	0.538925	0.142494	3.13594	0.00171304	0.0361635
F07A11.6f	WBGene00008549	din-1	protein_coding	1581.52	0.450248	0.536381	0.139006	3.23906	0.00119925	0.0283238
ZK1151.1b	WBGene00006876	vab-10	protein_coding	11599	0.488991	0.528484	0.0995708	4.91098	9.06201e-07	7.97108e-05
F08A8.4.1	WBGene00008567	F08A8.4	protein_coding	887.586	0.446584	0.524191	0.134451	3.32154	0.000895212	0.023316
T09E8.1a	WBGene00011647	noca-1	protein_coding	1128.51	0.446059	0.523581	0.13446	3.31742	0.000908542	0.0234449
T28B8.4	WBGene00012115	T28B8.4	protein_coding	1273.43	0.443203	0.522515	0.135846	3.26255	0.00110415	0.0267284
T05D4.1.2	WBGene00011474	aldo-1	protein_coding	8934.75	0.496229	0.516829	0.0740792	6.69863	2.10389e-11	4.06614e-09
F55F10.1a	WBGene00018898	F55F10.1	protein_coding	3541.4	0.453386	0.513415	0.121666	3.72648	0.000194171	0.00772293
F23H12.9a	WBGene00009097	fipr-2	protein_coding	1169.85	0.458495	0.513232	0.116863	3.92335	8.73264e-05	0.00424927
R03G5.1a.3	WBGene00001169	eef-1A.2	protein_coding	17513.8	0.455532	0.509768	0.116757	3.90152	9.55902e-05	0.00449208
R06A10.2a.1	WBGene00001745	gsa-1	protein_coding	1495.1	0.437509	0.504879	0.12875	3.39813	0.000678493	0.0189619
E03G2.3	WBGene00003169	mec-5	protein_coding	864.622	0.423594	0.504367	0.138846	3.05082	0.00228217	0.0427813
H18N23.2b	WBGene00019211	H18N23.2	protein_coding	843.678	0.419191	0.502286	0.140672	2.97991	0.00288336	0.0496014
F53A9.10a.1	WBGene00006587	tnt-2	protein_coding	37815.7	0.485524	0.49926	0.0619431	7.83821	4.57003e-15	1.36326e-12
K10B3.10b	WBGene00004951	spc-1	protein_coding	1575.73	0.444285	0.498592	0.117952	3.76668	0.000165435	0.00687907
M03F4.2b.5	WBGene00000066	act-4	protein_coding	22505.3	0.470916	0.494167	0.080183	5.87301	4.2794e-09	6.11687e-07
ZC101.2f	WBGene00006787	unc-52	protein_coding	11626	0.462499	0.493755	0.0922099	5.01572	5.28347e-07	4.96573e-05
F21D12.3	WBGene00017663	F21D12.3	protein_coding	1280.8	0.427022	0.493201	0.129046	3.30906	0.000936101	0.0238397
F32A11.3	WBGene00009308	F32A11.3	protein_coding	3933.63	0.414477	0.489781	0.136581	3.03467	0.00240801	0.0439398
T22E5.5.2	WBGene00003495	mup-2	protein_coding	8550.43	0.469439	0.488269	0.0729148	6.43819	1.20906e-10	2.07384e-08
R90.1	WBGene00011283	R90.1	protein_coding	1417.65	0.435562	0.487627	0.116925	3.72514	0.000195208	0.00774176
D2092.4	WBGene00017065	D2092.4	protein_coding	2670.48	0.453517	0.48178	0.0889798	5.09686	3.45335e-07	3.40913e-05
F32B5.1	WBGene00017975	F32B5.1	protein_coding	2781.91	0.413488	0.481109	0.131601	3.14199	0.00167807	0.0355895
F53B7.5b	WBGene00009968	fig-1	protein_coding	1166.17	0.407553	0.479431	0.135167	3.01519	0.00256821	0.0455309
ZK270.2d	WBGene00001488	frm-1	protein_coding	8334.18	0.426638	0.478741	0.117928	3.61778	0.000297142	0.0104817
F28F8.2	WBGene00009221	acs-2	protein_coding	20292.2	0.432107	0.477935	0.111494	3.87561	0.000106357	0.00489743
T05A7.6	WBGene00020223	T05A7.6	protein_coding	1692.69	0.415172	0.476645	0.126903	3.27157	0.00106951	0.0263007
T27C4.1.1	WBGene00020854	T27C4.1	protein_coding	1682.55	0.411446	0.475271	0.129103	3.18695	0.00143781	0.0325036
F55C12.1d	WBGene00018869	rfip-1	protein_coding	1206.49	0.411217	0.474384	0.128631	3.19686	0.00138932	0.0316157
M03A8.4	WBGene00001572	gei-15	protein_coding	1335.79	0.408904	0.4671	0.125044	3.27007	0.00107521	0.0263634
C29E4.8.2	WBGene00002879	let-754	protein_coding	1250.99	0.414109	0.460761	0.114214	3.62572	0.000288155	0.0102703
F42G4.3a.1	WBGene00006999	zyx-1	protein_coding	4739.97	0.427424	0.459024	0.0958738	4.4582	8.26517e-06	0.000584612
T04C12.4.1	WBGene00000065	act-3	protein_coding	69273.8	0.432664	0.456242	0.0838326	5.16104	2.45575e-07	2.55287e-05
F32A5.4a.1	WBGene00017970	F32A5.4	protein_coding	2645.49	0.424373	0.453871	0.0933437	4.54634	5.4586e-06	0.000400551
R153.1a	WBGene00020114	pde-4	protein_coding	1177.14	0.396549	0.453288	0.125286	3.16516	0.00154995	0.033921
F23B12.4a.2	WBGene00009081	F23B12.4	protein_coding	3169.03	0.405119	0.451358	0.11482	3.52829	0.000418261	0.0134098
K02A4.1	WBGene00001149	bcat-1	protein_coding	10616	0.415107	0.450489	0.101871	4.07481	4.60517e-05	0.00246844
C25G4.6.2	WBGene00007733	smz-1	protein_coding	2839.76	0.39212	0.449831	0.126625	3.09669	0.00195692	0.0389736
B0244.2	WBGene00002048	ida-1	protein_coding	3851.51	0.410485	0.448979	0.106017	3.87188	0.000107999	0.00493985
Y18D10A.8	WBGene00012478	Y18D10A.8	protein_coding	1301.19	0.395894	0.448929	0.122212	3.2394	0.0011978	0.0283238
K08E5.2a	WBGene00003519	nac-3	protein_coding	1772.14	0.400338	0.447921	0.11667	3.43138	0.000600509	0.017759
Y57G11A.2	WBGene00013290	Y57G11A.2	protein_coding	7378.23	0.405267	0.447299	0.110489	3.66795	0.000244504	0.00898455
Y41E3.11a	WBGene00012769	Y41E3.11	protein_coding	4735.47	0.422323	0.444132	0.0818264	5.16121	2.45362e-07	2.55287e-05
Y38E10A.17	WBGene00012595	Y38E10A.17	protein_coding	4009.95	0.396234	0.438518	0.111771	3.54506	0.000392521	0.0128242
C01G6.1b.3	WBGene00000170	aqp-2	protein_coding	1903.78	0.394371	0.438245	0.113653	3.46995	0.000520548	0.0158289
Y67D8C.10d.2	WBGene00003153	mca-3	protein_coding	4807.66	0.417983	0.437506	0.0781836	5.34618	8.9831e-08	1.04463e-05
F37H8.5	WBGene00009514	F37H8.5	protein_coding	2972.68	0.409975	0.437323	0.0916805	4.47178	7.75724e-06	0.0005544
F18H3.3b.1	WBGene00003903	pab-2	protein_coding	1549.29	0.396801	0.435306	0.107518	3.69055	0.000223768	0.0084588
T21E3.3	WBGene00003072	lrp-2	protein_coding	8707.28	0.417805	0.43486	0.0735064	5.68393	1.31634e-08	1.65715e-06
F49E2.5b.1	WBGene00009888	F49E2.5	protein_coding	3170.08	0.38146	0.43098	0.120754	3.15899	0.00158316	0.0343193
T28C6.7b	WBGene00012121	T28C6.7	protein_coding	6627.07	0.39373	0.428229	0.103058	3.82046	0.000133201	0.00583956
Y67D8C.5c	WBGene00022069	eel-1	protein_coding	12305.8	0.382201	0.426868	0.115904	3.29756	0.000975299	0.024556
T19D12.4a	WBGene00020579	T19D12.4	protein_coding	10337.5	0.398434	0.426589	0.0940182	4.23784	2.25682e-05	0.00137636
W02B12.12b	WBGene00012207	W02B12.12	protein_coding	2563.68	0.393481	0.423627	0.0973507	4.04189	5.30225e-05	0.00278764
F39C12.1	WBGene00018193	F39C12.1	protein_coding	5327.17	0.397784	0.422383	0.08868	4.48561	7.2706e-06	0.000522341
T22B3.2b	WBGene00011910	alg-3	protein_coding	2853.3	0.373322	0.421208	0.120198	3.10589	0.0018971	0.0385089
Y67D8C.5b	WBGene00022069	eel-1	protein_coding	5562.04	0.387325	0.420409	0.101962	3.79873	0.000145438	0.00621713
C14B9.1	WBGene00002011	hsp-12.2	protein_coding	1686.34	0.38608	0.42016	0.103372	3.73487	0.00018781	0.00753547
H28G03.1a	WBGene00019249	H28G03.1	protein_coding	5954.44	0.384719	0.414752	0.0981409	3.92007	8.85239e-05	0.00428401
T22E5.5.1	WBGene00003495	mup-2	protein_coding	23433.5	0.369797	0.414337	0.117292	3.1528	0.00161713	0.034781
ZK1321.4a	WBGene00014262	ZK1321.4	protein_coding	5365.31	0.395107	0.413069	0.0772264	5.11622	3.11723e-07	3.12224e-05
C14F5.3b	WBGene00006588	tnt-3	protein_coding	3067.14	0.363254	0.407055	0.117341	3.09572	0.00196335	0.0390451
Y57A10A.18d	WBGene00004167	pqn-87	protein_coding	3382.1	0.377393	0.406906	0.0982129	3.8426	0.000121736	0.00540792
Y105E8B.1a	WBGene00002978	lev-11	protein_coding	48022.8	0.395207	0.405735	0.0602028	6.5646	5.21714e-11	9.943e-09
F55F10.1b	WBGene00018898	F55F10.1	protein_coding	21399.4	0.370597	0.403038	0.103018	3.59742	0.000321393	0.0111649
C04G2.8.2	WBGene00007307	spch-1	protein_coding	4033.45	0.36032	0.402491	0.115972	3.10695	0.00189029	0.0384275
M01E11.4b	WBGene00019713	pqn-52	protein_coding	5006.95	0.38782	0.401716	0.0691975	5.60454	2.08812e-08	2.53568e-06
K02F6.3	WBGene00019337	K02F6.3	protein_coding	1432.07	0.355072	0.399701	0.11925	2.97756	0.00290555	0.049749
T04C12.4.2	WBGene00000065	act-3	protein_coding	43978.6	0.378661	0.389549	0.0624199	6.06634	1.30857e-09	1.93077e-07
W02A2.2	WBGene00001390	far-6	protein_coding	3702.32	0.367738	0.388211	0.0846355	4.34496	1.39302e-05	0.000914386
C29F9.7	WBGene00003931	pat-4	protein_coding	1627.23	0.34874	0.387819	0.113983	3.05957	0.00221652	0.0418941
F53H10.2a	WBGene00010012	saeg-1	protein_coding	3762.99	0.359265	0.38617	0.0964074	3.72653	0.000194132	0.00772293
M03F4.2a	WBGene00000066	act-4	protein_coding	108239	0.363477	0.384962	0.0869285	4.18133	2.89814e-05	0.00167094
T10E9.4.2	WBGene00020414	T10E9.4	protein_coding	6426.12	0.354148	0.384477	0.102074	3.46951	0.0005214	0.0158289
C36E6.3	WBGene00003369	mlc-1	protein_coding	38216.4	0.364074	0.379098	0.073878	4.92805	8.30564e-07	7.40065e-05
B0513.5a	WBGene00007197	B0513.5	protein_coding	3074.28	0.340898	0.378242	0.112951	3.0181	0.00254368	0.0453124
F08B6.4b	WBGene00006819	unc-87	protein_coding	29926.5	0.364541	0.378176	0.0705974	5.16366	2.42169e-07	2.55287e-05
Y67D8C.5f	WBGene00022069	eel-1	protein_coding	4253.66	0.352356	0.377033	0.093653	3.76236	0.000168319	0.00697786
C23H3.2b	WBGene00016018	C23H3.2	protein_coding	1801.93	0.340601	0.376858	0.111658	3.0504	0.00228533	0.0427822
F09B9.2a	WBGene00006839	unc-115	protein_coding	6690.31	0.339299	0.376528	0.113032	3.00181	0.00268381	0.0469735
C10C5.6a	WBGene00000911	daf-15	protein_coding	3510.22	0.347316	0.371598	0.0935777	3.71153	0.000206011	0.00798554
T07C4.9a	WBGene00003589	nex-2	protein_coding	3554.32	0.346066	0.370993	0.0948019	3.65041	0.000261824	0.00950463
F23B2.11.1	WBGene00003958	pcp-3	protein_coding	5669.03	0.357005	0.369798	0.0692023	5.15887	2.48449e-07	2.56332e-05
Y71H10A.1a	WBGene00022199	pfk-1.1	protein_coding	6446.44	0.341939	0.361616	0.0858957	3.98086	6.86664e-05	0.00350275
B0034.3a	WBGene00000403	casy-1	protein_coding	3576.97	0.334556	0.360758	0.0982785	3.40416	0.000663675	0.0186618
Y46G5A.30	WBGene00004904	snf-5	protein_coding	4054.31	0.328425	0.355893	0.101059	3.24984	0.00115472	0.0275087
F40A3.6	WBGene00018221	F40A3.6	protein_coding	1849.28	0.328908	0.355024	0.0988499	3.32735	0.000876752	0.0229595
T11B7.4b	WBGene00001132	alp-1	protein_coding	5477.09	0.324489	0.352602	0.102575	3.16344	0.00155916	0.0340682
R07E4.6c	WBGene00002190	kin-2	protein_coding	6248.31	0.329641	0.348928	0.0865329	3.80944	0.000139285	0.00602922
F02A9.2a	WBGene00001385	far-1	protein_coding	35662.4	0.331429	0.342998	0.0683652	4.84792	1.24766e-06	0.000107002
ZK1005.1b	WBGene00004053	tank-1	protein_coding	3735.59	0.317466	0.341783	0.0973428	3.26133	0.00110892	0.0267284
B0350.2a	WBGene00006780	unc-44	protein_coding	2552.28	0.320311	0.339989	0.0884243	3.62243	0.000291848	0.0103482
ZK520.5	WBGene00000878	cyn-2	protein_coding	2374.59	0.305413	0.329804	0.0990961	3.08199	0.00205624	0.0402472
H19M22.2b	WBGene00002915	let-805	protein_coding	12958.4	0.306862	0.328572	0.0940674	3.26215	0.0011057	0.0267284
C38C3.5c	WBGene00006794	unc-60	protein_coding	3810.1	0.303711	0.328495	0.100015	3.03665	0.00239223	0.043914
T04C12.6.4	WBGene00000063	act-1	protein_coding	76033.1	0.314885	0.327603	0.0731493	4.30469	1.67219e-05	0.00107223
F52G3.1	WBGene00018710	F52G3.1	protein_coding	3585.4	0.3112	0.325938	0.078681	3.95521	7.64688e-05	0.00385774
ZK270.2e	WBGene00001488	frm-1	protein_coding	3349.14	0.303073	0.323242	0.0915928	3.30891	0.000936585	0.0238397
ZC8.4d	WBGene00022500	lfi-1	protein_coding	22209.3	0.305938	0.322504	0.0835917	3.65991	0.000252308	0.00920789
T04C12.6.3	WBGene00000063	act-1	protein_coding	78577.2	0.308236	0.322403	0.077618	3.97119	7.1514e-05	0.00362109
K10B3.10a	WBGene00004951	spc-1	protein_coding	13876	0.306923	0.319712	0.0742083	4.13597	3.53456e-05	0.00198258
F46H5.3a.3	WBGene00018519	F46H5.3	protein_coding	70801.7	0.311061	0.318778	0.0582015	5.34455	9.06407e-08	1.04519e-05
Y105E8B.1n.1	WBGene00002978	lev-11	protein_coding	7393.59	0.296604	0.316725	0.0923639	3.21126	0.00132156	0.0301237
W10C8.5.1	WBGene00021128	W10C8.5	protein_coding	14140.1	0.307575	0.316445	0.0625065	4.92068	8.62426e-07	7.63497e-05
C04G2.9	WBGene00007308	C04G2.9	protein_coding	14054.5	0.298468	0.316003	0.0866919	3.44286	0.000575595	0.017133
F09F7.2a.2	WBGene00003371	mlc-3	protein_coding	30818.7	0.309741	0.315386	0.0502054	6.16947	6.85175e-10	1.0564e-07
C01G5.2c	WBGene00004179	prg-2	protein_coding	4608.32	0.303305	0.314756	0.0709015	4.27783	1.88723e-05	0.00119339
F01D4.4.1	WBGene00001189	egl-21	protein_coding	4248.54	0.297591	0.312406	0.0804842	3.69751	0.000217723	0.00827587
Y37D8A.2	WBGene00012544	Y37D8A.2	protein_coding	6966.6	0.289777	0.30413	0.0802983	3.60875	0.000307674	0.0107977
C23F12.1g	WBGene00016006	fln-2	protein_coding	4054.01	0.286932	0.303444	0.0858947	3.34051	0.000836234	0.022368
C15H9.6a.5	WBGene00002007	hsp-3	protein_coding	66067.2	0.290591	0.302607	0.0739465	3.92975	8.50352e-05	0.0041525
M01D7.7a	WBGene00001196	egl-30	protein_coding	8531.54	0.289336	0.300288	0.0709878	4.07585	4.58462e-05	0.00246706
C42D8.8a	WBGene00000149	apl-1	protein_coding	18218.7	0.2802	0.299907	0.0938271	2.98635	0.00282334	0.0489164
C06G4.2b.1	WBGene00000542	clp-1	protein_coding	8851.3	0.285729	0.29897	0.0779073	3.66756	0.000244878	0.00898455
T25F10.6a.1	WBGene00020808	clik-1	protein_coding	27575.8	0.290008	0.29752	0.0594086	4.88158	1.05237e-06	9.13962e-05
C07A12.4a.1	WBGene00003963	pdi-2	protein_coding	52478.9	0.281114	0.296684	0.0844441	3.329	0.000871598	0.022956
M02D8.1	WBGene00019727	M02D8.1	protein_coding	5385.23	0.275346	0.292138	0.0881418	3.1239	0.00178473	0.036994
Y16B4A.2	WBGene00012445	Y16B4A.2	protein_coding	12446.9	0.279295	0.288097	0.0651752	4.28529	1.82499e-05	0.00116477
T06D8.1c	WBGene00011522	srap-1	protein_coding	5832	0.275563	0.287088	0.0743346	3.70706	0.000209682	0.00809179
F49C12.15	WBGene00009884	F49C12.15	protein_coding	7357.5	0.269175	0.285174	0.087141	3.08896	0.00200859	0.0394008
T04D1.4	WBGene00007053	chd-7	protein_coding	6020.77	0.272133	0.282979	0.0727015	3.74315	0.000181729	0.00737777
F13D12.6.2	WBGene00008741	F13D12.6	protein_coding	9686.71	0.270031	0.278825	0.0661815	4.08016	4.50043e-05	0.00243129
T14G8.3a	WBGene00011771	T14G8.3	protein_coding	8821.8	0.257944	0.270508	0.0796947	3.23665	0.00120943	0.0283689
C24H11.7a	WBGene00007703	gbf-1	protein_coding	12124.8	0.261398	0.269516	0.0647252	4.03859	5.3774e-05	0.00281636
W06H8.5	WBGene00023159	W06H8.5	ncRNA	11898.1	0.238822	0.244154	0.0553498	4.31478	1.59765e-05	0.0010341
Y73F8A.6	WBGene00000370	ccg-1	protein_coding	5484.04	0.234158	0.243487	0.0726866	3.22148	0.00127532	0.0295108
C10G11.8	WBGene00015688	C10G11.8	protein_coding	5004.48	0.233126	0.242778	0.0739917	3.1507	0.0016288	0.0348885
ZK1067.2b	WBGene00014208	ZK1067.2	protein_coding	10569.1	0.235833	0.242591	0.0623141	3.78459	0.000153963	0.0065206
C03G5.1	WBGene00015391	sdha-1	protein_coding	9902.96	0.219467	0.227441	0.0696504	3.15099	0.0016272	0.0348885
F28H1.2	WBGene00000779	cpn-3	protein_coding	17459.5	0.218122	0.224662	0.0636592	3.4264	0.000611628	0.0180102
R10E12.1b	WBGene00007010	alx-1	protein_coding	8349.95	0.214596	0.221407	0.0653875	3.28192	0.00103104	0.0256768
F32H2.5	WBGene00009342	fasn-1	protein_coding	26089.6	0.202598	0.207948	0.0599513	3.37938	0.00072649	0.0201112
H28O16.1d.1	WBGene00010419	H28O16.1	protein_coding	67358.2	0.184678	0.18711	0.0428936	4.30549	1.66619e-05	0.00107223
T21H3.3a	WBGene00000552	cmd-1	protein_coding	19694	0.176613	0.180056	0.0518581	3.4057	0.000659942	0.0186618
C36E6.5	WBGene00003370	mlc-2	protein_coding	35551.4	0.163977	0.167148	0.0516615	3.17406	0.00150323	0.0333236
T21G5.3	WBGene00001598	glh-1	protein_coding	33797.7	0.139168	0.141143	0.0444724	3.12932	0.00175212	0.0366485
C26F1.4.2	WBGene00004499	rps-30	protein_coding	20677.1	-0.143101	-0.145394	0.0471876	-3.03259	0.00242464	0.0441844
MTCE.35	WBGene00010967	nduo-5	protein_coding	50679.5	-0.144127	-0.145977	0.042359	-3.4025	0.000667712	0.0187369
K12H4.7a	WBGene00019682	K12H4.7	protein_coding	33374.1	-0.157035	-0.159918	0.0503855	-3.11666	0.0018291	0.0377426
F25H2.11	WBGene00009122	tct-1	protein_coding	45191.1	-0.167776	-0.171557	0.0555951	-3.01782	0.00254598	0.0453124
R09B3.3	WBGene00011156	R09B3.3	protein_coding	29380.9	-0.17714	-0.180369	0.0502169	-3.52749	0.000419523	0.0134189
C06B8.8.6	WBGene00004452	rpl-38	protein_coding	40349.9	-0.177935	-0.182351	0.0582111	-3.05672	0.00223773	0.0421787
Y65B4BR.5b	WBGene00022042	icd-2	protein_coding	18127.6	-0.185055	-0.18928	0.0559406	-3.30806	0.000939436	0.0238397
T22F3.4	WBGene00004422	rpl-11.1	protein_coding	66607.3	-0.186405	-0.191353	0.0600979	-3.10169	0.00192417	0.0387066
F45E4.2	WBGene00004046	plp-1	protein_coding	13331	-0.204822	-0.210364	0.0606497	-3.37713	0.000732454	0.0202228
F35G12.10.1	WBGene00000206	asb-1	protein_coding	9835.32	-0.216713	-0.222533	0.0604359	-3.58582	0.000336015	0.0114697
K02B2.5	WBGene00004494	rps-25	protein_coding	64590	-0.215903	-0.224099	0.0710846	-3.03727	0.00238733	0.043914
F21H12.6	WBGene00017686	tpp-2	protein_coding	22134.5	-0.21668	-0.224776	0.0705632	-3.07072	0.00213544	0.0410771
T05H4.6b.1	WBGene00020269	erfa-1	protein_coding	16987	-0.218702	-0.22516	0.0632111	-3.45986	0.000540462	0.0162994
MTCE.23	WBGene00010962	ctc-3	protein_coding	93018.8	-0.223627	-0.227405	0.0484041	-4.62	3.83732e-06	0.00029138
T26A5.9.3	WBGene00001005	dlc-1	protein_coding	13290.3	-0.223866	-0.22832	0.0523679	-4.27488	1.9124e-05	0.00120376
B0464.7	WBGene00000235	baf-1	protein_coding	3925.62	-0.224018	-0.233428	0.074486	-3.00751	0.00263394	0.0463874
F09E5.15c	WBGene00006434	prdx-2	protein_coding	34266	-0.224017	-0.233516	0.0748069	-2.9946	0.00274809	0.0477938
T20D3.2.2	WBGene00011856	T20D3.2	protein_coding	12891.1	-0.227348	-0.233955	0.0627363	-3.62386	0.000290234	0.0103176
W01A8.4	WBGene00012166	nuo-6	protein_coding	7323.91	-0.228579	-0.236627	0.0686421	-3.33001	0.000868428	0.022956
T08B2.10	WBGene00004486	rps-17	protein_coding	53123.9	-0.231049	-0.237943	0.0635179	-3.63754	0.000275255	0.00988756
K03H1.4.2	WBGene00010539	ttr-2	protein_coding	8529.33	-0.231071	-0.238384	0.0652993	-3.53865	0.000402183	0.0130467
H27M09.2	WBGene00019246	rpb-5	protein_coding	5569.39	-0.231884	-0.241184	0.0729121	-3.18032	0.00147111	0.0329846
R10E11.8.2	WBGene00006910	vha-1	protein_coding	10037.1	-0.233514	-0.242053	0.0698582	-3.34269	0.0008297	0.0222366
F08F3.2a	WBGene00017261	acl-6	protein_coding	4590.92	-0.233027	-0.243736	0.0776132	-3.00242	0.00267844	0.0469394
R09B3.2	WBGene00011155	R09B3.2	protein_coding	13660.5	-0.23839	-0.246588	0.0678915	-3.51134	0.000445857	0.0140645
C09H10.2	WBGene00004454	rpl-41	protein_coding	47035.8	-0.240228	-0.246837	0.0611295	-3.92982	8.50096e-05	0.0041525
ZC518.3b	WBGene00000376	ccr-4	protein_coding	13016.3	-0.242879	-0.252949	0.0740391	-3.28041	0.00103655	0.0257165
T20B12.3	WBGene00020601	T20B12.3	protein_coding	3934.01	-0.244858	-0.256599	0.079128	-3.09446	0.00197173	0.0391367
C05D2.10a	WBGene00015470	C05D2.10	protein_coding	3448.97	-0.246001	-0.257636	0.0786376	-3.12828	0.0017583	0.0366678
C53H9.1	WBGene00004441	rpl-27	protein_coding	61720.7	-0.252324	-0.259845	0.0634856	-3.97452	7.05225e-05	0.00358411
F10E7.5	WBGene00017347	F10E7.5	protein_coding	5142.26	-0.24832	-0.260545	0.0800802	-3.10089	0.00192941	0.0387066
F41H10.10	WBGene00002032	htp-1	protein_coding	4781.25	-0.250483	-0.260642	0.0732892	-3.41774	0.000631429	0.0183583
F36A2.6.1	WBGene00004484	rps-15	protein_coding	64236.5	-0.253209	-0.264209	0.0756423	-3.34745	0.00081559	0.0219873
D1054.2.2	WBGene00003923	pas-2	protein_coding	6381.68	-0.250485	-0.264211	0.0840384	-2.9806	0.00287687	0.0495935
Y37E3.8a	WBGene00021350	Y37E3.8	protein_coding	83757.7	-0.254807	-0.266241	0.0767741	-3.31892	0.00090366	0.0233963
Y74C9A.2a.1	WBGene00022276	nlp-40	protein_coding	3730.28	-0.255177	-0.266619	0.0767447	-3.32501	0.000884139	0.0231089
T20F5.2	WBGene00003950	pbs-4	protein_coding	8458.88	-0.261009	-0.269208	0.065073	-4.01101	6.04593e-05	0.00313065
T10F2.2	WBGene00020422	T10F2.2	protein_coding	4858.85	-0.258564	-0.271222	0.0798776	-3.23701	0.0012079	0.0283689
C27A2.2a	WBGene00004434	rpl-22	protein_coding	39405.5	-0.259557	-0.27126	0.0769415	-3.37343	0.000742367	0.0203328
MTCE.31	WBGene00010965	ctc-2	protein_coding	68486.8	-0.268414	-0.272268	0.044732	-6.0005	1.96713e-09	2.87159e-07
Y62E10A.10	WBGene00013378	emc-3	protein_coding	3563.47	-0.260517	-0.272523	0.0777119	-3.35235	0.000801293	0.0216871
F53F4.10	WBGene00009992	F53F4.10	protein_coding	11341.5	-0.265762	-0.273325	0.0621148	-4.27856	1.88104e-05	0.00119339
K04G2.1.1	WBGene00010560	iftb-1	protein_coding	8235.07	-0.259176	-0.273816	0.0851913	-3.04228	0.00234797	0.0435978
Y67H2A.1	WBGene00013460	cpsf-3	protein_coding	4014.54	-0.259714	-0.274093	0.0844274	-3.07618	0.00209671	0.0405797
B0280.9	WBGene00015104	B0280.9	protein_coding	4100.37	-0.260907	-0.274501	0.0821593	-3.17562	0.00149517	0.0333064
ZK652.1	WBGene00004918	snr-5	protein_coding	2729.61	-0.259921	-0.274889	0.0859248	-3.02498	0.00248651	0.0449538
M18.5	WBGene00010890	ddb-1	protein_coding	9488.29	-0.264264	-0.279134	0.0850439	-3.10738	0.00188752	0.0384275
C32D5.9	WBGene00002980	lgg-1	protein_coding	31219.8	-0.275561	-0.280697	0.0507496	-5.42983	5.64087e-08	6.61573e-06
W01D2.1.3	WBGene00012179	W01D2.1	protein_coding	19867.6	-0.269997	-0.280809	0.0728609	-3.70564	0.000210855	0.00810463
C34B2.10	WBGene00016395	C34B2.10	protein_coding	2723.18	-0.267406	-0.284229	0.089359	-2.99249	0.0027671	0.0480635
D2013.7	WBGene00001229	eif-3.F	protein_coding	8412.86	-0.278524	-0.285688	0.0592081	-4.70416	2.54908e-06	0.000203363
C26F1.9	WBGene00004453	rpl-39	protein_coding	32525.6	-0.278559	-0.286417	0.0618601	-4.50304	6.69876e-06	0.000483792
C33A12.1	WBGene00007880	C33A12.1	protein_coding	4362.34	-0.27181	-0.288635	0.0887257	-3.06348	0.00218776	0.0417027
C50D2.5	WBGene00016808	C50D2.5	protein_coding	2642.22	-0.272208	-0.288653	0.087774	-3.10124	0.00192715	0.0387066
F58A4.10	WBGene00006704	ubc-7	protein_coding	12346.9	-0.277138	-0.289327	0.0760703	-3.64318	0.000269291	0.00972424
B0261.7	WBGene00015095	B0261.7	protein_coding	6109.45	-0.272609	-0.289779	0.0894032	-3.04921	0.00229444	0.0428941
ZK757.4d	WBGene00014075	dhhc-4	protein_coding	2742.12	-0.273459	-0.289837	0.0874363	-3.12752	0.0017629	0.0367079
F54C9.3	WBGene00010041	F54C9.3	protein_coding	2741.4	-0.272247	-0.289845	0.0904332	-3.01048	0.00260839	0.0460056
ZK945.2.2	WBGene00003928	pas-7	protein_coding	10208.8	-0.281924	-0.292918	0.0719707	-3.91721	8.95802e-05	0.00431305
F37C12.3.2	WBGene00018151	F37C12.3	protein_coding	5170.22	-0.281651	-0.293234	0.0737645	-3.81824	0.000134407	0.00585503
Y44E3A.6b	WBGene00021551	Y44E3A.6	protein_coding	2714	-0.27618	-0.293238	0.0886379	-3.11582	0.00183435	0.0377942
C25H3.7	WBGene00016116	C25H3.7	protein_coding	3053.5	-0.277418	-0.293245	0.0855666	-3.24213	0.00118639	0.0281168
R10H10.3	WBGene00011222	R10H10.3	protein_coding	6944.94	-0.281558	-0.29433	0.0771541	-3.64929	0.000262968	0.00952097
B0361.6	WBGene00015160	B0361.6	protein_coding	2888.19	-0.277683	-0.295488	0.0901103	-3.08159	0.002059	0.0402472
T10B11.2	WBGene00020398	T10B11.2	protein_coding	4090.95	-0.283501	-0.296004	0.0761652	-3.72218	0.000197508	0.00781039
M106.3a.2	WBGene00010911	M106.3	protein_coding	5061	-0.289281	-0.299439	0.0685537	-4.21978	2.44546e-05	0.00145898
C49F5.7	WBGene00008211	C49F5.7	protein_coding	2841.12	-0.282046	-0.3004	0.0906963	-3.10979	0.0018722	0.0381728
F57B10.10	WBGene00000896	dad-1	protein_coding	4925.9	-0.286486	-0.300769	0.0805358	-3.55725	0.000374757	0.0123654
C01F6.9a	WBGene00007223	C01F6.9	protein_coding	3757.57	-0.288114	-0.303341	0.0826846	-3.48449	0.000493067	0.0152264
ZK858.7	WBGene00014120	ZK858.7	protein_coding	3606.13	-0.285224	-0.303582	0.0902601	-3.16003	0.00157754	0.0342718
C56A3.5	WBGene00008344	C56A3.5	protein_coding	2659.3	-0.284472	-0.304029	0.0929011	-3.06209	0.00219795	0.0417027
ZK856.8	WBGene00014109	chpf-1	protein_coding	3942.12	-0.291514	-0.304746	0.0771746	-3.77733	0.000158517	0.00663163
F32D1.2.1	WBGene00017982	hpo-18	protein_coding	5309.12	-0.296075	-0.307309	0.0710684	-4.16606	3.09913e-05	0.00177193
M7.2b	WBGene00002214	klc-1	protein_coding	7260.34	-0.293038	-0.308201	0.0819012	-3.57794	0.000346316	0.0116474
T05G5.10a	WBGene00002064	iff-1	protein_coding	7347.58	-0.293515	-0.309274	0.0832725	-3.52476	0.000423871	0.0135264
F39H2.3.2	WBGene00009563	F39H2.3	protein_coding	3368.15	-0.295616	-0.310673	0.0813207	-3.63519	0.000277775	0.00995204
C35D10.6	WBGene00016443	C35D10.6	protein_coding	2889.48	-0.292241	-0.31295	0.0941325	-3.10457	0.00190556	0.0385666
T21B10.1	WBGene00011883	mrpl-50	protein_coding	2931.4	-0.294165	-0.313026	0.0901114	-3.26446	0.00109673	0.0267284
C28H8.12	WBGene00001018	dnc-2	protein_coding	3743.64	-0.292157	-0.313031	0.0944717	-3.09253	0.00198457	0.0391825
F37B12.3.1	WBGene00009505	F37B12.3	protein_coding	3344.86	-0.29736	-0.313128	0.0828127	-3.59075	0.000329725	0.011368
C33H5.11d	WBGene00016378	imp-3	protein_coding	3994.54	-0.292677	-0.313956	0.0951824	-3.07491	0.00210566	0.0406383
F54C8.4a	WBGene00010037	F54C8.4	protein_coding	5971.14	-0.294121	-0.314169	0.0925537	-3.17785	0.00148373	0.0331456
E04D5.1a.2	WBGene00008480	E04D5.1	protein_coding	19328.3	-0.298965	-0.314728	0.0825986	-3.61949	0.000295184	0.0104395
K07A1.10	WBGene00010616	K07A1.10	protein_coding	2414.06	-0.295754	-0.314751	0.090181	-3.27956	0.00103968	0.0257165
C03E10.4	WBGene00001645	gly-20	protein_coding	5324.06	-0.295203	-0.314855	0.0916046	-3.22258	0.00127042	0.0294471
ZK795.3	WBGene00014083	ZK795.3	protein_coding	2989.83	-0.297126	-0.315733	0.0891786	-3.33181	0.00086283	0.0228895
F54D5.4	WBGene00010050	F54D5.4	protein_coding	12836	-0.308193	-0.316437	0.0603213	-5.10919	3.2354e-07	3.21711e-05
F30A10.9	WBGene00009266	F30A10.9	protein_coding	3022.57	-0.299487	-0.31703	0.0865806	-3.45905	0.000542086	0.0163125
C17H12.13b	WBGene00015938	anat-1	protein_coding	3860.57	-0.295584	-0.318187	0.0972746	-3.03866	0.00237633	0.0438869
F07F6.8	WBGene00017220	F07F6.8	protein_coding	3087.33	-0.302602	-0.318194	0.0817455	-3.70176	0.000214108	0.0081838
C15H11.4.2	WBGene00000985	dhs-22	protein_coding	6974.29	-0.306212	-0.318916	0.0740602	-4.13464	3.55511e-05	0.00198258
F55G1.6	WBGene00018902	F55G1.6	protein_coding	3169.27	-0.298961	-0.320438	0.0946915	-3.15721	0.00159286	0.0344751
F17E9.4	WBGene00017541	F17E9.4	protein_coding	3630.27	-0.302135	-0.321209	0.0894974	-3.37591	0.000735724	0.0202723
T23D8.7	WBGene00011945	hpo-24	protein_coding	8241.27	-0.298854	-0.322078	0.0979496	-3.0511	0.00228001	0.0427813
F40F4.2.1	WBGene00002254	lbp-2	protein_coding	10568.7	-0.310222	-0.322855	0.0734281	-4.22484	2.39105e-05	0.00143904
F54C8.5	WBGene00010038	rheb-1	protein_coding	2298.56	-0.302678	-0.323441	0.0928118	-3.26121	0.0011094	0.0267284
Y111B2A.18.4	WBGene00004700	rsp-3	protein_coding	6731.28	-0.306266	-0.323529	0.0851073	-3.59859	0.000319952	0.0111576
MTCE.26	WBGene00010964	ctc-1	protein_coding	215378	-0.317305	-0.325658	0.0598668	-5.30017	1.15692e-07	1.30125e-05
F45E4.9	WBGene00001975	hmg-5	protein_coding	2797.59	-0.30155	-0.325672	0.0991666	-3.04084	0.00235921	0.0437475
C15H11.6.1	WBGene00003835	nxf-2	protein_coding	2666.77	-0.305714	-0.326029	0.0915322	-3.33996	0.000837916	0.0223694
C27A12.8.2	WBGene00016158	ari-1	protein_coding	3769	-0.311196	-0.326111	0.0791099	-3.93372	8.36424e-05	0.00412856
ZK652.9	WBGene00000765	coq-5	protein_coding	2964.9	-0.302493	-0.328032	0.101463	-2.98131	0.00287022	0.0495412
C28C12.12	WBGene00016182	C28C12.12	protein_coding	3704.06	-0.306456	-0.328061	0.0939237	-3.26282	0.00110311	0.0267284
B0513.3a	WBGene00004443	rpl-29	protein_coding	37266.9	-0.322299	-0.328119	0.049987	-6.44766	1.13591e-10	1.99833e-08
R151.9	WBGene00020112	pfd-5	protein_coding	3819.94	-0.312002	-0.328667	0.0830814	-3.75538	0.000173082	0.00710023
JC8.14	WBGene00044737	ttr-45	protein_coding	4630.28	-0.315587	-0.329094	0.0751248	-4.20084	2.65927e-05	0.00155279
ZK652.11	WBGene00000835	cuc-1	protein_coding	2131.81	-0.303505	-0.329245	0.101656	-2.9856	0.00283024	0.0489742
F49C12.11	WBGene00009880	F49C12.11	protein_coding	6139.69	-0.320007	-0.333087	0.0735518	-4.35077	1.35662e-05	0.000894975
T24B8.2	WBGene00011976	T24B8.2	protein_coding	3145.8	-0.308126	-0.333725	0.100773	-3.05761	0.00223106	0.0421109
C08F11.11.2	WBGene00007458	C08F11.11	protein_coding	12613.6	-0.324808	-0.334414	0.0632536	-5.13501	2.82127e-07	2.88906e-05
C27F2.10	WBGene00016171	C27F2.10	protein_coding	2979.98	-0.309762	-0.334433	0.0989845	-3.1294	0.00175166	0.0366485
Y62E10A.2.4	WBGene00013373	Y62E10A.2	protein_coding	3331.47	-0.310604	-0.336817	0.101446	-3.06177	0.00220032	0.0417027
D1086.10a	WBGene00044080	D1086.10	protein_coding	14626.3	-0.330023	-0.337684	0.0563868	-5.85285	4.83222e-09	6.76609e-07
F11H8.1.1	WBGene00004341	rfl-1	protein_coding	2772.51	-0.31458	-0.33825	0.0966043	-3.25638	0.00112844	0.0269764
ZC302.1.1	WBGene00003405	mre-11	protein_coding	5032.05	-0.321966	-0.33899	0.0827035	-3.89302	9.90056e-05	0.00462094
K07C11.9	WBGene00019481	cogc-6	protein_coding	3974.93	-0.322469	-0.339742	0.0831845	-3.87655	0.000105947	0.00489495
F17C11.9b.1	WBGene00008920	eef-1G	protein_coding	4022.1	-0.326354	-0.340323	0.0751283	-4.34396	1.39937e-05	0.000914386
Y71F9AM.5a	WBGene00003836	nxt-1	protein_coding	2176.67	-0.317155	-0.340751	0.0961338	-3.2991	0.000969941	0.0245111
T04A8.8	WBGene00011410	T04A8.8	protein_coding	6051.41	-0.315235	-0.341005	0.100087	-3.14962	0.00163484	0.0348885
D1054.11	WBGene00008378	D1054.11	protein_coding	26204.1	-0.312942	-0.341036	0.104115	-3.00574	0.00264938	0.0464895
Y73B6BL.2	WBGene00002033	htp-2	protein_coding	2914.23	-0.319682	-0.341207	0.0920626	-3.47244	0.000515749	0.0157269
ZK265.6	WBGene00013958	ZK265.6	protein_coding	3532.57	-0.321505	-0.341974	0.0898284	-3.5791	0.00034478	0.0116243
F54D7.7	WBGene00023068	F54D7.7	pseudogene	67934.5	-0.333802	-0.342394	0.0592296	-5.63573	1.7432e-08	2.15498e-06
T13F2.2	WBGene00011743	T13F2.2	protein_coding	3379.58	-0.32535	-0.34285	0.0833399	-3.90389	9.46579e-05	0.00449208
C47B2.2.2	WBGene00008131	C47B2.2	protein_coding	3388.65	-0.325479	-0.342905	0.083167	-3.91356	9.09453e-05	0.00436347
C25A1.16	WBGene00077526	C25A1.16	protein_coding	7184.57	-0.329905	-0.342927	0.0723812	-4.55788	5.16736e-06	0.000381218
K08F4.3	WBGene00010678	K08F4.3	protein_coding	2908.92	-0.316228	-0.342992	0.101567	-3.11348	0.00184897	0.037868
M03D4.1f.2	WBGene00006974	zen-4	protein_coding	1805.39	-0.314745	-0.343602	0.105027	-2.99679	0.00272841	0.0475118
K04G2.8b	WBGene00000156	apr-1	protein_coding	5671.38	-0.319389	-0.346083	0.101031	-3.16129	0.00157072	0.0342662
ZK858.4a	WBGene00003209	mel-26	protein_coding	4632.99	-0.324273	-0.347642	0.0948236	-3.41975	0.000626778	0.0183383
T07A9.8	WBGene00020296	T07A9.8	protein_coding	3135.6	-0.328333	-0.348746	0.0888941	-3.69353	0.000221164	0.00838346
C48B4.11	WBGene00008174	C48B4.11	protein_coding	2654.93	-0.321853	-0.348919	0.101291	-3.17749	0.00148554	0.0331456
F31E3.3	WBGene00004340	rfc-4	protein_coding	5821.06	-0.31898	-0.349108	0.106333	-2.99983	0.00270128	0.047159
F13H10.2a	WBGene00003586	ndx-9	protein_coding	2479.16	-0.319265	-0.34998	0.107144	-2.97978	0.00288456	0.0496014
F08F8.10a	WBGene00017275	F08F8.10	protein_coding	2210.27	-0.321634	-0.350421	0.103977	-3.09331	0.00197937	0.0391367
F33D11.10	WBGene00018007	F33D11.10	protein_coding	6774.74	-0.334886	-0.352096	0.0816479	-4.10159	4.10326e-05	0.00223432
F56H1.7	WBGene00045483	oxy-5	protein_coding	3471.22	-0.333057	-0.352219	0.0858873	-3.87784	0.000105389	0.00488564
Y45F10A.6a	WBGene00012868	tbc-9	protein_coding	4675.22	-0.336657	-0.353193	0.0799968	-4.20838	2.57211e-05	0.00151444
C53H9.2a	WBGene00016907	C53H9.2	protein_coding	4769.14	-0.328338	-0.35347	0.0973201	-3.37379	0.000741405	0.0203328
Y87G2A.10a	WBGene00013598	vps-28	protein_coding	2048.49	-0.330286	-0.354069	0.0947887	-3.48445	0.000493149	0.0152264
F22B3.4	WBGene00009035	gfat-2	protein_coding	24980.1	-0.32403	-0.354264	0.105799	-3.06268	0.00219362	0.0417027
F40F8.11a.1	WBGene00044916	F40F8.11	protein_coding	3493.45	-0.323464	-0.354882	0.10757	-3.00701	0.00263828	0.0463874
T22D1.5	WBGene00020684	T22D1.5	protein_coding	9182.35	-0.325834	-0.356209	0.10576	-3.08088	0.0020639	0.0402857
F09E5.2	WBGene00017282	algn-2	protein_coding	2640.07	-0.333826	-0.357127	0.0935155	-3.56974	0.000357333	0.0119302
D2030.7	WBGene00008417	D2030.7	protein_coding	3735.95	-0.328462	-0.357298	0.103143	-3.18452	0.00144996	0.0326705
D2007.4	WBGene00017044	mrpl-18	protein_coding	1721.94	-0.326601	-0.358232	0.107437	-3.03994	0.00236625	0.0438187
F53H4.2.1	WBGene00010007	F53H4.2	protein_coding	4954.51	-0.327255	-0.358429	0.106711	-3.06673	0.00216411	0.0414748
Y97E10AR.4	WBGene00022399	Y97E10AR.4	protein_coding	3185.07	-0.330002	-0.359695	0.10421	-3.16672	0.0015417	0.0337943
T07A9.11.1	WBGene00004493	rps-24	protein_coding	15168.8	-0.333869	-0.359858	0.0980231	-3.40602	0.000659172	0.0186618
B0205.11	WBGene00015025	mrpl-9	protein_coding	5211.82	-0.345983	-0.360184	0.0736946	-4.69483	2.66835e-06	0.000211648
F35H10.4.1	WBGene00006914	vha-5	protein_coding	3664.52	-0.342172	-0.361057	0.0843086	-4.05856	4.93756e-05	0.00262609
F42A10.4b	WBGene00001160	efk-1	protein_coding	5090.86	-0.338898	-0.361656	0.0919538	-3.68553	0.000228226	0.00854813
C05D11.3	WBGene00006515	txdc-9	protein_coding	2413.91	-0.335768	-0.362066	0.0982764	-3.41657	0.000634151	0.0183583
T14G10.3	WBGene00011773	ttr-53	protein_coding	2038.56	-0.335179	-0.36209	0.0993247	-3.37458	0.000739297	0.0203299
C08B6.9	WBGene00000142	aos-1	protein_coding	5009.84	-0.334832	-0.363537	0.102117	-3.27889	0.00104215	0.0257201
C34G6.5	WBGene00016421	cdc-7	protein_coding	3125.75	-0.331219	-0.363762	0.108075	-3.06472	0.00217877	0.0416974
T07G12.12a	WBGene00001867	him-8	protein_coding	2151.66	-0.333471	-0.363804	0.104682	-3.18555	0.00144477	0.0326071
ZK1128.4	WBGene00014230	ZK1128.4	protein_coding	2079.5	-0.334888	-0.36456	0.103543	-3.23428	0.0012195	0.0285075
M88.7	WBGene00010909	cisd-3.1	protein_coding	2007.06	-0.33555	-0.36474	0.102753	-3.26561	0.00109229	0.0266698
T21C9.4	WBGene00011892	T21C9.4	protein_coding	2385.97	-0.33127	-0.365559	0.110397	-3.0007	0.00269356	0.047084
C14B1.9	WBGene00007580	C14B1.9	protein_coding	5904.45	-0.343513	-0.365972	0.0908842	-3.77967	0.000157033	0.00658964
F21C3.5	WBGene00009004	pfd-6	protein_coding	3491.93	-0.348293	-0.366383	0.0820404	-4.24538	2.1822e-05	0.00133679
C24D10.6	WBGene00016057	C24D10.6	protein_coding	2314.32	-0.335544	-0.366782	0.105698	-3.17454	0.00150075	0.0333236
F31C3.4	WBGene00009286	F31C3.4	protein_coding	4205.88	-0.337693	-0.367571	0.10348	-3.26335	0.00110102	0.0267284
F57B10.14	WBGene00019007	F57B10.14	protein_coding	3254.25	-0.34675	-0.367813	0.0879862	-3.94097	8.11541e-05	0.00402021
F16A11.1a	WBGene00008876	F16A11.1	protein_coding	1542.86	-0.335621	-0.368669	0.108172	-3.10267	0.00191786	0.0387013
F54D5.11.2	WBGene00010054	F54D5.11	protein_coding	2637.96	-0.341008	-0.371021	0.103251	-3.30272	0.000957515	0.0242417
F43E2.2	WBGene00018391	rpb-4	protein_coding	2741.17	-0.337322	-0.37182	0.109861	-3.07045	0.00213737	0.0410771
T01G9.5b	WBGene00003183	mei-1	protein_coding	3187.27	-0.340766	-0.37375	0.107413	-3.17248	0.00151141	0.033451
F54D7.6	WBGene00023067	F54D7.6	pseudogene	2588.15	-0.345142	-0.374742	0.102137	-3.37921	0.000726948	0.0201112
B0280.5	WBGene00015102	cpg-2	protein_coding	72025.9	-0.345673	-0.375866	0.102927	-3.35844	0.000783834	0.0212986
C35D10.10	WBGene00016446	C35D10.10	protein_coding	2627.59	-0.35167	-0.37626	0.0935878	-3.75765	0.000171517	0.00706773
Y73B6BL.32	WBGene00003082	lsm-8	protein_coding	2488.45	-0.353219	-0.376693	0.0915355	-3.85882	0.000113937	0.00514289
B0238.11	WBGene00015075	B0238.11	protein_coding	5853.7	-0.356114	-0.37705	0.0867187	-4.10654	4.01624e-05	0.00220443
F09E10.11a	WBGene00006650	tts-1	ncRNA	6804.01	-0.340733	-0.377469	0.112236	-3.03588	0.00239838	0.0439217
F29F11.3	WBGene00009256	tut-2	protein_coding	1806.43	-0.342278	-0.378839	0.111812	-3.06121	0.00220446	0.0417235
B0035.4	WBGene00007107	pfd-4	protein_coding	2629.38	-0.354545	-0.379444	0.0937662	-3.78116	0.000156097	0.00657364
C26F1.3.1	WBGene00016148	C26F1.3	protein_coding	2020.58	-0.34321	-0.379589	0.111466	-3.07905	0.00207663	0.0404105
F26F4.11	WBGene00017830	rpb-8	protein_coding	3006.1	-0.359622	-0.379661	0.0846706	-4.24731	2.16356e-05	0.00133132
Y37E3.8b.1	WBGene00021350	Y37E3.8	protein_coding	2446.7	-0.355194	-0.379885	0.093352	-3.80489	0.00014187	0.00612182
T27D12.2b	WBGene00000528	clh-1	protein_coding	2393.2	-0.351952	-0.380878	0.100312	-3.50856	0.000450537	0.0141471
R10H10.1	WBGene00003064	lpd-8	protein_coding	2798.43	-0.357163	-0.380899	0.0915334	-3.902	9.54011e-05	0.00449208
C06A8.2	WBGene00015513	snpc-1.1	protein_coding	3369.4	-0.347393	-0.381076	0.107489	-3.2319	0.00122972	0.0286976
K07A1.1	WBGene00010608	K07A1.1	protein_coding	2543.4	-0.356241	-0.382498	0.0957458	-3.7207	0.000198672	0.00781138
M01E11.5.2	WBGene00000474	cey-3	protein_coding	26033.2	-0.368527	-0.382832	0.0718216	-5.13114	2.87997e-07	2.92733e-05
Y75B12B.1a	WBGene00013567	Y75B12B.1	protein_coding	3824.51	-0.347277	-0.383235	0.110416	-3.14516	0.00165997	0.0353149
C54G4.9	WBGene00008318	C54G4.9	protein_coding	2067.78	-0.35573	-0.383452	0.0980667	-3.62743	0.00028626	0.0102293
C05D11.10	WBGene00015487	mrps-17	protein_coding	1914.68	-0.352966	-0.385617	0.10542	-3.34818	0.000813431	0.0219722
ZK546.2a	WBGene00022759	ZK546.2	protein_coding	4330.14	-0.358302	-0.385673	0.0972342	-3.68493	0.000228764	0.00854813
C34D4.12a	WBGene00000888	cyn-12	protein_coding	1897.72	-0.349235	-0.38693	0.112285	-3.11027	0.0018692	0.0381683
F19B6.1d	WBGene00008948	F19B6.1	protein_coding	9495.76	-0.356113	-0.387482	0.103289	-3.44772	0.000565331	0.0168641
ZK105.1	WBGene00022653	ZK105.1	protein_coding	3440.01	-0.363372	-0.388232	0.0927043	-3.91968	8.86648e-05	0.00428401
R107.5b	WBGene00011300	R107.5	protein_coding	2482.95	-0.355065	-0.38914	0.107035	-3.31729	0.000908956	0.0234449
C03C10.4	WBGene00007270	C03C10.4	protein_coding	3735.46	-0.354815	-0.389289	0.10758	-3.29816	0.000973205	0.0245484
M03C11.4.2	WBGene00044069	hat-1	protein_coding	6206.07	-0.350754	-0.389663	0.113526	-3.08963	0.00200408	0.0393982
C16C8.16	WBGene00015853	C16C8.16	protein_coding	1756.97	-0.349011	-0.390638	0.116836	-2.9872	0.00281547	0.0488417
Y69A2AR.21	WBGene00022092	Y69A2AR.21	protein_coding	2220.32	-0.360399	-0.391251	0.102057	-3.53137	0.000413418	0.0133167
C36B1.7	WBGene00007974	dhfr-1	protein_coding	2488.91	-0.353221	-0.391696	0.112697	-3.13425	0.00172294	0.0363166
C17H12.2.2	WBGene00015928	C17H12.2	protein_coding	1849.69	-0.356833	-0.39211	0.10835	-3.29334	0.000990032	0.0248196
C44B7.12	WBGene00016632	C44B7.12	protein_coding	6803.56	-0.35937	-0.39243	0.105177	-3.41682	0.000633572	0.0183583
C30C11.1	WBGene00016249	mrpl-32	protein_coding	1740.95	-0.351514	-0.392645	0.115962	-3.03128	0.00243522	0.0442597
F28B3.5a	WBGene00017886	F28B3.5	protein_coding	2961.18	-0.361584	-0.392724	0.102313	-3.53409	0.000409188	0.0132426
T09B4.10.2	WBGene00000500	chn-1	protein_coding	3564.76	-0.357296	-0.393416	0.109342	-3.26768	0.00108432	0.0265223
C23H3.5	WBGene00016021	C23H3.5	protein_coding	2262.67	-0.365315	-0.393992	0.0983701	-3.71368	0.00020427	0.00794047
Y59E9AL.7	WBGene00043064	nbet-1	protein_coding	1800.09	-0.357051	-0.395527	0.112209	-3.182	0.0014626	0.0328474
C01G10.8.1	WBGene00007235	C01G10.8	protein_coding	7348.85	-0.368319	-0.396967	0.0979888	-3.75879	0.000170739	0.00705685
Y97E10AR.3	WBGene00022398	Y97E10AR.3	protein_coding	1883.32	-0.365873	-0.397494	0.102465	-3.5707	0.000356033	0.0119158
F13G3.11	WBGene00008769	mrpl-13	protein_coding	1880.44	-0.367914	-0.397744	0.0997387	-3.68878	0.000225336	0.00849466
Y39A1A.14	WBGene00012652	Y39A1A.14	protein_coding	2063.99	-0.371117	-0.398812	0.0962616	-3.8553	0.000115589	0.00520038
C17E4.3	WBGene00007643	marc-3	protein_coding	5429.87	-0.356437	-0.39951	0.117442	-3.035	0.00240533	0.0439398
ZK632.11	WBGene00014018	ZK632.11	protein_coding	2999.3	-0.365737	-0.400828	0.107023	-3.41737	0.000632296	0.0183583
C49C3.6	WBGene00008196	C49C3.6	protein_coding	1840.88	-0.359777	-0.404771	0.119024	-3.02274	0.00250497	0.045055
C49H3.3.1	WBGene00016790	C49H3.3	protein_coding	3555.75	-0.365539	-0.405801	0.113206	-3.22897	0.00124235	0.0288453
T06D8.7	WBGene00011528	T06D8.7	protein_coding	1476.98	-0.365931	-0.406105	0.113054	-3.23678	0.00120887	0.0283689
ZC262.8.1	WBGene00022583	mrps-18A	protein_coding	2482.75	-0.382516	-0.407196	0.090356	-4.23343	2.30152e-05	0.00139126
D1086.7	WBGene00008394	D1086.7	protein_coding	2935.14	-0.384592	-0.40754	0.087289	-4.40597	1.05313e-05	0.000724052
F55H2.7.1	WBGene00010132	F55H2.7	protein_coding	2090.95	-0.371666	-0.407801	0.107608	-3.45388	0.000552585	0.0165198
C55B7.11	WBGene00016947	C55B7.11	protein_coding	2499.12	-0.370161	-0.410128	0.1123	-3.29618	0.000980103	0.0246318
R12C12.7	WBGene00020027	R12C12.7	protein_coding	1963.45	-0.369599	-0.41179	0.114827	-3.21875	0.00128751	0.0296545
C35D10.13	WBGene00016449	C35D10.13	protein_coding	2432.65	-0.368828	-0.412454	0.116454	-3.16715	0.00153941	0.0337943
ZK287.7.1	WBGene00013967	ZK287.7	protein_coding	1454.4	-0.36578	-0.4125	0.120002	-3.0481	0.00230291	0.042994
ZK637.2	WBGene00014022	ZK637.2	protein_coding	3662.14	-0.381981	-0.413173	0.10004	-3.8183	0.000134373	0.00585503
T19B10.6.3	WBGene00011834	dvc-1	protein_coding	2687.73	-0.37491	-0.413345	0.109968	-3.40927	0.000651371	0.0186211
B0361.5a	WBGene00015159	psd-1	protein_coding	1779.15	-0.376386	-0.414055	0.108892	-3.45649	0.000547262	0.0164322
W10D9.5	WBGene00021133	tomm-22	protein_coding	2459.17	-0.387221	-0.414818	0.0943676	-4.10332	4.07259e-05	0.00222646
T05G5.10b.1	WBGene00002064	iff-1	protein_coding	7992.37	-0.393376	-0.414932	0.0840375	-4.68096	2.85535e-06	0.000225179
F59C6.4	WBGene00010325	exos-3	protein_coding	2016.94	-0.376266	-0.415097	0.110266	-3.41236	0.000644039	0.0184885
ZK632.12	WBGene00014019	ZK632.12	protein_coding	2375.59	-0.382818	-0.415855	0.102405	-3.73829	0.00018528	0.00747767
T12G3.4	WBGene00011739	T12G3.4	protein_coding	1738.87	-0.368301	-0.415995	0.120638	-3.05294	0.00226614	0.042613
C37A5.2	WBGene00007989	fipr-22	protein_coding	3890.68	-0.392015	-0.416443	0.0889827	-4.40552	1.05532e-05	0.000724052
F25G6.8	WBGene00017799	F25G6.8	protein_coding	2852.46	-0.375461	-0.416697	0.113071	-3.32058	0.000898315	0.023346
F26A1.1	WBGene00017801	F26A1.1	protein_coding	2721.76	-0.368059	-0.416702	0.121587	-3.02712	0.002469	0.044755
F42G8.6	WBGene00018357	moc-3	protein_coding	1525.31	-0.370288	-0.417143	0.119564	-3.097	0.00195492	0.0389736
ZK1248.13	WBGene00022882	ZK1248.13	protein_coding	3699.15	-0.386042	-0.417336	0.0997285	-3.87093	0.000108421	0.00494272
Y6D11A.1	WBGene00000202	exos-4.2	protein_coding	2249.74	-0.376664	-0.418087	0.113132	-3.32942	0.000870267	0.022956
C29E4.12	WBGene00016209	C29E4.12	protein_coding	1767.36	-0.383558	-0.41841	0.104636	-3.66563	0.000246728	0.00902826
T23G11.4	WBGene00011969	T23G11.4	protein_coding	1589.79	-0.381735	-0.418604	0.107314	-3.55717	0.000374874	0.0123654
F33D4.8	WBGene00023487	mrps-24	protein_coding	1856.74	-0.376318	-0.419199	0.114751	-3.27944	0.00104013	0.0257165
D1086.11b	WBGene00044081	D1086.11	protein_coding	6549.75	-0.401186	-0.420869	0.0799533	-5.01775	5.22799e-07	4.94748e-05
W01G7.4	WBGene00012188	W01G7.4	protein_coding	2232.24	-0.382345	-0.42149	0.109909	-3.47874	0.000503779	0.015465
C56A3.4a	WBGene00008343	C56A3.4	protein_coding	1853.85	-0.374581	-0.422136	0.119717	-3.12889	0.00175471	0.0366485
B0035.3	WBGene00007106	B0035.3	protein_coding	2457.19	-0.389892	-0.422195	0.100656	-3.87349	0.000107287	0.00492373
ZK1127.3	WBGene00022850	ZK1127.3	protein_coding	1757.46	-0.378449	-0.422314	0.115523	-3.27596	0.00105302	0.0259418
F45G2.10	WBGene00009736	F45G2.10	protein_coding	1251.63	-0.372636	-0.422393	0.122063	-3.05283	0.00226698	0.042613
C37C3.9	WBGene00016501	C37C3.9	protein_coding	5187.25	-0.378244	-0.424211	0.117701	-3.21361	0.00131077	0.0299774
F58A4.9.2	WBGene00010230	rpac-19	protein_coding	2693.98	-0.400163	-0.426095	0.0905272	-4.42037	9.85342e-06	0.000682872
F39H11.1	WBGene00009565	F39H11.1	protein_coding	1956.28	-0.375267	-0.427074	0.123622	-3.03559	0.00240062	0.0439217
Y38A10A.7	WBGene00021392	Y38A10A.7	protein_coding	1620.67	-0.383063	-0.427673	0.115741	-3.30966	0.000934081	0.0238397
R05D11.5	WBGene00011033	R05D11.5	protein_coding	1472.94	-0.380845	-0.427873	0.118434	-3.21568	0.00130135	0.0298615
Y62F5A.12	WBGene00077453	Y62F5A.12	protein_coding	1452.65	-0.375474	-0.428107	0.124338	-3.01977	0.00252964	0.0451387
R05H5.3.1	WBGene00011038	R05H5.3	protein_coding	5474.29	-0.383131	-0.431279	0.119251	-3.21281	0.00131442	0.0300108
ZC155.4	WBGene00022532	ZC155.4	protein_coding	3656.63	-0.402619	-0.43384	0.0978583	-4.1143	3.88349e-05	0.00214013
T19B10.11	WBGene00003509	mxl-1	protein_coding	1182.02	-0.383615	-0.434338	0.121607	-3.15455	0.00160747	0.0347365
F55F8.6	WBGene00018894	mff-2	protein_coding	1573.39	-0.384126	-0.435882	0.122485	-3.1361	0.00171211	0.0361635
T12G3.5.2	WBGene00011740	mrpl-51	protein_coding	3317.5	-0.410932	-0.435962	0.0880914	-4.66484	3.08864e-06	0.000242185
ZK353.9	WBGene00022704	ZK353.9	protein_coding	1308.17	-0.381479	-0.435997	0.125242	-3.04594	0.00231957	0.0431875
T26A5.7a	WBGene00004781	2001-09-01	protein_coding	4520.86	-0.392562	-0.436041	0.113454	-3.4601	0.000539967	0.0162994
T27A3.6	WBGene00020842	T27A3.6	protein_coding	1605.3	-0.383353	-0.436328	0.12367	-3.0998	0.00193651	0.0387925
K04G7.11	WBGene00019402	K04G7.11	protein_coding	2909.1	-0.409193	-0.43968	0.0961923	-4.2539	2.10077e-05	0.0012985
T08B2.8	WBGene00020348	mrpl-23	protein_coding	1793.11	-0.40316	-0.441493	0.106627	-3.78104	0.000156173	0.00657364
K10C2.8	WBGene00045265	K10C2.8	protein_coding	1310.03	-0.389796	-0.441734	0.121962	-3.19605	0.00139325	0.0316525
T12G3.2a.3	WBGene00011738	T12G3.2	protein_coding	1101.98	-0.387844	-0.441944	0.124108	-3.12505	0.00177775	0.036905
Y110A7A.9b	WBGene00022459	Y110A7A.9	protein_coding	1267.1	-0.393224	-0.442242	0.118873	-3.30793	0.000939896	0.0238397
T23B12.1	WBGene00020716	phf-30	protein_coding	1459.25	-0.385119	-0.442849	0.127488	-3.02083	0.00252085	0.045055
F22B8.6a.1	WBGene00009048	cth-1	protein_coding	3333.98	-0.421002	-0.443547	0.0831751	-5.06163	4.15677e-07	3.98876e-05
K07A1.2.3	WBGene00010609	dut-1	protein_coding	4761.61	-0.386533	-0.445027	0.127939	-3.02122	0.00251757	0.045055
D1054.3a	WBGene00008371	D1054.3	protein_coding	3390.62	-0.417213	-0.446736	0.0940725	-4.43502	9.20631e-06	0.000644066
Y54E10BR.6	WBGene00021845	rpb-7	protein_coding	3010.28	-0.419623	-0.447743	0.0918691	-4.56762	4.93293e-06	0.00036589
F27C8.6.1	WBGene00009186	trcs-1	protein_coding	15884.3	-0.398428	-0.449015	0.119726	-3.32782	0.000875292	0.0229595
C03C10.3	WBGene00004392	rnr-2	protein_coding	15025.3	-0.389422	-0.449053	0.128499	-3.03053	0.00244122	0.0443102
D1054.10	WBGene00008377	D1054.10	protein_coding	16287.6	-0.406688	-0.452364	0.11409	-3.56462	0.000364382	0.0121066
ZK121.1a	WBGene00022663	glrx-21	protein_coding	1069.13	-0.399292	-0.453097	0.122491	-3.25977	0.00111503	0.0267959
ZC477.5	WBGene00022620	rde-8	protein_coding	1905.95	-0.397069	-0.454919	0.126148	-3.14765	0.00164588	0.0350696
F01F1.11	WBGene00017165	F01F1.11	protein_coding	2958.02	-0.408021	-0.455837	0.116028	-3.51657	0.000437167	0.0138861
ZC373.2	WBGene00013867	ZC373.2	protein_coding	6654.56	-0.399214	-0.456153	0.125154	-3.18978	0.00142381	0.0322934
Y39C12A.8	WBGene00001044	dnj-26	protein_coding	1262.97	-0.411384	-0.45832	0.1148	-3.58349	0.000339036	0.0115441
F37D6.2c.1	WBGene00009508	row-1	protein_coding	3446.93	-0.424445	-0.458877	0.099757	-4.25479	2.09244e-05	0.0012985
R53.2	WBGene00011272	dtmk-1	protein_coding	2176.17	-0.428435	-0.46069	0.0966232	-4.43408	9.24654e-06	0.000644066
F26H11.1	WBGene00009179	kbp-3	protein_coding	2037.13	-0.412426	-0.461629	0.116844	-3.52973	0.000415982	0.0133679
ZK593.4b	WBGene00004319	rbr-2	protein_coding	2363.76	-0.409256	-0.461769	0.12021	-3.4045	0.000662854	0.0186618
C05D11.11a.1	WBGene00003214	mel-32	protein_coding	5592.5	-0.409889	-0.462249	0.120006	-3.41558	0.000636455	0.0183862
C13G5.2	WBGene00015747	C13G5.2	protein_coding	2449.01	-0.422249	-0.463757	0.108095	-3.90628	9.37276e-05	0.00446573
Y66D12A.21	WBGene00013446	Y66D12A.21	protein_coding	1073.87	-0.407515	-0.464049	0.123847	-3.29046	0.00100024	0.0250006
F18A1.3d	WBGene00003044	lir-1	protein_coding	902.36	-0.404278	-0.466302	0.12858	-3.14418	0.0016655	0.0353778
F11A10.2	WBGene00008683	repo-1	protein_coding	2215.34	-0.429592	-0.466317	0.101993	-4.21197	2.53154e-05	0.00149732
T13H5.7	WBGene00004383	rnh-2	protein_coding	2029.38	-0.414005	-0.467442	0.120486	-3.43611	0.000590128	0.0175276
F59A1.7	WBGene00010293	fbxa-108	protein_coding	913.912	-0.401989	-0.468184	0.131928	-3.04703	0.00231115	0.0430892
F26F4.5.2	WBGene00017827	F26F4.5	protein_coding	1216.7	-0.418971	-0.46908	0.116958	-3.58223	0.000340679	0.0115713
ZK970.3	WBGene00007022	mdt-22	protein_coding	1488.03	-0.418948	-0.469985	0.117806	-3.55626	0.000376168	0.0123784
F13G3.7a	WBGene00008767	F13G3.7	protein_coding	821.646	-0.402473	-0.470587	0.133219	-3.02114	0.00251822	0.045055
Y49E10.14a.2	WBGene00004027	pie-1	protein_coding	3378.5	-0.416113	-0.471428	0.121857	-3.41477	0.000638352	0.0184022
F59E12.5b	WBGene00019121	npl-4.2	protein_coding	1975.55	-0.419039	-0.473649	0.120933	-3.46505	0.000530135	0.0160585
C16A3.2	WBGene00015807	C16A3.2	protein_coding	1079.38	-0.406962	-0.474349	0.132184	-3.07876	0.00207863	0.0404105
R06C7.4.1	WBGene00011063	cpg-3	protein_coding	10813	-0.445354	-0.477267	0.0945902	-4.70825	2.4985e-06	0.000200493
B0334.4	WBGene00007144	B0334.4	protein_coding	3219.94	-0.433135	-0.479992	0.112385	-3.85402	0.000116192	0.00521041
Y95D11A.3	WBGene00045434	Y95D11A.3	protein_coding	1485.06	-0.422126	-0.480022	0.123313	-3.42321	0.000618861	0.0181842
M05D6.7	WBGene00001523	gbh-2	protein_coding	1599.96	-0.41573	-0.480224	0.129105	-3.22009	0.00128149	0.0296036
C26E6.12	WBGene00016145	C26E6.12	protein_coding	2080.13	-0.430436	-0.480732	0.115893	-3.71408	0.000203944	0.00794047
JC8.8	WBGene00010440	ttr-51	protein_coding	10951.7	-0.453258	-0.48169	0.0892427	-5.07894	3.7955e-07	3.69375e-05
C25H3.3	WBGene00016112	C25H3.3	protein_coding	877.838	-0.414721	-0.482046	0.131247	-3.15986	0.00157847	0.0342718
T22C1.5	WBGene00011916	T22C1.5	protein_coding	2237.58	-0.420769	-0.483161	0.126978	-3.31372	0.00092065	0.0236965
D1054.2.1	WBGene00003923	pas-2	protein_coding	3705.97	-0.428093	-0.485802	0.122513	-3.49427	0.000475361	0.0148248
D2007.5.2	WBGene00017045	atg-13	protein_coding	2226.55	-0.442583	-0.486319	0.108325	-4.0857	4.39447e-05	0.00238343
R05H5.3.2	WBGene00011038	R05H5.3	protein_coding	3181.84	-0.445723	-0.487448	0.105936	-4.20746	2.58257e-05	0.00151444
F25B5.2a.1	WBGene00017774	nop-1	protein_coding	3909.1	-0.418166	-0.491125	0.134666	-3.10521	0.00190147	0.0385406
T05G5.7b.2	WBGene00011501	rmd-1	protein_coding	4197.92	-0.427292	-0.491218	0.1274	-3.35395	0.000796681	0.0216048
C38D4.6b	WBGene00003912	pal-1	protein_coding	1855	-0.447964	-0.492527	0.10862	-4.12413	3.72132e-05	0.00205903
F40F11.3a	WBGene00009588	F40F11.3	protein_coding	1291.14	-0.419345	-0.494999	0.136246	-3.07785	0.00208502	0.0404105
F53B7.3.2	WBGene00009966	F53B7.3	protein_coding	2655.48	-0.445796	-0.496578	0.11473	-3.8856	0.000102079	0.00474824
R12C12.6a	WBGene00020026	R12C12.6	protein_coding	1639.06	-0.452177	-0.500155	0.111506	-4.05516	5.0099e-05	0.00265428
Y43F4B.9a.2	WBGene00012806	Y43F4B.9	protein_coding	1002.03	-0.422715	-0.50188	0.138013	-3.06287	0.00219228	0.0417027
T26A5.8	WBGene00020823	T26A5.8	protein_coding	1201.7	-0.431056	-0.502872	0.132474	-3.2539	0.00113833	0.0271656
C17G1.2	WBGene00007649	C17G1.2	protein_coding	1258.17	-0.451651	-0.506359	0.11754	-3.84252	0.000121779	0.00540792
ZK1127.13	WBGene00195239	ZK1127.13	protein_coding	1133.97	-0.430424	-0.508758	0.136655	-3.14972	0.00163429	0.0348885
F38A5.2b.1	WBGene00018161	F38A5.2	protein_coding	1329.83	-0.443034	-0.511641	0.129018	-3.43389	0.000594996	0.017634
F35G12.9	WBGene00000145	apc-11	protein_coding	1154.34	-0.446647	-0.512114	0.126429	-3.53278	0.000411218	0.013277
Y111B2A.16	WBGene00006389	taf-7.2	protein_coding	1602.82	-0.4407	-0.51294	0.131708	-3.34605	0.000819729	0.0220555
ZK858.3	WBGene00014117	clec-91	protein_coding	4511.37	-0.441936	-0.515708	0.132573	-3.33352	0.000857547	0.0228048
F10E9.7.2	WBGene00017358	F10E9.7	protein_coding	1511.75	-0.431131	-0.51577	0.140232	-3.07442	0.0021091	0.0406475
F57C2.3	WBGene00010195	pot-2	protein_coding	1044.52	-0.42809	-0.518707	0.143762	-2.97777	0.00290353	0.049749
T16H12.5a	WBGene00011815	bath-43	protein_coding	1741.92	-0.433184	-0.52259	0.142582	-3.03814	0.00238042	0.0439033
Y62H9A.5	WBGene00013393	Y62H9A.5	protein_coding	9673.05	-0.439761	-0.524671	0.139454	-3.15344	0.00161357	0.0347588
ZK686.1.1	WBGene00022791	ZK686.1	protein_coding	1875.11	-0.445556	-0.53006	0.138605	-3.21458	0.00130637	0.0299265
C13F10.7.2	WBGene00015746	C13F10.7	protein_coding	3067.91	-0.466669	-0.534635	0.126131	-3.69988	0.000215702	0.00822183
Y54E10A.5.2	WBGene00021827	dnc-6	protein_coding	1218.01	-0.440131	-0.535401	0.144802	-3.03953	0.00236949	0.0438196
F14D2.1	WBGene00017450	bath-27	protein_coding	817.544	-0.446761	-0.53719	0.14166	-3.15375	0.00161187	0.0347588
F49E8.4	WBGene00000392	cdd-2	protein_coding	1312.33	-0.480808	-0.537515	0.116312	-4.13376	3.5687e-05	0.00198258
DY3.8	WBGene00008440	DY3.8	protein_coding	2228.44	-0.464826	-0.537728	0.129621	-3.58605	0.000335726	0.0114697
ZC455.5a	WBGene00013905	ugt-4	protein_coding	2228.5	-0.475036	-0.545067	0.126698	-3.74934	0.000177302	0.00724087
K11B4.2	WBGene00010767	K11B4.2	protein_coding	719.31	-0.450552	-0.546023	0.143804	-3.13309	0.00172978	0.0363865
W03C9.5	WBGene00012221	W03C9.5	protein_coding	1059.87	-0.469071	-0.550296	0.134299	-3.49273	0.000478112	0.0148768
F42A8.3	WBGene00009627	F42A8.3	protein_coding	2120.53	-0.467577	-0.552761	0.136701	-3.42043	0.000625214	0.0183316
F36D4.3f	WBGene00002036	hum-2	protein_coding	1400.77	-0.465963	-0.557566	0.140288	-3.32147	0.000895461	0.023316
ZK616.4.2	WBGene00022774	swsn-6	protein_coding	2610.67	-0.503867	-0.558908	0.112824	-4.46594	7.97172e-06	0.000566777
Y111B2A.20a.2	WBGene00013740	hut-1	protein_coding	1888.56	-0.516064	-0.56354	0.105167	-4.90709	9.24382e-07	8.07921e-05
R151.7a.1	WBGene00020110	hsp-75	protein_coding	4797.05	-0.537294	-0.56895	0.0867981	-6.19016	6.01036e-10	9.37206e-08
F13H10.4c.2	WBGene00008775	mogs-1	protein_coding	3315.85	-0.472485	-0.570146	0.142653	-3.31212	0.000925922	0.0237043
B0393.2.2	WBGene00007167	rbg-3	protein_coding	1593.71	-0.461816	-0.571538	0.149117	-3.09701	0.00195485	0.0389736
T23B12.3.2	WBGene00020718	mrps-2	protein_coding	2211.6	-0.492609	-0.573806	0.131968	-3.7328	0.000189362	0.00757557
Y52E8A.2	WBGene00021795	Y52E8A.2	protein_coding	1289.23	-0.488518	-0.576058	0.135914	-3.59432	0.000325243	0.0112418
T09F5.9	WBGene00011668	clec-47	protein_coding	796.445	-0.471168	-0.591291	0.152316	-3.09336	0.00197902	0.0391367
B0365.6.1	WBGene00007153	clec-41	protein_coding	3501.31	-0.466555	-0.591892	0.154681	-3.01625	0.00255923	0.0454763
F43G9.13	WBGene00009673	F43G9.13	protein_coding	857.863	-0.496189	-0.595848	0.141287	-3.51193	0.000444864	0.0140645
B0001.7a	WBGene00007092	B0001.7	protein_coding	1674.39	-0.507919	-0.602809	0.137883	-3.6837	0.000229869	0.00854813
Y32F6A.1.2	WBGene00012527	2022-09-01	protein_coding	1876.67	-0.471499	-0.604437	0.156811	-3.00679	0.00264018	0.0463874
R151.2d.2	WBGene00020107	R151.2	protein_coding	953.328	-0.531472	-0.609834	0.126694	-4.19492	2.72974e-05	0.00158718
K10B2.3a	WBGene00019606	clec-88	protein_coding	6535.2	-0.555294	-0.626981	0.120491	-4.60859	4.05412e-06	0.000303993
Y65B4BR.4a	WBGene00007009	wwp-1	protein_coding	4492.72	-0.516159	-0.639642	0.149431	-3.45415	0.000552029	0.0165198
F55A4.9	WBGene00023069	rncs-1	ncRNA	1032.43	-0.486883	-0.639748	0.161436	-3.01594	0.00256181	0.0454763
C14C10.5a	WBGene00007588	C14C10.5	protein_coding	3852.79	-0.614873	-0.643194	0.0776884	-7.9146	2.48048e-15	7.56382e-13
T23F6.4a.1	WBGene00004315	rbd-1	protein_coding	2593.62	-0.55714	-0.65169	0.133348	-4.17809	2.93965e-05	0.00168778
T12G3.6a	WBGene00011741	T12G3.6	protein_coding	2968.66	-0.510464	-0.65212	0.156111	-3.26989	0.0010759	0.0263634
Y102E9.1a.4	WBGene00003851	odr-4	protein_coding	1548.28	-0.518214	-0.663133	0.156447	-3.31239	0.000925008	0.0237043
T27F6.5a.1	WBGene00004190	pars-2	protein_coding	569.356	-0.512187	-0.673446	0.161542	-3.17061	0.0015212	0.0336133
W03D8.8	WBGene00020989	W03D8.8	protein_coding	411.709	-0.526446	-0.696539	0.162603	-3.23761	0.00120534	0.0283689
F43E2.5.2	WBGene00018393	msra-1	protein_coding	1616.57	-0.550217	-0.721142	0.160973	-3.41807	0.00063067	0.0183583
F35D11.4.2	WBGene00018045	F35D11.4	protein_coding	482.454	-0.559769	-0.721677	0.157891	-3.54529	0.000392178	0.0128242
F49E8.7a.1	WBGene00018638	F49E8.7	protein_coding	1369.94	-0.576349	-0.73755	0.156435	-3.68428	0.000229352	0.00854813
Y106G6E.5a	WBGene00000426	ced-12	protein_coding	1334.46	-0.598363	-0.754558	0.153361	-3.90165	9.55383e-05	0.00449208
C17G10.9b	WBGene00015920	C17G10.9	protein_coding	2019.32	-0.627928	-0.75867	0.142968	-4.39208	1.12269e-05	0.000758897
EEED8.3	WBGene00017134	EEED8.3	protein_coding	3273.31	-0.621381	-0.763138	0.147228	-4.22052	2.43736e-05	0.00145898
B0252.4a	WBGene00000886	cyn-10	protein_coding	304.968	-0.541117	-0.816774	0.178941	-3.024	0.00249456	0.0450399
Y37E3.11a	WBGene00021352	Y37E3.11	protein_coding	2419.44	-0.727651	-0.841102	0.129318	-5.62683	1.83547e-08	2.24878e-06
C52B9.3b	WBGene00016866	coel-1	protein_coding	380.63	-0.599071	-0.847532	0.172244	-3.47805	0.00050508	0.0154703
ZK112.2c	WBGene00003559	ncl-1	protein_coding	907.052	-0.570586	-0.938023	0.18473	-3.08876	0.00200995	0.0394008
Y73F8A.34b.2	WBGene00013538	tag-349	protein_coding	668.832	-0.69872	-0.94267	0.165712	-4.21648	2.48146e-05	0.00147405
C26H9A.1a	WBGene00006916	vha-7	protein_coding	1511.49	-0.774335	-0.95305	0.147731	-5.24153	1.59251e-07	1.74819e-05
F49E2.2c	WBGene00009886	F49E2.2	protein_coding	336.662	-0.61053	-0.95349	0.181571	-3.36248	0.000772469	0.0210314
ZC262.2a	WBGene00022579	ZC262.2	protein_coding	1832.87	-0.904265	-1.004	0.113215	-7.98716	1.3808e-15	4.40636e-13
B0035.12.2	WBGene00007111	sart-3	protein_coding	1720.79	-0.936082	-1.08833	0.131275	-7.13068	9.98707e-13	2.3628e-10
ZK970.4.1	WBGene00006918	vha-9	protein_coding	629.048	-0.892878	-1.12879	0.153788	-5.8059	6.40202e-09	8.57684e-07
F23B2.11.2	WBGene00003958	pcp-3	protein_coding	407.883	-0.862564	-1.17314	0.166808	-5.171	2.3285e-07	2.49623e-05
F22D6.5b	WBGene00004186	prpf-4	protein_coding	666.568	-0.658219	-1.17753	0.187889	-3.50323	0.000459659	0.0144005
Y110A7A.1b	WBGene00001833	hcp-6	protein_coding	909.429	-0.803685	-1.19133	0.1772	-4.53547	5.74749e-06	0.000419505
Y45F3A.3a.1	WBGene00012860	acdh-11	protein_coding	1229.48	-0.688172	-1.20556	0.187283	-3.6745	0.00023832	0.00881462
Y116A8C.26c	WBGene00013803	snx-13	protein_coding	360.862	-0.867429	-1.32268	0.179589	-4.83008	1.3648e-06	0.000116322
Y69H2.3i	WBGene00013481	Y69H2.3	protein_coding	281.069	-0.870754	-1.3777	0.182275	-4.77714	1.77809e-06	0.000148476
F59A2.1b.2	WBGene00003795	npp-9	protein_coding	224.143	-0.932438	-1.60801	0.186533	-4.99879	5.76904e-07	5.31294e-05
Y17G7B.20c.2	WBGene00012471	Y17G7B.20	protein_coding	512.732	-0.740177	-1.69007	0.188279	-3.93127	8.44972e-05	0.0041525
F59A2.1a.2	WBGene00003795	npp-9	protein_coding	1309.2	-1.4414	-1.7875	0.149271	-9.65631	4.6223e-22	2.18715e-19
H18N23.2a	WBGene00019211	H18N23.2	protein_coding	239.354	-1.22933	-2.98547	0.188093	-6.53579	6.32757e-11	1.18941e-08
H19N07.2g	WBGene00010406	math-33	protein_coding	416.673	-1.14531	-3.46781	0.183294	-6.24848	4.14472e-10	6.61325e-08
F26H11.2h	WBGene00009180	nurf-1	protein_coding	213.666	-1.07173	-13.5962	0.168726	-6.35188	2.12702e-10	3.55939e-08
F53A3.3a.4	WBGene00004491	rps-22	protein_coding	348.32	-0.84135	-14.3009	0.158486	-5.30868	1.10423e-07	1.25226e-05

## Sheet: Q552P+R643C+K718E mutant
Transcript	GeneID	Gene	Class	baseMean	log2FoldChange	shrunkenlfc	lfcSE	stat	filter	pvalue	padj
B0024.14e	WBGene00007103	crm-1	protein_coding	109.338	8.73066	4.90568	1.46617	5.95476	1	2.6e-09	2.35e-07
ZC84.3.2	WBGene00013847	cls-3	protein_coding	151.473	10.2576	4.6063	1.56269	6.56404	1	5.24e-11	6.8e-09
F58E6.7	WBGene00010256	hrg-3	protein_coding	62.9862	5.33143	4.22173	0.639294	8.33956	1	7.46e-17	2.85e-14
B0303.2.1	WBGene00015124	anmt-1	protein_coding	276.392	11.3078	4.11108	1.60263	7.05577	1	1.72e-12	3.06e-10
F44E7.5a.1	WBGene00018427	F44E7.5	protein_coding	33.7836	8.95955	3.7829	1.60852	5.57007	1	2.55e-08	1.82e-06
F19B10.13	WBGene00194713	F19B10.13	protein_coding	1040.04	4.35825	3.6609	0.409527	10.6422	1	1.9e-26	3.96e-23
R02E12.6.3	WBGene00019830	hrg-1	protein_coding	796.229	4.54439	3.60894	0.579752	7.83851	1	4.56e-15	1.28e-12
H19N07.4b.2	WBGene00010408	mboa-2	protein_coding	227.67	10.3931	3.59034	1.6218	6.40835	1	1.47e-10	1.76e-08
C03G6.13	WBGene00015398	tag-293	protein_coding	77.5283	5.12552	3.58086	0.770907	6.64869	1	2.96e-11	4.02e-09
C08E3.6	WBGene00015598	fbxa-163	protein_coding	705.518	4.58645	3.29891	0.554939	8.26479	1	1.4e-16	4.87e-14
C48D5.2a.1	WBGene00004213	ptp-1	protein_coding	83.7013	9.05974	3.24395	1.60026	5.66142	1	1.5e-08	1.14e-06
Y42G9A.4d.2	WBGene00021534	mvk-1	protein_coding	195.525	9.31555	3.17592	1.57956	5.89756	1	3.69e-09	3.25e-07
T05B4.11	WBGene00020242	phat-5	protein_coding	753.384	4.00721	3.11757	0.623212	6.42993	1	1.28e-10	1.54e-08
Y105C5B.21e	WBGene00002175	jac-1	protein_coding	56.6718	5.58815	3.07628	1.00057	5.58496	1	2.34e-08	1.69e-06
EGAP4.1	WBGene00017149	EGAP4.1	protein_coding	391.689	3.92423	3.07372	0.568674	6.90066	1	5.18e-12	8.37e-10
R08C7.10c	WBGene00019953	wapl-1	protein_coding	74.2636	9.33063	3.07326	1.63718	5.6992	1	1.2e-08	9.5e-07
T08G5.10	WBGene00003474	mtl-2	protein_coding	862.118	3.20141	3.06707	0.230877	13.8663	1	1.01e-43	7.76e-40
C01F6.6g	WBGene00006438	nrfl-1	protein_coding	36.673	7.87605	3.06602	1.54024	5.11352	1	3.16e-07	1.62e-05
H16D19.1	WBGene00010399	clec-13	protein_coding	523.299	3.67192	3.05761	0.440467	8.33642	1	7.66e-17	2.88e-14
C56A3.6b	WBGene00008345	C56A3.6	protein_coding	50.501	7.69063	2.99218	1.51022	5.09238	1	3.54e-07	1.79e-05
Y17D7C.4	WBGene00050903	Y17D7C.4	pseudogene	70.3059	3.52073	2.93539	0.478502	7.35781	1	1.87e-13	4.09e-11
F59A6.10	WBGene00044385	F59A6.10	protein_coding	48.9502	5.68934	2.91672	1.1841	4.80479	1	1.55e-06	6.33e-05
C55A1.6	WBGene00008323	C55A1.6	protein_coding	262.288	3.34706	2.87552	0.411819	8.12749	1	4.38e-16	1.42e-13
F37B1.1	WBGene00001772	gst-24	protein_coding	5211.66	3.14822	2.87296	0.321496	9.79241	1	1.21e-22	1.16e-19
T13F2.8a	WBGene00000301	cav-1	protein_coding	624.582	3.13358	2.86977	0.322249	9.7241	1	2.38e-22	2.02e-19
Y38E10A.16	WBGene00012594	nspe-5	protein_coding	42.8995	4.33907	2.84914	0.834894	5.19715	1	2.02e-07	1.09e-05
F08B12.3h	WBGene00004831	slo-2	protein_coding	117.579	9.31648	2.8463	1.63269	5.70623	1	1.16e-08	9.18e-07
T27E4.10	WBGene00044923	T27E4.10	snRNA	21623.5	3.05417	2.82136	0.3042	10.04	1	1.02e-23	1.23e-20
B0511.11	WBGene00015236	B0511.11	protein_coding	249.453	2.91625	2.75148	0.274701	10.6161	1	2.51e-26	4.8e-23
F01F1.5.2	WBGene00001057	dpf-4	protein_coding	441.413	10.3593	2.74517	1.65524	6.25849	1	3.89e-10	4.23e-08
F08F8.1	WBGene00017267	numr-2	protein_coding	5419.22	3.43315	2.74211	0.478757	7.17097	1	7.45e-13	1.43e-10
B0511.4	WBGene00015230	tag-344	protein_coding	22.8969	5.56284	2.73322	1.22767	4.53123	1	5.86e-06	0.000195192
T27E4.11	WBGene00194993	T27E4.11	snRNA	18620	2.89267	2.70067	0.283852	10.1908	1	2.18e-24	2.78e-21
Y75B8A.29.2	WBGene00013560	zip-12	protein_coding	435.492	3.10878	2.69922	0.405507	7.66639	1	1.77e-14	4.46e-12
F45E4.3f.1	WBGene00018468	cla-1	protein_coding	30.4949	5.45845	2.65349	1.26667	4.3093	1	1.64e-05	0.000468422
D1054.15a.1	WBGene00006481	plrg-1	protein_coding	468.805	2.88612	2.65151	0.302053	9.55502	1	1.24e-21	9.79e-19
C15C8.3a	WBGene00007605	asp-10	protein_coding	5914.79	2.78015	2.62905	0.262975	10.5719	1	4.02e-26	7.1e-23
C32E12.4.2	WBGene00016330	C32E12.4	protein_coding	297.877	3.69439	2.60385	0.595617	6.20263	1	5.55e-10	5.88e-08
C15F1.9	WBGene00006344	sup-39	snRNA	164458	2.79415	2.59482	0.294823	9.47737	1	2.61e-21	1.71e-18
F10A3.1	WBGene00008631	F10A3.1	protein_coding	319.048	4.22324	2.58358	0.73125	5.77538	1	7.68e-09	6.41e-07
F08G2.5	WBGene00008577	F08G2.5	protein_coding	5547.14	2.85988	2.57849	0.327383	8.73558	1	2.42e-18	1.16e-15
C43E11.6e.1	WBGene00003516	nab-1	protein_coding	357.253	3.07798	2.56935	0.456866	6.73716	1	1.62e-11	2.36e-09
D1086.9	WBGene00008396	D1086.9	protein_coding	27.719	6.02544	2.55107	1.48215	4.06533	1	4.8e-05	0.00112754
F58G1.10	WBGene00006315	sup-6	snRNA	204808	2.62857	2.49228	0.250042	10.5125	1	7.56e-26	1.24e-22
F54E7.3h	WBGene00003918	par-3	protein_coding	132.12	8.85685	2.4918	1.63616	5.41321	1	6.19e-08	3.97e-06
T27E4.22	WBGene00220104	T27E4.22	snRNA	1318.24	2.76401	2.48825	0.349222	7.91478	1	2.48e-15	7.11e-13
F14H12.1	WBGene00000738	col-165	protein_coding	17.4631	5.1783	2.47995	1.2704	4.07613	1	4.58e-05	0.00108757
C03E10.3.2	WBGene00007281	C03E10.3	protein_coding	86.4996	3.09574	2.47042	0.522222	5.928	1	3.07e-09	2.74e-07
M03D4.1a	WBGene00006974	zen-4	protein_coding	319.707	3.30333	2.44581	0.605624	5.45443	1	4.91e-08	3.25e-06
Y77E11A.12a.3	WBGene00022313	Y77E11A.12	protein_coding	59.7291	7.94696	2.44273	1.61564	4.91878	1	8.71e-07	3.87e-05
T07H8.5	WBGene00005188	srg-31	protein_coding	225.378	2.97576	2.44112	0.462446	6.43483	1	1.24e-10	1.5e-08
T27E4.12	WBGene00194994	T27E4.12	snRNA	2616.56	2.73736	2.42774	0.373597	7.32705	1	2.35e-13	4.96e-11
R08A2.7	WBGene00011137	R08A2.7	protein_coding	271.476	2.63596	2.41714	0.327367	8.05198	1	8.15e-16	2.49e-13
W03B1.17	WBGene00220117	W03B1.17	snoRNA	1223.79	2.82338	2.40553	0.417806	6.75763	1	1.4e-11	2.08e-09
C27H5.11	WBGene00045091	C27H5.11	snRNA	7388.61	3.02121	2.39748	0.52398	5.76588	1	8.12e-09	6.74e-07
F32B5.9	WBGene00044927	F32B5.9	snRNA	4499.07	2.6282	2.38498	0.342094	7.68268	1	1.56e-14	4.02e-12
Y69A2AR.36	WBGene00194996	Y69A2AR.36	snRNA	451.453	2.93761	2.36488	0.511193	5.74658	1	9.11e-09	7.36e-07
B0218.8	WBGene00015052	clec-52	protein_coding	1970.5	2.51092	2.35986	0.268496	9.35179	1	8.62e-21	5.5e-18
F08H9.10	WBGene00014316	F08H9.10	snRNA	32750.8	2.49264	2.35771	0.255206	9.76719	1	1.56e-22	1.43e-19
F08H9.11	WBGene00014317	F08H9.11	snRNA	15799.6	2.55519	2.3545	0.307683	8.30462	1	1e-16	3.54e-14
K04B12.2a.1	WBGene00010550	K04B12.2	protein_coding	127.862	9.64019	2.34956	1.70859	5.64219	1	1.68e-08	1.26e-06
F22H10.10	WBGene00219912	F22H10.10	ncRNA	2572.44	2.65679	2.34771	0.374157	7.10073	1	1.24e-12	2.32e-10
Y105C5A.13b	WBGene00013637	Y105C5A.13	protein_coding	362.057	2.6457	2.32454	0.379126	6.97843	1	2.98e-12	5.12e-10
C55A1.4	WBGene00008322	C55A1.4	protein_coding	26.1857	7.04963	2.32288	1.58248	4.45479	1	8.4e-06	0.000268987
F17E9.13	WBGene00001907	his-33	protein_coding	146.509	2.58434	2.3201	0.35891	7.20052	1	6e-13	1.16e-10
C16C4.4b	WBGene00015828	math-14	protein_coding	30.6693	4.13075	2.29074	1.01404	4.07356	1	4.63e-05	0.00109853
F56A12.11	WBGene00219979	F56A12.11	ncRNA	165.308	2.68745	2.27014	0.447138	6.01033	1	1.85e-09	1.75e-07
F44G3.10	WBGene00009710	F44G3.10	protein_coding	669.27	2.47693	2.20894	0.369793	6.69814	1	2.11e-11	2.97e-09
W04G5.11	WBGene00014542	W04G5.11	snRNA	4036.01	2.54781	2.20825	0.412802	6.17199	1	6.74e-10	6.91e-08
F54B11.9	WBGene00010032	F54B11.9	protein_coding	272.122	2.40275	2.18982	0.339139	7.08485	1	1.39e-12	2.54e-10
Y47H9A.2	WBGene00014577	Y47H9A.2	snRNA	2172.72	2.46381	2.18381	0.378422	6.51074	1	7.48e-11	9.49e-09
K07B1.7c	WBGene00019467	K07B1.7	protein_coding	42.5149	8.28418	2.17336	1.71593	4.82781	1	1.38e-06	5.75e-05
T21E8.3	WBGene00004002	pgp-8	protein_coding	2137.24	2.33724	2.16376	0.277453	8.42393	1	3.64e-17	1.44e-14
F32A6.5c	WBGene00006064	sto-2	protein_coding	31.1771	8.38378	2.15954	1.77873	4.71336	1	2.44e-06	9.31e-05
Y17D7C.1b	WBGene00012455	Y17D7C.1	protein_coding	20.6802	7.14521	2.15506	1.65605	4.31462	1	1.6e-05	0.000457854
E03H4.10	WBGene00008477	clec-17	protein_coding	2282.84	2.50167	2.13843	0.434142	5.76233	1	8.3e-09	6.83e-07
Y17D7C.6a	WBGene00194680	Y17D7C.6	protein_coding	56.1592	2.92844	2.13482	0.631537	4.637	1	3.54e-06	0.00012806
T14F9.5	WBGene00003018	lin-32	protein_coding	36.8629	3.12013	2.12606	0.763919	4.08437	1	4.42e-05	0.00105299
F58B3.9	WBGene00010234	ttr-50	protein_coding	20.7907	3.40592	2.12536	0.991933	3.43362	1	0.000595578	0.00860292
E02C12.10	WBGene00017095	E02C12.10	protein_coding	14.8729	5.4747	2.12038	1.5237	3.59302	1	0.000326865	0.00536606
R12G8.1	WBGene00011254	R12G8.1	protein_coding	47.6218	2.8603	2.11334	0.637918	4.48381	1	7.33e-06	0.000239539
F16H6.1	WBGene00008891	clec-42	protein_coding	1372.44	2.37495	2.11124	0.378907	6.26791	1	3.66e-10	4.05e-08
F42C5.12	WBGene00194997	F42C5.12	snRNA	1600.96	2.32812	2.09824	0.351904	6.61577	1	3.7e-11	4.92e-09
W07G1.8	WBGene00014549	W07G1.8	snRNA	114.141	3.20618	2.0938	0.735028	4.36198	1	1.29e-05	0.000383941
R08F11.4	WBGene00019968	R08F11.4	protein_coding	513.798	2.43143	2.0878	0.423516	5.74105	1	9.41e-09	7.58e-07
K02D7.3a	WBGene00000675	col-101	protein_coding	105.002	2.63708	2.07104	0.549572	4.79843	1	1.6e-06	6.51e-05
F11A5.14	WBGene00014322	F11A5.14	snRNA	1192.12	2.40054	2.06887	0.418964	5.72971	1	1.01e-08	8.05e-07
Y49F6C.3	WBGene00021725	bath-9	protein_coding	60.6564	2.69752	2.06218	0.572517	4.71168	1	2.46e-06	9.34e-05
R02E12.6.2	WBGene00019830	hrg-1	protein_coding	119.327	2.75428	2.05848	0.672296	4.09682	1	4.19e-05	0.00101512
K09F6.13	WBGene00235164	K09F6.13	protein_coding	681.928	2.30996	2.05626	0.374375	6.17018	1	6.82e-10	6.94e-08
F55A12.9b	WBGene00004131	pqn-44	protein_coding	2061.13	3.43571	2.05029	0.85347	4.02558	1	5.68e-05	0.00129396
C34E10.7	WBGene00000561	cnd-1	protein_coding	44.4968	3.16265	2.04725	0.769321	4.11096	1	3.94e-05	0.000964465
Y14H12B.1c	WBGene00021191	Y14H12B.1	protein_coding	108.54	2.6085	2.04223	0.546741	4.771	1	1.83e-06	7.3e-05
Y110A2AL.4b	WBGene00022441	Y110A2AL.4	protein_coding	116.115	2.28358	2.02504	0.382009	5.97783	1	2.26e-09	2.07e-07
C49H3.3.1	WBGene00016790	C49H3.3	protein_coding	983.307	2.80525	2.01818	0.634602	4.42049	1	9.85e-06	0.000307725
C08E8.1.1	WBGene00007437	C08E8.1	protein_coding	18.5751	3.87151	2.01223	1.10464	3.50477	1	0.000456996	0.00702062
H27M09.8	WBGene00219993	H27M09.8	snRNA	12900.8	2.24793	2.00863	0.363032	6.19211	1	5.94e-10	6.23e-08
F37B1.4	WBGene00001763	gst-15	protein_coding	409.893	2.09051	1.99874	0.210562	9.92822	1	3.14e-23	3.43e-20
ZK897.4	WBGene00014633	ZK897.4	snRNA	2568.02	2.34728	1.99478	0.447441	5.246	1	1.55e-07	8.79e-06
F08F8.5	WBGene00017270	numr-1	protein_coding	4513.11	2.57952	1.98786	0.508403	5.07376	1	3.9e-07	1.95e-05
T07G12.8	WBGene00011599	T07G12.8	pseudogene	429.53	2.11553	1.98574	0.259198	8.16186	1	3.3e-16	1.08e-13
F10G2.2	WBGene00017363	F10G2.2	protein_coding	114.615	2.2016	1.97658	0.356276	6.17949	1	6.43e-10	6.68e-08
F38E11.10	WBGene00014366	F38E11.10	snRNA	3410.25	2.80066	1.96943	0.679084	4.12418	1	3.72e-05	0.000919807
C53D6.12	WBGene00045116	C53D6.12	snRNA	672.979	2.17405	1.96419	0.347541	6.25551	1	3.96e-10	4.29e-08
C49G7.8	WBGene00016786	cyp-35A4	protein_coding	42.6016	3.0886	1.96141	0.797294	3.87385	1	0.00010713	0.00215075
F10D2.13	WBGene00045145	F10D2.13	snRNA	3107.91	2.23113	1.95551	0.393369	5.67185	1	1.41e-08	1.09e-06
C49A1.4b	WBGene00001377	eya-1	protein_coding	28.1359	7.34457	1.94694	1.68954	4.34708	1	1.38e-05	0.000405181
R03H10.6	WBGene00019858	R03H10.6	protein_coding	261.892	2.29804	1.94365	0.44413	5.17426	1	2.29e-07	1.21e-05
ZK1320.3.2	WBGene00014253	ZK1320.3	protein_coding	16.6501	6.78287	1.93112	1.66886	4.06437	1	4.82e-05	0.00112923
F23F12.9a	WBGene00017755	zip-8	protein_coding	68.7259	2.27111	1.93059	0.450945	5.03633	1	4.75e-07	2.31e-05
T14B1.1.1	WBGene00011763	T14B1.1	protein_coding	919.998	2.07275	1.92595	0.295113	7.02357	1	2.16e-12	3.79e-10
Y53F4B.35	WBGene00001779	gst-31	protein_coding	42.5925	2.37066	1.92446	0.517611	4.58001	1	4.65e-06	0.000160341
Y38H6C.22	WBGene00000015	abf-4	protein_coding	264.222	3.89282	1.92184	1.02024	3.81559	1	0.000135856	0.00262866
F53E10.4c	WBGene00018760	irg-3	protein_coding	77.8871	2.46285	1.91972	0.544345	4.52443	1	6.06e-06	0.00020128
ZK218.4	WBGene00013938	ZK218.4	protein_coding	23.2038	3.09566	1.91953	0.86454	3.5807	1	0.000342677	0.00558131
C38C6.8	WBGene00045388	lfor-1	ncRNA	94545.8	2.08004	1.91474	0.312197	6.66259	1	2.69e-11	3.7e-09
K03B8.10	WBGene00014421	K03B8.10	snRNA	2948.8	2.21455	1.91199	0.415243	5.33314	1	9.65e-08	5.82e-06
Y46G5A.40	WBGene00045373	Y46G5A.40	snoRNA	142.02	2.15954	1.91147	0.365526	5.90803	1	3.46e-09	3.07e-07
F40G12.13	WBGene00014370	F40G12.13	snRNA	18356.6	2.02642	1.90853	0.26482	7.65207	1	1.98e-14	4.83e-12
F40G12.14	WBGene00014371	F40G12.14	snRNA	18356.6	2.02642	1.90853	0.26482	7.65207	1	1.98e-14	4.83e-12
T08G5.11	WBGene00014511	T08G5.11	snRNA	14262.6	2.07761	1.90756	0.314918	6.5973	1	4.19e-11	5.5e-09
D1065.3	WBGene00017035	D1065.3	pseudogene	25.4958	2.5718	1.90688	0.674508	3.81285	1	0.000137373	0.00264636
T07A5.7	WBGene00045475	T07A5.7	protein_coding	188.152	2.39784	1.89966	0.461794	5.19245	1	2.08e-07	1.11e-05
Y119D3B.19	WBGene00022495	fbxa-78	protein_coding	91.2628	2.44004	1.89766	0.536864	4.54499	1	5.49e-06	0.000184866
C01G10.4	WBGene00007231	C01G10.4	protein_coding	1489.79	2.54708	1.89758	0.593015	4.29513	1	1.75e-05	0.000489053
K09D9.2	WBGene00019565	cyp-35A3	protein_coding	141.751	2.91138	1.89179	0.738376	3.94295	1	8.05e-05	0.00171474
F08G2.9	WBGene00014310	F08G2.9	snRNA	48247.3	2.18033	1.89123	0.414745	5.25704	1	1.46e-07	8.36e-06
F36H1.5b.2	WBGene00009493	hrg-4	protein_coding	148.17	2.60129	1.88999	0.760838	3.41898	1	0.000628573	0.00899717
Y105E8B.8a.2	WBGene00001334	ero-1	protein_coding	99.846	2.60143	1.88969	0.621836	4.18346	1	2.87e-05	0.00074256
C24A11.8b	WBGene00001491	frm-4	protein_coding	399.871	2.15076	1.88135	0.412335	5.21605	1	1.83e-07	9.97e-06
C55A1.7	WBGene00008324	C55A1.7	protein_coding	47.1471	2.56728	1.8795	0.588795	4.36023	1	1.3e-05	0.000385533
Y48E1B.9b.1	WBGene00013008	clec-146	protein_coding	53.4096	7.27595	1.87942	1.64479	4.42364	1	9.71e-06	0.000303674
Y47D3A.6b	WBGene00006604	tra-1	protein_coding	1946.63	1.95937	1.87455	0.229137	8.55107	1	1.22e-17	5.28e-15
Y17G7B.20d	WBGene00012471	Y17G7B.20	protein_coding	21.2019	6.48052	1.86263	1.62574	3.9862	1	6.71e-05	0.00148414
F15H9.6	WBGene00014336	F15H9.6	snRNA	3941.99	1.95323	1.85242	0.250743	7.78978	1	6.71e-15	1.86e-12
C01G10.5	WBGene00007232	C01G10.5	protein_coding	2795.37	2.39102	1.85009	0.556666	4.29526	1	1.74e-05	0.000489053
Y105C5A.13a	WBGene00013637	Y105C5A.13	protein_coding	629.203	2.09931	1.84926	0.378765	5.54251	1	2.98e-08	2.08e-06
C12D8.15	WBGene00007542	C12D8.15	protein_coding	35.2378	3.15851	1.83145	0.931359	3.39129	1	0.000695644	0.00980777
B0285.10	WBGene00000513	ckb-3	protein_coding	27.6359	2.77349	1.82842	0.752536	3.68552	1	0.000228237	0.00400758
T09B9.10	WBGene00220066	T09B9.10	snoRNA	254.136	2.43776	1.82755	0.532476	4.57815	1	4.69e-06	0.000161527
C35E7.5a.1	WBGene00016457	C35E7.5	protein_coding	48.7083	2.31655	1.82644	0.59435	3.89763	1	9.71e-05	0.00199021
EEED8.12	WBGene00017140	EEED8.12	protein_coding	40.2057	2.84419	1.82419	0.785166	3.6224	1	0.00029188	0.00489672
C38C6.7b	WBGene00045161	lfor-2	ncRNA	76901.6	1.98621	1.82322	0.317199	6.26171	1	3.81e-10	4.16e-08
F11A6.15b	WBGene00206532	F11A6.15	protein_coding	61.2198	2.15839	1.807	0.486245	4.43889	1	9.04e-06	0.000284872
C25F9.2	WBGene00007723	C25F9.2	protein_coding	31.0374	3.62006	1.80303	1.17244	3.08764	1	0.00201753	0.0221177
T11F9.16	WBGene00014518	T11F9.16	snRNA	228.048	2.22824	1.80284	0.498092	4.47356	1	7.69e-06	0.000249554
H27M09.4	WBGene00001075	dpy-14	protein_coding	73.0743	2.85891	1.79805	0.781949	3.65614	1	0.000256042	0.00439172
T01B11.7.2	WBGene00003837	oat-1	protein_coding	82.1755	2.20248	1.79516	0.532565	4.13561	1	3.54e-05	0.000884724
F10E9.6c.1	WBGene00003243	mig-10	protein_coding	113.851	2.46142	1.79139	0.633068	3.88808	1	0.00010104	0.00205179
ZK1290.5.1	WBGene00022887	ZK1290.5	protein_coding	1358.71	1.96519	1.78658	0.327785	5.99537	1	2.03e-09	1.88e-07
C12D8.1d	WBGene00007534	C12D8.1	protein_coding	201.849	2.57078	1.77491	0.689718	3.72729	1	0.000193548	0.00348558
T27E4.3	WBGene00002019	hsp-16.48	protein_coding	3815.63	3.36771	1.7699	0.97239	3.46333	1	0.000533534	0.00796921
C48D5.2b.1	WBGene00004213	ptp-1	protein_coding	19.9485	7.43545	1.76868	1.81812	4.08963	1	4.32e-05	0.00103584
ZK1240.1	WBGene00022866	ZK1240.1	protein_coding	32.3116	3.41324	1.76817	1.05369	3.23931	1	0.0011982	0.0147872
C07G3.15b	WBGene00269378	C07G3.15	protein_coding	50.918	2.38873	1.76246	0.653483	3.65538	1	0.000256802	0.00439818
ZC373.1a	WBGene00013866	cbs-1	protein_coding	5235.55	1.93285	1.76135	0.344579	5.60932	1	2.03e-08	1.5e-06
K02E2.4	WBGene00002118	ins-35	protein_coding	501.489	1.94057	1.76014	0.343793	5.64457	1	1.66e-08	1.24e-06
Y4C6A.2d.1	WBGene00021152	mgl-3	protein_coding	45.8779	2.60449	1.75696	0.680199	3.82901	1	0.00012866	0.00250973
Y113G7A.11	WBGene00013748	ssu-1	protein_coding	28.2713	2.39034	1.75413	0.654406	3.65268	1	0.000259513	0.0044413
F35H10.11	WBGene00001903	his-29	protein_coding	863.465	1.82251	1.74949	0.219014	8.32145	1	8.69e-17	3.12e-14
F17E9.9	WBGene00001908	his-34	protein_coding	863.465	1.82251	1.74949	0.219014	8.32145	1	8.69e-17	3.12e-14
K07E8.3.1	WBGene00019495	sdz-24	protein_coding	1668.78	2.04707	1.73883	0.461488	4.4358	1	9.17e-06	0.000288605
T06C12.13a	WBGene00011520	nhr-213	protein_coding	78.8704	2.18165	1.73174	0.542055	4.02478	1	5.7e-05	0.00129515
C52E4.8	WBGene00014291	C52E4.8	snRNA	3499.13	1.96605	1.72928	0.392854	5.00453	1	5.6e-07	2.64e-05
T11F9.15	WBGene00014517	T11F9.15	snRNA	3499.13	1.96605	1.72928	0.392854	5.00453	1	5.6e-07	2.64e-05
F19B10.4	WBGene00017586	F19B10.4	protein_coding	132.95	2.03924	1.71602	0.412292	4.94611	1	7.57e-07	3.43e-05
F14H3.6	WBGene00008825	F14H3.6	protein_coding	9.78876	6.83676	1.70906	1.85729	3.68103	1	0.000232291	0.00407472
F27C8.4a.1	WBGene00005003	spp-18	protein_coding	1547.12	1.86767	1.70737	0.325857	5.73155	1	9.95e-09	7.99e-07
B0391.11a	WBGene00007166	fbxa-152	protein_coding	94.9015	1.89981	1.70515	0.347279	5.47056	1	4.49e-08	3.01e-06
ZK1248.2	WBGene00000650	col-74	protein_coding	24.4717	2.46994	1.70448	0.766932	3.22055	1	0.00127943	0.0155557
Y50D4B.1b	WBGene00021740	Y50D4B.1	protein_coding	142.325	2.37663	1.70111	0.621388	3.82471	1	0.000130928	0.00254832
ZK185.9	WBGene00220238	ZK185.9	snoRNA	28876.6	1.78712	1.70068	0.241336	7.40513	1	1.31e-13	3.01e-11
Y82E9BL.18	WBGene00044402	Y82E9BL.18	protein_coding	182.782	2.02895	1.70006	0.402262	5.04384	1	4.56e-07	2.24e-05
F09C8.1	WBGene00008621	F09C8.1	protein_coding	627.071	1.89822	1.69804	0.362693	5.23368	1	1.66e-07	9.29e-06
C37H5.1a	WBGene00003591	nex-4	protein_coding	79.9346	3.42992	1.68409	1.03489	3.31427	1	0.000918815	0.0121628
C30H6.12a	WBGene00044238	C30H6.12	protein_coding	69.4588	2.27093	1.68069	0.570962	3.97737	1	6.97e-05	0.00153146
C13G5.1.1	WBGene00000439	ceh-16	protein_coding	111.597	1.82655	1.6747	0.329555	5.54246	1	2.98e-08	2.08e-06
F17E9.12	WBGene00001905	his-31	protein_coding	841.93	1.85458	1.67249	0.354141	5.23684	1	1.63e-07	9.17e-06
F15H9.5	WBGene00014335	F15H9.5	snRNA	4424.38	1.95356	1.67111	0.435028	4.49065	1	7.1e-06	0.000232973
F25A2.1	WBGene00017764	F25A2.1	protein_coding	201.148	1.90944	1.66827	0.40048	4.76787	1	1.86e-06	7.37e-05
F56H6.15	WBGene00014404	F56H6.15	snRNA	1471.62	1.94616	1.6678	0.435812	4.46559	1	7.98e-06	0.000257566
F43G9.11	WBGene00000468	ces-1	protein_coding	32.841	3.52731	1.66771	1.11285	3.16963	1	0.00152632	0.0177746
F11C7.7	WBGene00017379	F11C7.7	protein_coding	172.706	1.74518	1.66702	0.237673	7.34275	1	2.09e-13	4.45e-11
W02H5.8.2	WBGene00020962	W02H5.8	protein_coding	131.713	2.29142	1.66422	0.644404	3.55587	1	0.000376728	0.00602109
Y46H3A.2	WBGene00002018	hsp-16.41	protein_coding	753.242	4.29139	1.66333	1.18671	3.61622	1	0.000298936	0.00498596
C16C4.5	WBGene00015829	math-15	protein_coding	94.0084	2.02754	1.66087	0.521664	3.88668	1	0.000101626	0.00206187
C38C6.2c.2	WBGene00000225	atgp-2	protein_coding	25.4208	2.80704	1.65942	0.826041	3.39818	1	0.000678347	0.00959925
T12B5.2	WBGene00020449	fbxa-54	protein_coding	200.106	1.75821	1.656	0.26233	6.70229	1	2.05e-11	2.93e-09
C15F1.14	WBGene00198924	C15F1.14	ncRNA	23.1939	3.34907	1.65082	1.02242	3.27562	1	0.0010543	0.0134666
F38H4.8b	WBGene00001151	ech-2	protein_coding	72.5499	2.00221	1.64994	0.490628	4.08091	1	4.49e-05	0.00106656
F43C11.8	WBGene00018385	F43C11.8	protein_coding	30.5093	2.88981	1.64756	0.890817	3.24401	1	0.00117861	0.0146004
K09C4.5	WBGene00019550	K09C4.5	protein_coding	317.271	1.94608	1.64747	0.434148	4.48252	1	7.38e-06	0.000240308
T22H9.4.1	WBGene00020708	dmd-8	protein_coding	33.418	2.97691	1.64321	0.956942	3.11085	1	0.00186547	0.0207982
F53C3.3	WBGene00018747	F53C3.3	protein_coding	62.1399	2.04338	1.63975	0.536492	3.80878	1	0.000139652	0.00267953
M162.12	WBGene00050946	M162.12	pseudogene	30.5962	2.0179	1.63752	0.542657	3.71855	1	0.000200371	0.00358685
F35H10.1	WBGene00001904	his-30	protein_coding	152.595	1.88892	1.63213	0.426755	4.42623	1	9.59e-06	0.000300843
C47E8.11	WBGene00044180	C47E8.11	protein_coding	19.3931	2.98086	1.63161	0.927779	3.21289	1	0.00131405	0.0159176
T04F8.9	WBGene00011447	T04F8.9	protein_coding	40.241	2.18306	1.61812	0.619322	3.52492	1	0.000423605	0.00659142
C29E4.7	WBGene00016204	gsto-1	protein_coding	575.019	1.76466	1.61637	0.336442	5.24507	1	1.56e-07	8.82e-06
F28H1.4b.3	WBGene00017909	F28H1.4	protein_coding	334.6	1.65173	1.61312	0.169698	9.73333	1	2.17e-22	1.92e-19
C16E9.4c	WBGene00002123	inx-1	protein_coding	37.8319	8.75978	1.61187	2.00254	4.37433	1	1.22e-05	0.000367603
T04A6.1b	WBGene00020200	T04A6.1	protein_coding	26.7509	2.86479	1.61158	0.898918	3.18693	1	0.0014379	0.0170933
F28B1.2	WBGene00009196	F28B1.2	protein_coding	10.3519	3.62132	1.60734	1.26862	2.85454	1	0.00430999	0.038773
Y41C4A.32	WBGene00270321	Y41C4A.32	protein_coding	689.81	1.70893	1.60524	0.270683	6.3134	1	2.73e-10	3.09e-08
C14C10.2b	WBGene00007585	C14C10.2	protein_coding	51.0102	2.49723	1.60387	0.770782	3.23987	1	0.00119586	0.0147736
T12G3.2f	WBGene00011738	T12G3.2	protein_coding	163.24	1.95113	1.60308	0.496812	3.92729	1	8.59e-05	0.001806
Y20F4.4b	WBGene00021239	Y20F4.4	protein_coding	190.016	1.70046	1.6015	0.261654	6.49887	1	8.09e-11	1.02e-08
K01D12.14	WBGene00010473	hrg-2	protein_coding	202.986	1.95475	1.60002	0.55941	3.49432	1	0.000475278	0.00724334
F22B7.9	WBGene00017698	F22B7.9	protein_coding	2610.43	1.73645	1.5981	0.318507	5.45183	1	4.99e-08	3.27e-06
Y119D3B.21	WBGene00022497	Y119D3B.21	protein_coding	27519.4	1.6486	1.59288	0.199891	8.24749	1	1.62e-16	5.54e-14
Y60C6A.1	WBGene00022013	Y60C6A.1	protein_coding	104.041	2.09129	1.59186	0.574621	3.63943	1	0.000273239	0.00462793
F17E9.11	WBGene00003099	lys-10	protein_coding	18.2296	2.66671	1.59048	0.887386	3.00512	1	0.00265474	0.0269785
Y54E10A.5.1	WBGene00021827	dnc-6	protein_coding	403.559	1.66406	1.58942	0.232625	7.15339	1	8.47e-13	1.61e-10
C55A6.7	WBGene00008336	C55A6.7	protein_coding	375.585	1.70876	1.58668	0.303272	5.63442	1	1.76e-08	1.3e-06
C06E4.8	WBGene00015537	C06E4.8	protein_coding	170.278	1.89097	1.58565	0.391444	4.83075	1	1.36e-06	5.68e-05
Y43F8B.1a.2	WBGene00012812	Y43F8B.1	protein_coding	316.592	1.84754	1.58469	0.422209	4.37588	1	1.21e-05	0.000365964
F35E8.11	WBGene00000412	cdr-1	protein_coding	177.353	1.66505	1.5829	0.250968	6.63453	1	3.26e-11	4.4e-09
Y46H3A.3a	WBGene00002016	hsp-16.2	protein_coding	334.221	3.97718	1.58097	1.17847	3.37485	1	0.000738546	0.0102553
Y46H3A.3b	WBGene00002016	hsp-16.2	protein_coding	334.221	3.97718	1.58097	1.17847	3.37485	1	0.000738546	0.0102553
F11A6.2	WBGene00008681	scrm-4	protein_coding	692.966	1.7809	1.5797	0.385319	4.62188	1	3.8e-06	0.000136038
F23F12.9b	WBGene00017755	zip-8	protein_coding	26.4625	2.27905	1.5795	0.689863	3.30363	1	0.000954419	0.0125115
ZK524.2j	WBGene00006752	unc-13	protein_coding	361.352	2.25188	1.57843	0.703994	3.19872	1	0.00138039	0.0165123
F37B1.3	WBGene00001762	gst-14	protein_coding	800.396	1.92993	1.57745	0.494251	3.90475	1	9.43e-05	0.00193944
R05A10.1b	WBGene00011018	R05A10.1	protein_coding	187.479	2.17577	1.57607	0.678967	3.20453	1	0.00135282	0.0162586
W03D2.9	WBGene00020983	W03D2.9	protein_coding	21.8009	2.76065	1.57446	0.908989	3.03705	1	0.00238902	0.0249289
W01C9.5c	WBGene00012178	glb-27	protein_coding	74.3744	2.10501	1.56402	0.636334	3.30803	1	0.000939543	0.0123801
Y51H7BR.4a	WBGene00021776	Y51H7BR.4	protein_coding	57.6081	2.0999	1.56268	0.634562	3.30921	1	0.000935589	0.0123351
F14F8.8	WBGene00008816	F14F8.8	protein_coding	29.5935	2.69638	1.56034	0.963997	2.79709	1	0.00515653	0.0443891
Y49G5A.1	WBGene00021731	Y49G5A.1	protein_coding	209.278	2.50091	1.55717	0.83733	2.98677	1	0.00281938	0.0281901
Y61A9LA.4	WBGene00022016	Y61A9LA.4	protein_coding	10.9223	3.44735	1.55686	1.17019	2.94598	1	0.00321931	0.0310403
Y69H2.2	WBGene00013480	egas-3	protein_coding	36.9181	1.88726	1.55615	0.539991	3.49499	1	0.000474078	0.00723465
F54E7.3j	WBGene00003918	par-3	protein_coding	36.8066	7.03408	1.55238	1.71896	4.09205	1	4.28e-05	0.0010283
C14F11.4a	WBGene00015780	C14F11.4	protein_coding	17.7532	7.24184	1.55232	1.91063	3.79028	1	0.000150477	0.00285384
Y73C8C.4	WBGene00022263	Y73C8C.4	protein_coding	82.6145	1.81124	1.54895	0.40519	4.47009	1	7.82e-06	0.00025256
F52E1.7b.2	WBGene00002021	hsp-17	protein_coding	137.82	1.98521	1.54493	0.576971	3.44074	1	0.000580126	0.00848107
T15B7.17	WBGene00020529	T15B7.17	protein_coding	21.8296	2.40999	1.53995	0.797118	3.02338	1	0.00249968	0.0257445
W06B3.2d	WBGene00004859	sma-5	protein_coding	389.291	1.70515	1.53479	0.352257	4.84063	1	1.29e-06	5.45e-05
F14F9.3	WBGene00017466	F14F9.3	protein_coding	143.234	2.03799	1.53339	0.606783	3.35867	1	0.000783173	0.0107514
K09F6.10.3	WBGene00019593	K09F6.10	protein_coding	229.812	2.14731	1.52654	0.668327	3.21297	1	0.00131371	0.0159176
W09D6.7	WBGene00004846	sls-2.14	snRNA	13.8905	3.38107	1.52549	1.1257	3.00353	1	0.00266871	0.0270965
F17E9.10	WBGene00001906	his-32	protein_coding	3613.04	1.57338	1.52256	0.196629	8.00178	1	1.23e-15	3.71e-13
K10D11.3a	WBGene00010747	K10D11.3	protein_coding	82.7634	1.81694	1.52183	0.463516	3.91992	1	8.86e-05	0.00185282
Y46C8AL.9e.3	WBGene00021586	clec-75	protein_coding	46.59	1.79782	1.52077	0.456402	3.93911	1	8.18e-05	0.00173436
Y106G6D.1	WBGene00013698	Y106G6D.1	protein_coding	12.8741	2.43771	1.52009	0.837062	2.91221	1	0.00358876	0.0337648
F35E8.8	WBGene00001786	gst-38	protein_coding	1593.71	1.66007	1.51965	0.326429	5.08556	1	3.67e-07	1.84e-05
Y68A4A.13	WBGene00044212	Y68A4A.13	protein_coding	230.159	2.03138	1.51809	0.491809	4.13042	1	3.62e-05	0.000900038
F29C4.8l	WBGene00000674	col-99	protein_coding	11.3719	3.86171	1.51749	1.39019	2.77784	1	0.0054722	0.046308
F44C4.5	WBGene00004092	ppt-1	protein_coding	302.387	1.6074	1.51605	0.252676	6.36151	1	2e-10	2.32e-08
Y38E10A.26	WBGene00012604	nspe-2	protein_coding	68.8694	2.19591	1.51482	0.745973	2.94368	1	0.00324334	0.0311673
F52G3.6	WBGene00219964	F52G3.6	snoRNA	120.342	1.68832	1.5112	0.332943	5.07091	1	3.96e-07	1.98e-05
F42G2.3	WBGene00018352	fbxc-20	protein_coding	14.5045	2.69657	1.51039	0.958059	2.81461	1	0.00488358	0.0426396
F29F11.4	WBGene00006667	twk-12	protein_coding	334.99	1.57261	1.51015	0.218405	7.20044	1	6e-13	1.16e-10
Y49F6B.12	WBGene00044376	Y49F6B.12	protein_coding	72.3298	2.06284	1.50418	0.687668	2.99976	1	0.00270188	0.0273126
Y46B2A.1	WBGene00021576	fbxc-51	protein_coding	30.6514	1.85471	1.49415	0.548638	3.38057	1	0.000723346	0.0100808
Y54H5A.1.1	WBGene00021899	Y54H5A.1	protein_coding	532.478	1.62896	1.49235	0.332494	4.89922	1	9.62e-07	4.23e-05
ZC308.1f	WBGene00001596	gld-2	protein_coding	137.46	2.14964	1.49096	0.674956	3.18486	1	0.00144822	0.0171982
K10B2.2a.2	WBGene00019605	ctsa-1	protein_coding	171.128	1.74382	1.49034	0.463605	3.76144	1	0.000168937	0.00313155
C02F12.1a	WBGene00006643	tsp-17	protein_coding	73.9457	1.80312	1.48958	0.487453	3.69907	1	0.00021639	0.0038259
H04M03.3	WBGene00019153	H04M03.3	protein_coding	123.043	2.28035	1.48342	0.752852	3.02895	1	0.00245404	0.0253808
F36H1.5b.1	WBGene00009493	hrg-4	protein_coding	66.3185	10.3028	1.48269	2.36711	4.35247	1	1.35e-05	0.000395853
D1025.6	WBGene00008357	nspc-16	protein_coding	541.072	1.53462	1.48085	0.197936	7.75308	1	8.97e-15	2.4e-12
ZK353.4	WBGene00022700	ZK353.4	protein_coding	26.1037	2.21342	1.48042	0.687191	3.22096	1	0.00127762	0.0155419
F38E11.11	WBGene00014367	F38E11.11	snRNA	3601.25	1.97955	1.4772	0.624043	3.17214	1	0.0015132	0.0176739
ZK1127.9b	WBGene00022855	tcer-1	protein_coding	485.817	10.9767	1.47487	1.84116	5.96184	1	2.49e-09	2.26e-07
F25E5.16b	WBGene00017792	F25E5.16	protein_coding	32.9262	2.06163	1.47467	0.611713	3.37026	1	0.000750962	0.0104088
Y37A1C.1b	WBGene00012543	nkcc-1	protein_coding	24.9497	2.19474	1.47245	0.742246	2.95689	1	0.00310764	0.0303472
K06C4.11	WBGene00001893	his-19	protein_coding	4726.12	1.53402	1.47054	0.225087	6.81524	1	9.41e-12	1.47e-09
F07B7.3	WBGene00001927	his-53	protein_coding	4726.12	1.53402	1.47054	0.225087	6.81524	1	9.41e-12	1.47e-09
F48G7.8	WBGene00018619	F48G7.8	protein_coding	227.369	1.95451	1.46852	0.707023	2.76442	1	0.00570248	0.0475904
T07D10.5	WBGene00011585	clec-16	pseudogene	11.8665	2.90402	1.467	1.03638	2.80209	1	0.00507729	0.0438981
C47E8.4a.2	WBGene00008143	C47E8.4	protein_coding	90.4935	2.20201	1.46544	0.722875	3.04619	1	0.00231764	0.0244171
Y95B8A.12f	WBGene00022391	Y95B8A.12	protein_coding	376.2	1.6401	1.46466	0.363596	4.51077	1	6.46e-06	0.000213149
CD4.19	WBGene00235161	CD4.19	ncRNA	128.738	2.1539	1.46334	0.622277	3.46132	1	0.000537538	0.00800625
ZK897.3	WBGene00014632	ZK897.3	snRNA	147.833	1.88887	1.4627	0.563256	3.35348	1	0.000798026	0.0108834
R107.5b	WBGene00011300	R107.5	protein_coding	803.599	2.09215	1.45837	0.699521	2.99084	1	0.00278213	0.0278906
F35C5.11.1	WBGene00009399	F35C5.11	protein_coding	171.706	1.58782	1.45375	0.322454	4.92418	1	8.47e-07	3.78e-05
Y37H2A.16	WBGene00050935	Y37H2A.16	pseudogene	29.9232	1.92702	1.4523	0.593627	3.24618	1	0.00116966	0.0145268
Y48G10A.4a.2	WBGene00013021	Y48G10A.4	protein_coding	285.193	2.01692	1.45215	0.619422	3.25613	1	0.00112944	0.014167
Y80D4G.1	WBGene00206459	Y80D4G.1	pseudogene	662.304	1.68646	1.44496	0.418654	4.02828	1	5.62e-05	0.00128528
T26A8.6	WBGene00195245	T26A8.6	snoRNA	337.634	1.73622	1.44384	0.483408	3.59162	1	0.000328633	0.0053797
C44C11.1b	WBGene00004310	ras-1	protein_coding	15.4349	3.49789	1.43978	1.20246	2.90894	1	0.00362652	0.0340049
T23D8.9a.2	WBGene00006379	sys-1	protein_coding	73.4378	2.16398	1.4385	0.76873	2.81501	1	0.00487764	0.0426112
R17.1	WBGene00011267	fbxb-85	protein_coding	85.3887	1.90643	1.4375	0.519075	3.67275	1	0.000239954	0.00418622
Y17G7B.21b	WBGene00012472	Y17G7B.21	protein_coding	100.836	1.99472	1.43746	0.67817	2.94133	1	0.00326808	0.0313526
Y105C5A.12	WBGene00013636	Y105C5A.12	protein_coding	1561.15	1.65239	1.43462	0.408968	4.0404	1	5.34e-05	0.00123383
C01B10.5c	WBGene00001858	hil-7	protein_coding	163.107	1.69399	1.43459	0.459391	3.68748	1	0.000226489	0.00398223
F36H1.2c	WBGene00006490	kdin-1	protein_coding	135.18	1.62181	1.43077	0.386119	4.20027	1	2.67e-05	0.000696571
Y58G8A.5	WBGene00044513	Y58G8A.5	protein_coding	76.5275	1.58408	1.43043	0.346584	4.57055	1	4.86e-06	0.000166253
K02F6.11	WBGene00220002	K02F6.11	snoRNA	11.7128	3.80184	1.42645	1.35167	2.8127	1	0.00491279	0.0428042
C40H1.7a	WBGene00008042	C40H1.7	protein_coding	300.47	2.04369	1.42449	0.712613	2.86789	1	0.00413221	0.0376455
ZK512.7	WBGene00013986	ZK512.7	protein_coding	272.899	1.51496	1.42178	0.274395	5.52107	1	3.37e-08	2.32e-06
H09G03.2a	WBGene00001494	frm-8	protein_coding	246.041	1.60765	1.41778	0.389198	4.13068	1	3.62e-05	0.000900013
F13E9.14	WBGene00045207	F13E9.14	protein_coding	32.6037	2.2599	1.41714	0.779738	2.89828	1	0.00375215	0.0348607
T24A6.7	WBGene00020747	T24A6.7	protein_coding	256.64	2.35649	1.41633	0.70515	3.34183	1	0.000832281	0.0112375
F36F2.3b	WBGene00009477	rbpl-1	protein_coding	44.4701	3.91551	1.41129	1.16888	3.3498	1	0.000808688	0.0109835
R102.9	WBGene00011296	glb-21	protein_coding	21.463	1.93407	1.3958	0.652569	2.96378	1	0.00303886	0.0297881
F22D3.1p	WBGene00000459	ceh-38	protein_coding	127.123	1.87683	1.39565	0.620364	3.02537	1	0.00248328	0.0256215
K10G4.3	WBGene00010752	K10G4.3	protein_coding	103.488	1.6416	1.39446	0.440343	3.728	1	0.000193003	0.00348208
T13F3.7	WBGene00011754	T13F3.7	protein_coding	93.4865	1.56042	1.39307	0.354907	4.3967	1	1.1e-05	0.00033664
C07G3.15a	WBGene00269378	C07G3.15	protein_coding	20.1582	4.05914	1.39272	1.3626	2.97895	1	0.00289233	0.0287136
F16B4.12b.2	WBGene00003707	nhr-117	protein_coding	13.8268	7.04443	1.39127	1.93142	3.64728	1	0.000265033	0.00451559
T23F11.2	WBGene00011954	T23F11.2	protein_coding	23.4464	3.28272	1.39054	1.12581	2.91588	1	0.00354684	0.0335074
Y17G7B.20a	WBGene00012471	Y17G7B.20	protein_coding	1266.25	1.63649	1.39046	0.430944	3.79745	1	0.000146191	0.00277945
Y17G7B.20b.1	WBGene00012471	Y17G7B.20	protein_coding	1266.25	1.63649	1.39046	0.430944	3.79745	1	0.000146191	0.00277945
F22B5.3	WBGene00009041	cut-3	protein_coding	34.9546	1.69017	1.38995	0.511137	3.30669	1	0.000944036	0.0124144
Y38E10A.28	WBGene00044034	Y38E10A.28	protein_coding	41.0181	1.77106	1.38882	0.545184	3.24856	1	0.0011599	0.0144623
C47E8.6	WBGene00008144	gasr-8	protein_coding	92.3116	1.77844	1.38753	0.54583	3.25823	1	0.00112109	0.014124
C17D12.8	WBGene00045375	C17D12.8	snoRNA	11141.1	1.70906	1.38592	0.506874	3.37177	1	0.000746881	0.0103585
C14C6.5a	WBGene00015759	C14C6.5	protein_coding	16226.9	1.49964	1.38564	0.305782	4.90427	1	9.38e-07	4.13e-05
Y24D9B.1	WBGene00021287	Y24D9B.1	protein_coding	24.4336	2.03402	1.37997	0.679809	2.99205	1	0.0027711	0.0278042
F25H5.1c.2	WBGene00006407	lim-9	protein_coding	389.655	1.94336	1.37883	0.674607	2.88073	1	0.00396757	0.0364347
K11G9.6	WBGene00003473	mtl-1	protein_coding	123.865	1.63981	1.37846	0.447859	3.66144	1	0.000250803	0.00431963
C45E5.4	WBGene00016667	C45E5.4	protein_coding	224.768	1.48095	1.3762	0.302872	4.88969	1	1.01e-06	4.4e-05
K02C4.8	WBGene00045157	K02C4.8	snoRNA	829.293	1.54475	1.37587	0.37231	4.14909	1	3.34e-05	0.000839686
C07G3.10	WBGene00015578	C07G3.10	protein_coding	26.8809	1.94775	1.37521	0.679079	2.86822	1	0.00412793	0.0376365
R06A10.1	WBGene00019909	R06A10.1	protein_coding	73.6714	1.53077	1.37463	0.364756	4.1967	1	2.71e-05	0.000705244
Y54G2A.33.1	WBGene00021895	clec-84	protein_coding	22.8653	7.05303	1.36751	1.92126	3.67104	1	0.000241569	0.00420631
Y71G12B.21	WBGene00004168	pqn-88	protein_coding	300.393	1.42695	1.35864	0.23576	6.05255	1	1.43e-09	1.37e-07
F58E6.4	WBGene00010253	F58E6.4	protein_coding	22.147	3.59382	1.35775	1.25459	2.86455	1	0.00417609	0.0379399
T19C9.8	WBGene00011844	T19C9.8	protein_coding	225.107	1.51733	1.35625	0.378017	4.01392	1	5.97e-05	0.00134328
Y119C1B.3.2	WBGene00022469	Y119C1B.3	protein_coding	31.6453	6.92686	1.35573	1.76849	3.91682	1	8.97e-05	0.00186318
F15B10.3b	WBGene00017481	F15B10.3	protein_coding	49.8345	1.80499	1.35423	0.619293	2.9146	1	0.00356147	0.0335954
F52D4.1	WBGene00045391	F52D4.1	ncRNA	1440.35	1.56587	1.35204	0.417103	3.75415	1	0.000173929	0.00319827
ZK546.2b.2	WBGene00022759	ZK546.2	protein_coding	271.515	1.50586	1.34996	0.378226	3.98138	1	6.85e-05	0.00150873
K04G2.7a	WBGene00010566	K04G2.7	protein_coding	123.746	1.53665	1.34962	0.429601	3.57692	1	0.000347669	0.00565103
B0432.14a	WBGene00044640	B0432.14	protein_coding	531.517	1.42599	1.34886	0.250841	5.68482	1	1.31e-08	1.02e-06
F55C5.2	WBGene00010092	F55C5.2	pseudogene	52.3238	2.11498	1.34869	0.66805	3.1659	1	0.00154605	0.0179515
C02C2.5	WBGene00015334	sup-18	protein_coding	142.552	1.48965	1.34804	0.349252	4.26526	1	2e-05	0.000547891
C24A8.5	WBGene00016039	C24A8.5	protein_coding	30.2267	1.66938	1.34785	0.532515	3.13489	1	0.00171917	0.0195177
C12D5.3	WBGene00015706	C12D5.3	protein_coding	81.5986	1.50118	1.34776	0.372941	4.02525	1	5.69e-05	0.00129421
CD4.18	WBGene00235160	CD4.18	ncRNA	3904.48	1.74852	1.3475	0.545971	3.20259	1	0.00136196	0.0163346
H25K10.1	WBGene00010411	H25K10.1	protein_coding	62.3802	1.71713	1.34723	0.548804	3.12886	1	0.00175485	0.0197581
T26H5.14	WBGene00235133	T26H5.14	protein_coding	214.775	1.53573	1.34686	0.349369	4.39572	1	1.1e-05	0.000337648
F12A10.8.2	WBGene00017397	F12A10.8	protein_coding	10.4815	6.31347	1.34515	1.84567	3.42068	1	0.000624639	0.00895512
ZC504.2.1	WBGene00000047	acr-8	protein_coding	264.34	1.43259	1.34462	0.278352	5.14668	1	2.65e-07	1.38e-05
ZC373.7	WBGene00000749	col-176	protein_coding	2623.94	1.64898	1.3427	0.51768	3.18533	1	0.00144589	0.0171794
F09E8.7b	WBGene00002974	lev-1	protein_coding	37.3609	1.87674	1.34175	0.677829	2.76875	1	0.00562721	0.0471664
F07B10.5	WBGene00008551	lgc-36	protein_coding	51.0898	1.73111	1.3413	0.581238	2.97831	1	0.00289839	0.0287548
C45E1.1a.1	WBGene00003654	nhr-64	protein_coding	164.802	1.86112	1.34111	0.664996	2.79869	1	0.00513105	0.0442693
T24B8.6	WBGene00001950	hlh-3	protein_coding	60.128	1.85157	1.33673	0.668495	2.76975	1	0.00560986	0.0471085
F02E9.2b	WBGene00003014	lin-28	protein_coding	235.23	1.56228	1.33584	0.431726	3.61869	1	0.000296095	0.00494935
T14B4.4a.2	WBGene00006636	tsp-10	protein_coding	229.402	1.53645	1.33034	0.425702	3.60923	1	0.00030711	0.00510376
W07E11.3a	WBGene00001445	flp-2	protein_coding	153.426	1.44471	1.3275	0.310365	4.65488	1	3.24e-06	0.000119313
Y74C9A.6	WBGene00023193	Y74C9A.6	snoRNA	11011.3	1.5664	1.32746	0.457573	3.42328	1	0.000618711	0.00888121
F44A2.8	WBGene00195018	F44A2.8	ncRNA	1361.86	1.41859	1.32588	0.282132	5.0281	1	4.95e-07	2.39e-05
C50C3.14	WBGene00077517	C50C3.14	snoRNA	115.357	1.65519	1.3257	0.529624	3.12522	1	0.00177675	0.0199738
F20C5.6	WBGene00008971	F20C5.6	protein_coding	861.725	1.39411	1.3256	0.237872	5.86073	1	4.61e-09	3.96e-07
T22F7.4	WBGene00020703	T22F7.4	protein_coding	720	1.4091	1.32436	0.273406	5.15387	1	2.55e-07	1.34e-05
T18H9.7c	WBGene00044077	tag-232	protein_coding	44.3382	1.92472	1.32131	0.693466	2.77551	1	0.00551145	0.0464943
C31B8.4	WBGene00016281	pals-32	protein_coding	154.768	1.67137	1.32116	0.507302	3.29462	1	0.000985547	0.0127906
W10G11.16a	WBGene00021146	lgc-45	protein_coding	170.387	1.65357	1.31584	0.593798	2.78473	1	0.00535724	0.0456548
Y71F9B.4	WBGene00004920	snr-7	protein_coding	3483.93	1.34101	1.31525	0.149929	8.94434	1	3.74e-19	1.91e-16
C01G10.17	WBGene00044658	C01G10.17	protein_coding	424.04	1.72905	1.31379	0.572476	3.0203	1	0.00252521	0.0259029
F59H6.3	WBGene00019134	F59H6.3	pseudogene	59.6999	1.67192	1.31353	0.545517	3.06483	1	0.00217792	0.0233815
Y57G11C.35	WBGene00014593	Y57G11C.35	snRNA	2104.69	1.65576	1.3072	0.539181	3.07089	1	0.00213423	0.0230451
K07B1.7e	WBGene00019467	K07B1.7	protein_coding	75.2834	1.72977	1.30703	0.59317	2.91614	1	0.00354392	0.0335056
Y23H5B.10	WBGene00045093	Y23H5B.10	snoRNA	4946.45	1.46375	1.30548	0.369387	3.96264	1	7.41e-05	0.00160911
F33H12.4	WBGene00005586	sri-74	protein_coding	94.1468	2.88494	1.305	0.938637	3.07355	1	0.00211532	0.0229055
T10B5.5b	WBGene00020391	cct-7	protein_coding	187.024	1.47187	1.30394	0.380884	3.86434	1	0.000111388	0.00221302
C14E2.12	WBGene00219816	C14E2.12	snoRNA	203.158	1.73672	1.30054	0.566321	3.06667	1	0.0021646	0.0233182
	WBGene00004677		pseudogene	109536	1.42597	1.29972	0.336794	4.23395	1	2.3e-05	0.000614398
ZK643.9	WBGene00045132	ZK643.9	snoRNA	3160.66	1.51134	1.29738	0.431204	3.50494	1	0.000456713	0.00702062
R09D1.5	WBGene00011161	chil-18	protein_coding	254.16	1.72695	1.29281	0.528607	3.26698	1	0.00108702	0.0137703
Y111B2A.18.4	WBGene00004700	rsp-3	protein_coding	431.644	1.36449	1.29035	0.250227	5.45302	1	4.95e-08	3.26e-06
F55G1.16	WBGene00006967	yrn-1	ncRNA	519.293	1.83291	1.28837	0.657323	2.78845	1	0.00529616	0.0453193
C32H11.4	WBGene00007867	C32H11.4	protein_coding	1567.95	1.52262	1.28777	0.454084	3.35316	1	0.000798947	0.0108834
F41B4.3	WBGene00018259	F41B4.3	protein_coding	468.394	1.33302	1.28635	0.204241	6.52671	1	6.72e-11	8.58e-09
F58E1.6b	WBGene00003734	nhx-6	protein_coding	124.292	2.6102	1.28379	0.901714	2.89471	1	0.00379515	0.0351323
F23H11.8a	WBGene00003969	pef-1	protein_coding	501.479	1.35755	1.28339	0.258907	5.24336	1	1.58e-07	8.88e-06
C26D10.5c	WBGene00001159	eff-1	protein_coding	9.47146	6.89429	1.2816	2.1353	3.22873	1	0.00124341	0.015255
C18A3.6a	WBGene00004267	rab-3	protein_coding	147.311	1.53944	1.27944	0.487071	3.16062	1	0.00157434	0.0182094
C18C4.17	WBGene00219824	C18C4.17	ncRNA	6800.63	1.66975	1.27783	0.556799	2.99884	1	0.00271009	0.0273577
C24A11.1	WBGene00016040	C24A11.1	protein_coding	31.2782	1.75584	1.27704	0.634888	2.76559	1	0.00568197	0.047471
F15A4.6	WBGene00008841	F15A4.6	protein_coding	4258.97	1.34519	1.27544	0.248902	5.4045	1	6.5e-08	4.15e-06
Y22F5A.4.1	WBGene00003090	lys-1	protein_coding	53248	1.2998	1.27406	0.152547	8.52067	1	1.59e-17	6.75e-15
E02H4.4	WBGene00008462	E02H4.4	protein_coding	115.195	1.70614	1.27087	0.598375	2.85129	1	0.00435429	0.0390644
F37C12.12	WBGene00003176	mec-14	protein_coding	89.5227	1.50595	1.26729	0.472421	3.18773	1	0.00143396	0.0170553
C18D4.6c	WBGene00007675	C18D4.6	protein_coding	94.8443	1.57958	1.26598	0.492269	3.20878	1	0.00133301	0.0160626
Y116F11B.1	WBGene00000920	daf-28	protein_coding	276.949	1.3535	1.26292	0.289411	4.67673	1	2.91e-06	0.000108149
ZC155.5b	WBGene00022533	cutl-19	protein_coding	91.3899	1.38535	1.2616	0.337052	4.1102	1	3.95e-05	0.000965883
T05A12.1	WBGene00005910	srx-19	protein_coding	57.3891	1.51474	1.26144	0.481693	3.14462	1	0.00166302	0.0190178
T08B2.5f.1	WBGene00020346	rbm-5	protein_coding	457.94	1.3724	1.25833	0.349075	3.93154	1	8.44e-05	0.00177841
ZK1320.11a	WBGene00014259	ZK1320.11	protein_coding	446.19	1.31433	1.25771	0.216903	6.05954	1	1.37e-09	1.32e-07
T20D4.7	WBGene00020613	T20D4.7	protein_coding	146.243	1.39014	1.25745	0.344625	4.03379	1	5.49e-05	0.00126432
T20D3.7c	WBGene00006931	vps-26	protein_coding	318.526	1.37386	1.25649	0.327404	4.19623	1	2.71e-05	0.000705896
W01F3.2	WBGene00012185	W01F3.2	protein_coding	2194.39	1.47049	1.25611	0.443186	3.31799	1	0.000906677	0.0120368
C56A3.10	WBGene00077568	C56A3.10	pseudogene	145.737	1.5746	1.25499	0.510415	3.08493	1	0.00203597	0.0222668
F32A7.3c.1	WBGene00009304	eva-1	protein_coding	141.591	1.39393	1.2514	0.373883	3.72826	1	0.000192806	0.00348126
Y73B3A.22	WBGene00045295	fbxa-222	protein_coding	62.4972	1.51636	1.25119	0.470027	3.22612	1	0.00125483	0.015352
C31C9.1b	WBGene00006404	tag-10	protein_coding	1658.12	1.36364	1.24461	0.335401	4.0657	1	4.79e-05	0.00112692
Y111B2A.18.5	WBGene00004700	rsp-3	protein_coding	1444.22	1.28953	1.24401	0.20389	6.32463	1	2.54e-10	2.89e-08
W03G9.7	WBGene00021017	cil-7	protein_coding	73.3473	1.38138	1.24364	0.357216	3.86708	1	0.000110145	0.00219402
T07E3.6b.1	WBGene00020317	pdf-1	protein_coding	926.033	1.26598	1.24006	0.154675	8.18474	1	2.73e-16	9.08e-14
ZK849.2b	WBGene00014101	gopc-1	protein_coding	132.785	1.5294	1.24004	0.52585	2.90843	1	0.00363249	0.0340381
F28H1.4a	WBGene00017909	F28H1.4	protein_coding	69.0758	1.47207	1.2381	0.478362	3.07732	1	0.00208872	0.0226602
C18H7.2a	WBGene00002140	inx-18	protein_coding	130.715	1.42127	1.2366	0.423767	3.35389	1	0.000796826	0.0108793
Y69H2.1a	WBGene00013479	Y69H2.1	protein_coding	106.833	1.42333	1.23392	0.431655	3.29738	1	0.000975908	0.0127062
F47B7.2c	WBGene00018533	F47B7.2	protein_coding	365.128	1.40133	1.23226	0.402333	3.48301	1	0.000495809	0.00750642
F35D2.5b	WBGene00006363	syd-1	protein_coding	86.6812	1.54768	1.22718	0.533756	2.8996	1	0.00373643	0.0347569
Y39F10A.1	WBGene00021452	Y39F10A.1	protein_coding	99.94	1.33708	1.22585	0.333471	4.00958	1	6.08e-05	0.00136428
C50C3.13	WBGene00077516	C50C3.13	snoRNA	136.468	1.52266	1.22315	0.532326	2.86039	1	0.00423115	0.0383189
C08E3.13.1	WBGene00015605	C08E3.13	protein_coding	3986.77	1.45825	1.22047	0.448922	3.24834	1	0.00116081	0.0144655
T26G10.7	WBGene00206420	T26G10.7	pseudogene	119.001	1.39467	1.21811	0.37324	3.73666	1	0.000186483	0.00338841
C02F12.1c	WBGene00006643	tsp-17	protein_coding	49.571	1.5158	1.21446	0.513133	2.95401	1	0.0031367	0.0304778
C15A7.1	WBGene00007594	lgc-23	protein_coding	52.466	1.42667	1.21345	0.455975	3.12884	1	0.00175497	0.0197581
Y7A9D.1	WBGene00012420	Y7A9D.1	protein_coding	184.738	1.33511	1.2125	0.345021	3.86965	1	0.000108993	0.00217485
F52E1.7a.1	WBGene00002021	hsp-17	protein_coding	208.788	1.38078	1.2123	0.399165	3.45916	1	0.000541863	0.00804458
R07B1.2.2	WBGene00002270	lec-7	protein_coding	155.537	1.355	1.20839	0.382081	3.54637	1	0.000390573	0.0061957
W08G11.6	WBGene00023429	W08G11.6	snoRNA	5840.53	1.45706	1.20671	0.485402	3.00176	1	0.0026842	0.0272033
T08B6.64	WBGene00206375	T08B6.64	snoRNA	523.966	1.49692	1.20657	0.525776	2.84707	1	0.00441234	0.0394576
C02B4.4	WBGene00045386	C02B4.4	protein_coding	153.711	1.27071	1.2052	0.243387	5.22096	1	1.78e-07	9.78e-06
T09A12.2b	WBGene00020373	gpx-6	protein_coding	133.364	1.34568	1.20447	0.367753	3.6592	1	0.000253006	0.00434615
M01B12.4b	WBGene00019697	M01B12.4	protein_coding	92.6335	1.41397	1.20208	0.436447	3.23972	1	0.00119645	0.0147736
F15B9.6	WBGene00008850	F15B9.6	protein_coding	274.014	1.53316	1.20006	0.547084	2.80242	1	0.00507214	0.0438764
T26H5.9a	WBGene00044206	T26H5.9	protein_coding	2901.61	1.23547	1.19967	0.177588	6.95694	1	3.48e-12	5.83e-10
C17H12.36	WBGene00219822	C17H12.36	snoRNA	380.767	1.28176	1.19949	0.27197	4.71287	1	2.44e-06	9.32e-05
F22E5.13.1	WBGene00017711	F22E5.13	protein_coding	145.32	1.42293	1.19541	0.479042	2.97036	1	0.00297455	0.0293078
F08G5.3d	WBGene00008582	F08G5.3	protein_coding	276.068	1.31119	1.19473	0.337561	3.88431	1	0.000102621	0.00207841
F35D11.4.1	WBGene00018045	F35D11.4	protein_coding	1115.36	1.26093	1.19292	0.254466	4.9552	1	7.23e-07	3.31e-05
T23F4.2b	WBGene00020740	T23F4.2	protein_coding	123.791	1.28532	1.19282	0.304626	4.21932	1	2.45e-05	0.000647618
F35E12.7b	WBGene00009431	dct-17	protein_coding	1971.47	1.22539	1.19051	0.182884	6.70037	1	2.08e-11	2.95e-09
F23B2.5b	WBGene00001444	flp-1	protein_coding	2559.25	1.19796	1.18811	0.0975987	12.2743	1	1.24e-34	4.08e-31
T04B2.3b	WBGene00011422	T04B2.3	protein_coding	276.681	1.21679	1.18643	0.178352	6.82241	1	8.95e-12	1.43e-09
Y105C5A.1271	WBGene00194667	Y105C5A.1271	pseudogene	55.9897	1.46219	1.18607	0.502119	2.91204	1	0.0035908	0.0337648
F45E4.5d	WBGene00018470	F45E4.5	protein_coding	16.2916	8.06105	1.18583	2.36429	3.4095	1	0.000650819	0.00926106
C30H6.12b	WBGene00044238	C30H6.12	protein_coding	126.669	5.65109	1.18548	1.59965	3.53271	1	0.00041132	0.00645235
W07G4.6a.2	WBGene00005652	srr-1	protein_coding	193.583	1.45881	1.18404	0.492332	2.96306	1	0.00304602	0.0298201
W06H8.8c	WBGene00006436	ttn-1	protein_coding	766.459	1.24648	1.1813	0.256925	4.85153	1	1.23e-06	5.21e-05
R166.7	WBGene00045074	R166.7	snoRNA	351.308	1.4489	1.18051	0.504131	2.87406	1	0.00405229	0.0370792
K03A1.1	WBGene00001914	his-40	protein_coding	385.745	1.26659	1.18036	0.301618	4.19932	1	2.68e-05	0.000698698
C01B10.5a	WBGene00001858	hil-7	protein_coding	55.5447	1.4469	1.17411	0.519164	2.78699	1	0.00532005	0.045456
F53C3.4.1	WBGene00018748	F53C3.4	protein_coding	81.8797	1.30962	1.16961	0.375171	3.49074	1	0.000481678	0.00731176
R160.11	WBGene00220051	R160.11	ncRNA	573.559	1.31874	1.16451	0.374402	3.52227	1	0.000427872	0.00664431
C04F5.7	WBGene00015449	ugt-63	protein_coding	321.112	1.36342	1.16234	0.458762	2.97196	1	0.00295902	0.0292174
F53C3.4.2	WBGene00018748	F53C3.4	protein_coding	152.535	1.4152	1.16184	0.500889	2.82538	1	0.00472239	0.0416543
Y43F8C.22	WBGene00045120	Y43F8C.22	snoRNA	423.975	1.29516	1.16092	0.361669	3.58107	1	0.000342188	0.00558039
F58E10.3a.1	WBGene00010260	ddx-17	protein_coding	864.101	1.24937	1.16071	0.297286	4.20258	1	2.64e-05	0.000691084
F57B9.3	WBGene00018997	F57B9.3	protein_coding	339.158	1.29495	1.16036	0.349409	3.7061	1	0.000210471	0.00373851
F21D9.4a	WBGene00009018	F21D9.4	protein_coding	62.6206	1.31717	1.15877	0.388264	3.39245	1	0.000692717	0.00977851
T06E4.7	WBGene00011534	T06E4.7	protein_coding	47.8052	1.37336	1.15595	0.46024	2.984	1	0.00284503	0.0283972
F29B9.12.1	WBGene00044482	F29B9.12	protein_coding	72.3435	1.34532	1.1534	0.423824	3.17425	1	0.00150226	0.017601
ZK131.6	WBGene00001886	his-12	protein_coding	9485.26	1.19368	1.1512	0.207341	5.75707	1	8.56e-09	7e-07
ZK652.5	WBGene00000446	ceh-23	protein_coding	151.519	1.23831	1.15046	0.300987	4.11417	1	3.89e-05	0.000954485
Y53F4B.48	WBGene00045142	Y53F4B.48	snoRNA	6623.51	1.33417	1.14842	0.428736	3.11188	1	0.00185903	0.020768
C01A2.7a	WBGene00007219	nlp-38	protein_coding	699.511	1.17924	1.148	0.176441	6.68351	1	2.33e-11	3.23e-09
F53C3.12	WBGene00018755	bcmo-2	protein_coding	704.555	1.23299	1.14403	0.302864	4.0711	1	4.68e-05	0.00110674
Y49E10.24a	WBGene00013043	arrd-16	protein_coding	117.763	1.26721	1.14366	0.355532	3.56426	1	0.000364887	0.00586038
K12B6.4	WBGene00019669	K12B6.4	protein_coding	76.8951	1.32726	1.14144	0.435654	3.04658	1	0.0023146	0.0243962
T10B9.3	WBGene00011673	cyp-13A6	protein_coding	293.26	1.29111	1.14128	0.37596	3.43416	1	0.000594384	0.0085932
F37C4.4c	WBGene00018144	F37C4.4	protein_coding	149.253	1.39346	1.13959	0.493556	2.8233	1	0.00475316	0.041844
M163.8.2	WBGene00010940	M163.8	protein_coding	388.703	1.25868	1.13538	0.366487	3.43444	1	0.000593775	0.00859309
F46C3.2	WBGene00009777	F46C3.2	protein_coding	55.8268	1.25402	1.12967	0.377904	3.31836	1	0.000905492	0.012028
R11A8.2	WBGene00011237	gkow-1	protein_coding	2166.78	1.15609	1.12808	0.166859	6.92852	1	4.25e-12	6.98e-10
Y74C9A.2a.2	WBGene00022276	nlp-40	protein_coding	1444.72	1.16621	1.12805	0.195186	5.97488	1	2.3e-09	2.09e-07
F59B1.10	WBGene00019101	F59B1.10	protein_coding	488.35	1.28346	1.12684	0.371008	3.45939	1	0.000541392	0.00804281
ZK262.2	WBGene00013949	ZK262.2	protein_coding	213.059	1.31615	1.1268	0.437079	3.01125	1	0.00260177	0.0265456
F55A4.8d	WBGene00018860	vpat-1	protein_coding	78.5063	1.30019	1.12556	0.42935	3.02827	1	0.00245962	0.0254116
C31C9.1a	WBGene00006404	tag-10	protein_coding	3240.11	1.22711	1.12286	0.329236	3.72716	1	0.000193652	0.00348558
C24H12.5e	WBGene00016074	C24H12.5	protein_coding	18.255	6.37285	1.12161	1.94844	3.27074	1	0.00107268	0.0136262
F10C1.9a	WBGene00044296	F10C1.9	protein_coding	208.551	1.20935	1.11978	0.316215	3.82444	1	0.000131071	0.00254896
F31C3.15	WBGene00198814	F31C3.15	ncRNA	314.879	1.34625	1.11944	0.486083	2.7696	1	0.00561256	0.0471139
R74.10	WBGene00206525	R74.10	protein_coding	281.521	1.17184	1.11887	0.233393	5.02088	1	5.14e-07	2.47e-05
Y69H2.15	WBGene00050884	Y69H2.15	protein_coding	150.088	1.18205	1.1166	0.270077	4.37672	1	1.2e-05	0.000365036
K06C4.2	WBGene00001902	his-28	protein_coding	2041.25	1.16436	1.11633	0.224616	5.18376	1	2.17e-07	1.15e-05
F07B7.9	WBGene00001924	his-50	protein_coding	2041.25	1.16436	1.11633	0.224616	5.18376	1	2.17e-07	1.15e-05
Y67A10A.14	WBGene00045163	Y67A10A.14	snoRNA	3161.43	1.29482	1.11598	0.427518	3.02869	1	0.00245613	0.025387
Y54G2A.75	WBGene00235102	Y54G2A.75	protein_coding	2675.75	1.14167	1.11413	0.16789	6.8001	1	1.05e-11	1.61e-09
Y22F5A.5	WBGene00003091	lys-2	protein_coding	17052.7	1.14098	1.11384	0.167693	6.80395	1	1.02e-11	1.58e-09
ZC412.3b.3	WBGene00013884	ZC412.3	protein_coding	170.918	1.28232	1.11012	0.413044	3.10456	1	0.00190563	0.0211025
Y54G2A.39a	WBGene00043062	clec-80	protein_coding	281.548	1.28317	1.10995	0.429456	2.9879	1	0.00280901	0.0281231
C10C6.8	WBGene00045154	C10C6.8	snoRNA	464.645	1.33949	1.1089	0.478325	2.80038	1	0.00510426	0.0440713
F35C5.7	WBGene00009395	clec-64	protein_coding	216.97	1.20252	1.10805	0.312827	3.84405	1	0.00012102	0.00238376
K07C5.13b	WBGene00050947	K07C5.13	protein_coding	49.8607	1.32313	1.10734	0.442926	2.98724	1	0.00281507	0.0281715
R09D1.6	WBGene00011162	chil-19	protein_coding	135.398	1.25333	1.10641	0.400523	3.12925	1	0.00175254	0.0197581
K08C7.7	WBGene00010649	K08C7.7	protein_coding	303.77	1.21839	1.10635	0.332732	3.66178	1	0.00025047	0.00431872
F02E11.2a	WBGene00017180	F02E11.2	protein_coding	126.052	1.22146	1.10626	0.342765	3.56354	1	0.000365887	0.00586825
ZK637.13	WBGene00014030	glb-1	protein_coding	2679	1.19048	1.10476	0.301618	3.94699	1	7.91e-05	0.00169236
F08F3.3.2	WBGene00004358	rhr-1	protein_coding	356.001	1.19092	1.10318	0.318705	3.73674	1	0.000186422	0.00338841
F40F4.3.2	WBGene00002253	lbp-1	protein_coding	1103.11	1.1869	1.10075	0.304488	3.89803	1	9.7e-05	0.00198865
B0294.1	WBGene00015117	B0294.1	protein_coding	280.014	1.13353	1.09855	0.193225	5.86638	1	4.45e-09	3.85e-07
MTCE.4	WBGene00010958	ndfl-4	protein_coding	98.8915	1.23778	1.09768	0.39427	3.13943	1	0.00169277	0.0192464
T07D10.4	WBGene00011584	clec-15	protein_coding	902.579	3.07949	1.0963	1.06001	2.90515	1	0.00367077	0.0342751
H32C10.2b	WBGene00003019	lin-33	protein_coding	499.519	1.17459	1.09593	0.287575	4.08446	1	4.42e-05	0.00105299
Y51F10.7	WBGene00021768	Y51F10.7	protein_coding	5787.69	1.12771	1.09509	0.186555	6.04492	1	1.49e-09	1.42e-07
Y37E3.11b	WBGene00021352	Y37E3.11	protein_coding	154.624	1.25577	1.09236	0.408866	3.07133	1	0.00213104	0.0230323
D1025.9	WBGene00008360	nspc-19	protein_coding	539.855	1.15378	1.09235	0.250285	4.60986	1	4.03e-06	0.000141504
B0336.9d	WBGene00006359	swp-1	protein_coding	499.586	1.30978	1.08839	0.464769	2.81814	1	0.00483025	0.0423422
D2089.1b.1	WBGene00004704	rsp-7	protein_coding	756.49	1.12846	1.08797	0.205672	5.48671	1	4.09e-08	2.78e-06
F25H2.15	WBGene00045162	F25H2.15	snoRNA	5601.57	1.24457	1.08599	0.407932	3.05094	1	0.00228129	0.0241227
C45E5.6a.2	WBGene00003636	nhr-46	protein_coding	270.548	1.23191	1.08391	0.405995	3.0343	1	0.00241092	0.0250777
D2096.14	WBGene00044954	D2096.14	snoRNA	280.162	1.22602	1.08338	0.386446	3.17256	1	0.00151103	0.017661
F53A3.1	WBGene00018720	F53A3.1	protein_coding	244.287	1.1371	1.0833	0.238019	4.77733	1	1.78e-06	7.13e-05
F41D9.3a	WBGene00006942	wrk-1	protein_coding	82.1726	1.22094	1.08285	0.389879	3.13158	1	0.00173869	0.0196809
ZK353.10b	WBGene00044677	ZK353.10	protein_coding	200.886	1.1615	1.08079	0.296408	3.91859	1	8.91e-05	0.00185464
E01G4.5	WBGene00008447	E01G4.5	protein_coding	250.256	1.26237	1.07988	0.432445	2.91915	1	0.00350993	0.033256
F20D1.7	WBGene00008977	iglr-1	protein_coding	339.227	1.11619	1.07941	0.200951	5.55453	1	2.78e-08	1.96e-06
T10C6.13	WBGene00001876	his-2	protein_coding	2723.92	1.13234	1.07733	0.245993	4.60314	1	4.16e-06	0.000145042
Y37E3.20	WBGene00044925	Y37E3.20	snoRNA	657.677	1.18297	1.07705	0.33465	3.53494	1	0.000407873	0.0064074
Y110A7A.8	WBGene00022458	prp-31	protein_coding	5954.63	1.10033	1.07704	0.157479	6.98713	1	2.81e-12	4.84e-10
K11D12.1	WBGene00000862	cwp-4	protein_coding	210.456	1.17419	1.07632	0.320761	3.66065	1	0.000251579	0.00432486
C07A9.2.2	WBGene00007400	bud-31	protein_coding	1353.58	1.10476	1.07399	0.180032	6.13648	1	8.44e-10	8.43e-08
F45E4.9	WBGene00001975	hmg-5	protein_coding	1242.4	1.09329	1.07313	0.147244	7.42497	1	1.13e-13	2.62e-11
W03H9.2b	WBGene00012228	W03H9.2	protein_coding	99.0482	1.22717	1.07141	0.386623	3.17407	1	0.00150319	0.017601
T24C4.6a.1	WBGene00020762	zer-1	protein_coding	225.927	10.156	1.06847	1.95544	5.19371	1	2.06e-07	1.11e-05
Y94H6A.1	WBGene00022374	nhr-277	protein_coding	313.175	1.13006	1.06829	0.258624	4.3695	1	1.25e-05	0.000374361
F09C6.2	WBGene00008616	fbxa-44	protein_coding	128.054	1.23825	1.0672	0.429532	2.8828	1	0.00394163	0.0362254
Y39G8C.3a	WBGene00014569	bkip-1	protein_coding	87.7412	1.17119	1.06627	0.334069	3.50583	1	0.000455184	0.00700684
F56B3.4a.2	WBGene00004824	F56B3.4	protein_coding	154.112	1.23663	1.06506	0.419618	2.94704	1	0.00320834	0.0309735
D1025.7	WBGene00008358	nspc-18	protein_coding	501.302	1.11677	1.06426	0.235503	4.74207	1	2.12e-06	8.26e-05
C28H8.12.2	WBGene00001018	dnc-2	protein_coding	1304.04	1.18084	1.06296	0.357639	3.30177	1	0.000960769	0.0125732
E01A2.4.2	WBGene00002696	let-504	protein_coding	1584.38	1.13025	1.06258	0.266486	4.24133	1	2.22e-05	0.000598832
Y67D2.7.1	WBGene00022057	Y67D2.7	protein_coding	1391.49	1.10742	1.0625	0.21775	5.08576	1	3.66e-07	1.84e-05
F40F8.8b	WBGene00009579	arrd-6	protein_coding	168.727	1.18574	1.06196	0.365155	3.24722	1	0.00116539	0.0144913
C50B6.3a	WBGene00008219	C50B6.3	protein_coding	763.297	1.12803	1.06169	0.263762	4.2767	1	1.9e-05	0.000524235
Y17G7B.21a	WBGene00012472	Y17G7B.21	protein_coding	3328.96	1.09772	1.06151	0.197495	5.55818	1	2.73e-08	1.93e-06
C09E7.3	WBGene00003859	oig-1	protein_coding	230.255	1.12314	1.05984	0.264671	4.24352	1	2.2e-05	0.000595239
R05D3.12d.2	WBGene00019884	R05D3.12	protein_coding	13.8945	6.601	1.05963	2.07789	3.17677	1	0.00148925	0.0175223
Y49E10.15	WBGene00004919	snr-6	protein_coding	3029.43	1.08821	1.05936	0.177024	6.14725	1	7.88e-10	7.94e-08
T01G9.3	WBGene00011345	dma-1	protein_coding	417.699	1.08686	1.05399	0.191532	5.67459	1	1.39e-08	1.08e-06
ZK75.3	WBGene00002086	ins-3	protein_coding	118.018	1.15886	1.05197	0.345454	3.3546	1	0.0007948	0.0108596
C02A12.4	WBGene00003096	lys-7	protein_coding	9731.01	1.18079	1.05167	0.368247	3.20652	1	0.00134353	0.0161638
F56D6.2.1	WBGene00018971	clec-67	protein_coding	4592.51	1.09468	1.04976	0.222329	4.92369	1	8.49e-07	3.78e-05
H05C05.1a	WBGene00019157	H05C05.1	protein_coding	751.046	1.18644	1.04845	0.391304	3.03202	1	0.00242924	0.025234
T22H6.5	WBGene00000016	abf-5	protein_coding	791.142	1.18621	1.04586	0.400168	2.96427	1	0.00303399	0.0297657
F33H12.6	WBGene00018020	F33H12.6	protein_coding	11.0116	7.27077	1.04576	2.38084	3.05387	1	0.00225911	0.0239755
C34B4.2a.2	WBGene00007907	C34B4.2	protein_coding	237.365	1.16545	1.04495	0.374722	3.11017	1	0.00186979	0.0208261
Y49E10.16b	WBGene00013035	Y49E10.16	protein_coding	104.545	1.24979	1.04478	0.447394	2.79349	1	0.0052143	0.0447709
T13F3.5	WBGene00011752	fbxa-2	protein_coding	100.229	1.17386	1.0387	0.383753	3.05889	1	0.00222161	0.023721
T16A1.1a	WBGene00020532	math-42	protein_coding	73.5085	1.15878	1.03492	0.377842	3.06685	1	0.00216329	0.0233182
Y47G6A.20b	WBGene00004389	rnp-6	protein_coding	4196.99	1.07972	1.03395	0.2243	4.81372	1	1.48e-06	6.1e-05
C47E8.8d	WBGene00008145	set-5	protein_coding	89.1913	3.45087	1.03391	1.2385	2.78633	1	0.00533081	0.045514
C45B2.5	WBGene00001602	gln-1	protein_coding	1295.8	1.0583	1.03315	0.170081	6.2223	1	4.9e-10	5.21e-08
Y45G12C.2a	WBGene00001758	gst-10	protein_coding	4518.16	1.04327	1.03252	0.1096	9.51891	1	1.75e-21	1.22e-18
F54D5.5a	WBGene00010051	F54D5.5	protein_coding	420.156	1.09452	1.03204	0.269962	4.05434	1	5.03e-05	0.0011734
F23A7.4.1	WBGene00009069	F23A7.4	protein_coding	5510.59	1.06891	1.02829	0.213166	5.01447	1	5.32e-07	2.54e-05
F17C8.7	WBGene00008912	F17C8.7	protein_coding	71.1517	1.19062	1.02397	0.432553	2.75255	1	0.00591335	0.0488883
C18B12.5	WBGene00007667	fbxa-97	pseudogene	117.283	1.1363	1.02393	0.352046	3.22771	1	0.00124787	0.0152853
W01A11.3b.2	WBGene00006815	unc-83	protein_coding	986.866	1.13757	1.023	0.365637	3.11119	1	0.00186336	0.0207908
ZK131.1	WBGene00001900	his-26	protein_coding	4080.1	1.06857	1.02217	0.229728	4.65145	1	3.3e-06	0.000120355
F59C6.15	WBGene00045164	F59C6.15	snoRNA	3247.1	1.17497	1.02194	0.41395	2.83843	1	0.00453355	0.0403574
T27B7.2	WBGene00020849	nhr-225	protein_coding	59.0662	1.14027	1.01976	0.387939	2.9393	1	0.00328959	0.0314931
M02F4.7.2	WBGene00019738	clec-265	protein_coding	1684.48	1.08989	1.01924	0.279265	3.90272	1	9.51e-05	0.00195397
T28B4.1c.1	WBGene00020884	T28B4.1	protein_coding	184.338	1.1316	1.01816	0.361111	3.13366	1	0.00172641	0.0195727
C02F12.3.1	WBGene00015354	snet-1	protein_coding	1771.72	1.02988	1.01696	0.121189	8.49812	1	1.93e-17	7.9e-15
K07F5.16b.2	WBGene00010640	K07F5.16	protein_coding	201.937	1.08747	1.01484	0.275646	3.94515	1	7.97e-05	0.0017038
C33D9.13	WBGene00194651	C33D9.13	protein_coding	428.959	1.11401	1.01468	0.328835	3.38774	1	0.000704706	0.00988249
ZK813.4a	WBGene00022823	ZK813.4	protein_coding	71.5445	1.15414	1.01375	0.397156	2.90602	1	0.00366063	0.0342187
F42G2.5	WBGene00018354	F42G2.5	protein_coding	101.864	1.11512	1.0129	0.332674	3.35201	1	0.00080228	0.0109094
F20C5.2c	WBGene00002222	klp-11	protein_coding	12.0432	7.56808	1.01167	2.48691	3.04316	1	0.00234108	0.0245751
F57C9.6	WBGene00019012	F57C9.6	protein_coding	143.105	1.07103	1.01036	0.262174	4.08518	1	4.4e-05	0.00105149
Y75B8A.11a	WBGene00013548	Y75B8A.11	protein_coding	304.406	1.04411	1.01031	0.194208	5.37624	1	7.61e-08	4.7e-06
W05B5.1d	WBGene00012274	W05B5.1	protein_coding	11.112	6.01938	1.00928	1.93123	3.11686	1	0.0018279	0.0204987
K01A2.8c	WBGene00019282	mps-2	protein_coding	400.523	1.0409	1.00881	0.184294	5.64806	1	1.62e-08	1.22e-06
C30H6.10	WBGene00007827	nlp-54	protein_coding	208.025	1.06111	1.00721	0.243356	4.36034	1	1.3e-05	0.000385533
K09F5.3.1	WBGene00004999	spp-14	protein_coding	19816.5	1.0337	1.00681	0.176399	5.86001	1	4.63e-09	3.97e-07
F02E9.2a	WBGene00003014	lin-28	protein_coding	991.777	1.03937	1.00607	0.19579	5.30857	1	1.1e-07	6.5e-06
K06C4.10	WBGene00001892	his-18	protein_coding	12210.1	1.02482	1.00464	0.153272	6.68629	1	2.29e-11	3.19e-09
C08B6.3a	WBGene00007424	C08B6.3	protein_coding	262.744	1.05425	1.00381	0.24673	4.27289	1	1.93e-05	0.000531649
Y54E10A.5.2	WBGene00021827	dnc-6	protein_coding	551.634	1.0432	1.00295	0.213813	4.87901	1	1.07e-06	4.61e-05
C04G6.5	WBGene00015455	C04G6.5	protein_coding	151.404	1.10163	0.999447	0.337914	3.26008	1	0.00111379	0.0140552
C04F12.8	WBGene00007302	C04F12.8	protein_coding	431.031	1.04796	0.998687	0.243349	4.3064	1	1.66e-05	0.000472826
T03G11.1c	WBGene00004145	pqn-62	protein_coding	831.546	1.15147	0.99846	0.417907	2.75533	1	0.0058633	0.0486146
C56A3.7a	WBGene00000302	cav-2	protein_coding	190.507	1.13877	0.995451	0.411229	2.76919	1	0.00561956	0.0471554
Y41E3.10b	WBGene00012768	eef-1B.2	protein_coding	313.187	1.0192	0.993008	0.173479	5.87508	1	4.23e-09	3.68e-07
T15B7.5	WBGene00000714	col-141	protein_coding	221.183	1.0919	0.991817	0.355707	3.06965	1	0.00214306	0.0231187
F44F4.1	WBGene00009700	lurp-1	protein_coding	230.785	1.05699	0.990891	0.28109	3.76032	1	0.000169695	0.00313548
F33A8.2.1	WBGene00003756	nlp-18	protein_coding	232.357	1.06804	0.990886	0.296244	3.60528	1	0.000311821	0.0051671
K04B12.2b.2	WBGene00010550	K04B12.2	protein_coding	11.4873	6.29216	0.990861	2.01269	3.12625	1	0.0017705	0.0199133
ZK742.7.1	WBGene00194921	ZK742.7	protein_coding	154.729	1.08711	0.990693	0.333388	3.2608	1	0.001111	0.0140276
T22F3.8	WBGene00020698	T22F3.8	protein_coding	107.703	1.08312	0.989706	0.319107	3.39422	1	0.000688247	0.00972139
C06E7.3b	WBGene00015540	sams-4	protein_coding	357.552	1.05484	0.989538	0.273866	3.85164	1	0.000117327	0.00231699
F10D2.2b	WBGene00017329	ugt-39	protein_coding	612.649	1.12325	0.984331	0.377072	2.97889	1	0.00289299	0.0287136
T02E9.5.2	WBGene00011383	T02E9.5	protein_coding	1035.01	1.02827	0.983398	0.231545	4.4409	1	8.96e-06	0.000284238
Y54E2A.1	WBGene00013187	npr-34	protein_coding	211.79	1.1194	0.983159	0.400587	2.79441	1	0.00519945	0.0446915
F46G10.1a	WBGene00009796	F46G10.1	protein_coding	3672.03	0.995823	0.982696	0.12452	7.99731	1	1.27e-15	3.79e-13
Y54G11A.11.1	WBGene00013219	Y54G11A.11	protein_coding	865.639	1.02044	0.982324	0.209319	4.87506	1	1.09e-06	4.7e-05
B0563.6a	WBGene00015263	B0563.6	protein_coding	65.1928	1.11456	0.980822	0.389704	2.86002	1	0.00423616	0.0383492
K08D10.4	WBGene00004385	rnp-2	protein_coding	1167.59	0.998384	0.979686	0.147302	6.77779	1	1.22e-11	1.84e-09
C30E1.9a	WBGene00022951	C30E1.9	ncRNA	3313.41	1.01657	0.979465	0.210359	4.83253	1	1.35e-06	5.64e-05
F09E10.11b	WBGene00006650	tts-1	ncRNA	1695	1.01859	0.978535	0.213472	4.77155	1	1.83e-06	7.29e-05
Y18H1A.3a	WBGene00021209	hgap-1	protein_coding	9.64691	6.73127	0.978248	2.28927	2.94036	1	0.00327834	0.0314227
M60.4b.2	WBGene00019780	M60.4	protein_coding	5639.93	1.00505	0.977484	0.180411	5.57088	1	2.53e-08	1.82e-06
F55G1.15	WBGene00018907	F55G1.15	protein_coding	246.187	1.10957	0.974735	0.400784	2.76849	1	0.00563164	0.0471706
Y54G9A.8	WBGene00014589	Y54G9A.8	snRNA	393.1	1.08929	0.970216	0.368467	2.95627	1	0.00311382	0.0303674
F20D6.4a	WBGene00005648	srp-7	protein_coding	6064.44	0.991384	0.967371	0.169567	5.84657	1	5.02e-09	4.27e-07
ZK652.1	WBGene00004918	snr-5	protein_coding	2579.15	0.981566	0.966422	0.133431	7.35636	1	1.89e-13	4.09e-11
Y105C5B.15a	WBGene00013654	Y105C5B.15	protein_coding	1103.44	1.06421	0.965496	0.342444	3.1077	1	0.00188547	0.0209297
T28D9.10a	WBGene00004916	snr-3	protein_coding	4516.06	0.98486	0.965164	0.153359	6.42194	1	1.35e-10	1.62e-08
F28F8.3.2	WBGene00003079	lsm-5	protein_coding	190.068	1.09623	0.964199	0.384224	2.85309	1	0.0043296	0.038919
Y41C4A.4e	WBGene00000793	crh-1	protein_coding	15.9738	7.2068	0.96368	2.2524	3.19961	1	0.00137615	0.0164786
F26D10.24	WBGene00219917	F26D10.24	snoRNA	5218.98	1.05344	0.961779	0.332561	3.16766	1	0.0015367	0.017861
Y39B6A.49	WBGene00077457	Y39B6A.49	pseudogene	292.433	1.05298	0.96133	0.321781	3.27235	1	0.00106657	0.0135717
T19C4.12	WBGene00045170	T19C4.12	snoRNA	3840.4	1.05921	0.961191	0.341586	3.10086	1	0.00192958	0.0212917
C56E6.3a	WBGene00016971	toe-2	protein_coding	236.399	1.00647	0.961026	0.232085	4.33665	1	1.45e-05	0.000422722
F10D7.1	WBGene00017338	F10D7.1	protein_coding	194.861	1.00166	0.959142	0.231141	4.33355	1	1.47e-05	0.000426565
C50F4.9	WBGene00008234	C50F4.9	protein_coding	120.888	1.05482	0.958432	0.314519	3.35376	1	0.000797224	0.0108793
K09F5.6	WBGene00044698	K09F5.6	protein_coding	1147.41	0.980496	0.957458	0.167375	5.85808	1	4.68e-09	4e-07
T02E9.5.1	WBGene00011383	T02E9.5	protein_coding	262.909	1.04374	0.957398	0.328149	3.18068	1	0.00146927	0.0173504
C06B3.8	WBGene00001552	gcy-32	protein_coding	406.876	0.991599	0.956895	0.205459	4.82627	1	1.39e-06	5.79e-05
C17E4.20	WBGene00219313	C17E4.20	protein_coding	491.807	0.998818	0.955582	0.230727	4.32901	1	1.5e-05	0.000434904
H05L03.3.1	WBGene00019160	crf-1	protein_coding	2898.58	0.969035	0.955077	0.130195	7.44293	1	9.85e-14	2.31e-11
F53B7.3.1	WBGene00009966	isy-1	protein_coding	2107.44	0.96828	0.955059	0.12456	7.77363	1	7.63e-15	2.06e-12
T08A9.9.1	WBGene00004990	spp-5	protein_coding	5163.48	0.962353	0.953121	0.106258	9.05674	1	1.34e-19	7.35e-17
B0252.4b	WBGene00000886	cyn-10	protein_coding	533.358	1.01741	0.951687	0.276543	3.67904	1	0.000234116	0.0041014
H27M09.2	WBGene00019246	rpb-5	protein_coding	4082.41	0.966037	0.951655	0.131977	7.31971	1	2.49e-13	5.19e-11
F49E2.4b	WBGene00009887	glb-17	protein_coding	110.011	1.07435	0.951589	0.38874	2.76367	1	0.00571559	0.0476652
K11G9.4	WBGene00001210	egl-46	protein_coding	133.033	1.05099	0.951361	0.355787	2.95398	1	0.00313709	0.0304778
ZK1010.3	WBGene00014177	frg-1	protein_coding	1554.48	0.973914	0.947058	0.179288	5.43213	1	5.57e-08	3.61e-06
B0391.5	WBGene00007162	fbxa-153	protein_coding	143.445	1.04138	0.944964	0.332108	3.13566	1	0.00171467	0.0194775
Y51H4A.8	WBGene00013104	Y51H4A.8	protein_coding	1748.29	1.05333	0.944899	0.368507	2.85838	1	0.00425813	0.0384874
MTCE.25	WBGene00010963	nduo-4	protein_coding	34702.5	1.04387	0.941978	0.357076	2.92338	1	0.00346248	0.0329287
C15C8.5	WBGene00007607	C15C8.5	protein_coding	131.119	1.04355	0.94087	0.369135	2.82701	1	0.00469844	0.0415195
T05G5.7a.2	WBGene00011501	rmd-1	protein_coding	218.029	1.07139	0.940619	0.362605	2.95469	1	0.00312984	0.0304583
F48E8.1b	WBGene00003055	lon-1	protein_coding	2109.67	1.04932	0.939402	0.359635	2.91772	1	0.003526	0.033367
AH9.4	WBGene00015000	AH9.4	protein_coding	70.4354	1.05195	0.938743	0.360432	2.91857	1	0.00351638	0.0333034
Y46G5A.5	WBGene00012897	pisy-1	protein_coding	1975.51	0.989122	0.938025	0.247913	3.98979	1	6.61e-05	0.00146605
B0410.2a	WBGene00015171	vang-1	protein_coding	377.9	0.963023	0.937557	0.180017	5.34962	1	8.81e-08	5.38e-06
C06E1.1	WBGene00015518	C06E1.1	protein_coding	295.349	1.00345	0.937411	0.261227	3.84127	1	0.000122399	0.00240474
C50F4.6	WBGene00001910	C50F4.6	protein_coding	347.47	1.00806	0.936514	0.300106	3.35902	1	0.00078219	0.0107443
T24B8.3c.2	WBGene00011977	T24B8.3	protein_coding	633.522	0.978106	0.934723	0.234876	4.16434	1	3.12e-05	0.000796835
C24A1.1.2	WBGene00016028	flp-24	protein_coding	1346.19	1.01018	0.934461	0.305502	3.30661	1	0.000944306	0.0124144
Y54G11A.7	WBGene00013216	Y54G11A.7	protein_coding	1387.33	0.962546	0.934359	0.188847	5.09696	1	3.45e-07	1.75e-05
M02A10.2c	WBGene00002150	irk-2	protein_coding	12.09	6.92799	0.934133	2.26013	3.06531	1	0.00217445	0.0233815
Y57A10A.19	WBGene00013260	rsr-2	protein_coding	2939.58	0.964072	0.933721	0.192783	5.00082	1	5.71e-07	2.68e-05
F35C5.9	WBGene00009397	clec-66	protein_coding	2395.36	0.958695	0.932054	0.182682	5.24788	1	1.54e-07	8.75e-06
F32A7.3a.1	WBGene00009304	eva-1	protein_coding	895.24	0.965148	0.931838	0.205902	4.68742	1	2.77e-06	0.000103322
K08C7.4	WBGene00010647	K08C7.4	protein_coding	146.644	1.01749	0.931684	0.332934	3.05614	1	0.00224205	0.0238505
ZK1320.11b.1	WBGene00014259	ZK1320.11	protein_coding	572.492	0.993921	0.930862	0.272614	3.6459	1	0.00026646	0.00453317
F56D6.16	WBGene00219304	F56D6.16	pseudogene	239.214	0.963075	0.930823	0.204286	4.71435	1	2.42e-06	9.3e-05
K08E7.6	WBGene00010674	K08E7.6	protein_coding	183.235	0.992996	0.930804	0.281504	3.52747	1	0.000419554	0.00655057
Y116A8C.42	WBGene00004914	snr-1	protein_coding	5850.3	0.941951	0.929312	0.125371	7.51332	1	5.76e-14	1.36e-11
F21D12.1e	WBGene00003620	nhr-21	protein_coding	400.77	1.03422	0.929248	0.367737	2.81238	1	0.00491764	0.0428303
K06C4.5	WBGene00001891	his-17	protein_coding	6864.53	0.939378	0.927614	0.121845	7.7096	1	1.26e-14	3.29e-12
K11H3.7	WBGene00010784	twk-48	protein_coding	636.316	0.980354	0.924252	0.267391	3.66637	1	0.000246015	0.00426433
D1069.1	WBGene00017036	D1069.1	protein_coding	103.351	0.988611	0.923376	0.284221	3.47832	1	0.000504559	0.00762383
R13A1.8	WBGene00020045	glb-23	protein_coding	276.835	0.95475	0.923289	0.199975	4.77436	1	1.8e-06	7.2e-05
R05D7.1.1	WBGene00011026	R05D7.1	protein_coding	443.975	0.961892	0.922729	0.219414	4.3839	1	1.17e-05	0.000354608
C25G6.1	WBGene00016107	C25G6.1	protein_coding	97.1923	0.993334	0.918024	0.310222	3.20201	1	0.00136472	0.0163588
T21C9.8.1	WBGene00011894	ttr-23	protein_coding	943.983	1.02025	0.915501	0.36668	2.78241	1	0.00539571	0.0458975
ZC334.2	WBGene00002113	ins-30	protein_coding	1307.55	0.939247	0.914786	0.174595	5.37956	1	7.47e-08	4.62e-06
W02D3.3.2	WBGene00003170	mec-6	protein_coding	189.046	0.95516	0.91417	0.227383	4.20066	1	2.66e-05	0.00069616
D1054.14	WBGene00008380	prp-38	protein_coding	2106.2	0.942846	0.913521	0.19043	4.95115	1	7.38e-07	3.36e-05
MTCE.11	WBGene00010959	nduo-1	protein_coding	42994.9	0.938098	0.91292	0.179742	5.21914	1	1.8e-07	9.85e-06
C29F9.6.3	WBGene00016221	C29F9.6	protein_coding	236.698	1.02155	0.911456	0.365255	2.79683	1	0.00516073	0.0444085
K08F8.4a	WBGene00000240	pah-1	protein_coding	5552.49	0.940023	0.909797	0.197974	4.74821	1	2.05e-06	8.04e-05
T26C5.1	WBGene00001761	gst-13	protein_coding	4105.53	0.916859	0.909165	0.0993452	9.22902	1	2.73e-20	1.57e-17
R09B5.6	WBGene00019978	hacd-1	protein_coding	1353.91	0.942919	0.90567	0.221884	4.2496	1	2.14e-05	0.000581386
Y65B4A.6a	WBGene00022029	Y65B4A.6	protein_coding	4856.68	0.962133	0.905322	0.267706	3.59399	1	0.000325655	0.00535002
D1007.18	WBGene00044421	D1007.18	protein_coding	188.605	0.970762	0.904371	0.295427	3.28597	1	0.00101633	0.0130914
Y102A11A.9a	WBGene00022419	Y102A11A.9	protein_coding	199.374	0.953639	0.903406	0.253705	3.75886	1	0.000170692	0.00315135
E04F6.16	WBGene00045095	mrpr-1	ncRNA	25478.1	1.00786	0.90294	0.365292	2.75904	1	0.00579718	0.0482056
T09E8.1c	WBGene00011647	noca-1	protein_coding	614.183	0.953745	0.902689	0.250984	3.80002	1	0.000144682	0.00275532
F53A9.6.1	WBGene00018729	F53A9.6	protein_coding	361.316	0.960004	0.901789	0.276116	3.47681	1	0.000507412	0.00766189
Y73B6BL.35a	WBGene00022254	Y73B6BL.35	protein_coding	489.609	0.931201	0.900681	0.197934	4.70461	1	2.54e-06	9.56e-05
Y51A2D.14.1	WBGene00013081	Y51A2D.14	protein_coding	1481.22	0.918529	0.900358	0.153142	5.99789	1	2e-09	1.86e-07
Y77E11A.7d	WBGene00022310	Y77E11A.7	protein_coding	332.542	0.995103	0.89555	0.360905	2.75724	1	0.00582913	0.0484012
F52E1.7b.1	WBGene00002021	hsp-17	protein_coding	1133.94	0.97258	0.894541	0.318023	3.0582	1	0.00222669	0.0237641
F26A1.19	WBGene00270319	F26A1.19	protein_coding	120.249	0.986428	0.892444	0.33967	2.90407	1	0.0036834	0.034361
Y47D7A.16a	WBGene00044637	rft-1	protein_coding	272.924	0.91574	0.891807	0.181967	5.03245	1	4.84e-07	2.35e-05
C15H9.11.1	WBGene00015805	C15H9.11	protein_coding	1271.94	0.96682	0.890287	0.31671	3.0527	1	0.00226795	0.0240147
F58E6.11	WBGene00010258	F58E6.11	protein_coding	193.158	0.944192	0.889938	0.26931	3.50597	1	0.000454943	0.00700684
F28F8.3.1	WBGene00003079	lsm-5	protein_coding	1253.39	0.911508	0.888888	0.169199	5.38721	1	7.16e-08	4.44e-06
F53A9.9	WBGene00018732	F53A9.9	protein_coding	778.502	0.953276	0.888718	0.292653	3.25736	1	0.00112453	0.0141364
R09G11.1	WBGene00006319	sup-10	protein_coding	118.156	0.950122	0.888361	0.288009	3.29893	1	0.000970549	0.0126651
F21C10.10.1	WBGene00017659	F21C10.10	protein_coding	429.042	0.972499	0.887714	0.328918	2.95666	1	0.00310993	0.0303551
Y43F8B.11	WBGene00012821	Y43F8B.11	protein_coding	93.0798	0.952504	0.886464	0.292807	3.25301	1	0.00114188	0.0142996
T24B8.3c.1	WBGene00011977	T24B8.3	protein_coding	657.215	0.927914	0.884869	0.239768	3.87006	1	0.00010881	0.00217308
F27D4.3	WBGene00014746	F27D4.3	pseudogene	192.45	0.961725	0.884574	0.305769	3.14527	1	0.00165935	0.0189981
F19B10.1.1	WBGene00017583	F19B10.1	protein_coding	557.749	0.935515	0.883805	0.253711	3.68733	1	0.00022662	0.00398223
F37H8.3a	WBGene00009512	bigr-1	protein_coding	713.725	0.948238	0.880867	0.300459	3.15597	1	0.00159968	0.0184252
C01F6.5	WBGene00000120	aly-1	protein_coding	2976.09	0.895222	0.872559	0.17013	5.26198	1	1.43e-07	8.18e-06
Y116F11B.10b	WBGene00013826	Y116F11B.10	pseudogene	83.379	0.946686	0.872196	0.319241	2.96543	1	0.00302259	0.0296665
ZC328.2	WBGene00022592	klu-2	protein_coding	982.987	0.886489	0.871897	0.138378	6.40629	1	1.49e-10	1.77e-08
ZK328.2.1	WBGene00001166	eftu-2	protein_coding	19748.6	0.892544	0.87141	0.16742	5.33116	1	9.76e-08	5.85e-06
F39G3.5a.1	WBGene00018210	F39G3.5	protein_coding	785.422	0.914646	0.870976	0.242102	3.77794	1	0.000158131	0.00295508
W02D3.2.1	WBGene00020932	dhod-1	protein_coding	1793.9	0.902948	0.870263	0.21014	4.29688	1	1.73e-05	0.00048874
W08A12.3a	WBGene00021080	W08A12.3	protein_coding	265.726	0.909178	0.869954	0.229806	3.95629	1	7.61e-05	0.00164162
F48B9.4	WBGene00018590	nlp-37	protein_coding	1176.97	0.892005	0.866067	0.185395	4.81138	1	1.5e-06	6.15e-05
F45F2.4	WBGene00001881	his-7	protein_coding	6027.04	0.900629	0.865728	0.218529	4.12133	1	3.77e-05	0.000930259
Y53F4B.30	WBGene00001775	gst-27	protein_coding	3285.24	0.899543	0.865219	0.215386	4.17643	1	2.96e-05	0.000762335
C29H12.6	WBGene00016237	C29H12.6	protein_coding	472.603	0.885556	0.865038	0.167537	5.28574	1	1.25e-07	7.24e-06
F25H5.1d	WBGene00006407	lim-9	protein_coding	704.629	0.922953	0.864075	0.283152	3.25957	1	0.00111582	0.0140731
T24D8.5	WBGene00003740	nlp-2	protein_coding	87.0692	0.943922	0.863176	0.318472	2.96391	1	0.00303756	0.029788
K02G10.4a	WBGene00001454	flp-11	protein_coding	2081.57	0.870387	0.861782	0.107117	8.12553	1	4.45e-16	1.42e-13
C04C11.24	WBGene00219559	linc-5	lincRNA	541.979	0.934336	0.860204	0.321084	2.90994	1	0.003615	0.0339295
K02G10.7b	WBGene00000176	aqp-8	protein_coding	3294.08	0.924476	0.860198	0.302472	3.05641	1	0.00224007	0.0238505
B0350.2e.2	WBGene00006780	unc-44	protein_coding	2280.3	0.890497	0.860173	0.204485	4.35482	1	1.33e-05	0.000392643
R144.15	WBGene00195017	R144.15	ncRNA	823808	0.900775	0.859601	0.236064	3.81581	1	0.000135738	0.00262866
C50H2.3b	WBGene00003173	mec-9	protein_coding	188.792	0.937989	0.857516	0.331388	2.83049	1	0.00464774	0.0411347
C31H5.5	WBGene00007856	C31H5.5	protein_coding	408.583	0.909894	0.856821	0.268812	3.38488	1	0.000712103	0.00996928
T27F2.3	WBGene00000249	bir-1	protein_coding	580.146	0.886643	0.854274	0.209111	4.24006	1	2.23e-05	0.000600964
T05F1.9	WBGene00011494	T05F1.9	protein_coding	154.369	0.904271	0.853601	0.27299	3.31246	1	0.000924784	0.0122207
Y73B6A.3	WBGene00022230	Y73B6A.3	protein_coding	441.205	0.874945	0.852441	0.180002	4.86076	1	1.17e-06	5.01e-05
C49A9.5	WBGene00016759	C49A9.5	protein_coding	553.576	0.903755	0.852284	0.266005	3.39751	1	0.000680025	0.00961707
F23A7.8	WBGene00044638	F23A7.8	protein_coding	2048.85	0.919827	0.851104	0.303664	3.02909	1	0.0024529	0.0253808
MTCE.26	WBGene00010964	ctc-1	protein_coding	317281	0.925761	0.850621	0.320018	2.89284	1	0.00381772	0.0352986
F01D4.8	WBGene00008490	F01D4.8	protein_coding	461.561	0.916293	0.850509	0.305355	3.00075	1	0.00269319	0.027249
F37C12.1	WBGene00018149	F37C12.1	protein_coding	2265.08	0.876793	0.850376	0.187709	4.67101	1	3e-06	0.000111026
ZK563.6.1	WBGene00022770	acp-1	protein_coding	256.973	0.877727	0.849355	0.200651	4.37439	1	1.22e-05	0.000367603
ZK593.7	WBGene00003081	lsm-7	protein_coding	1632.54	0.87462	0.84912	0.185269	4.72081	1	2.35e-06	9.06e-05
MTCE.21	WBGene00000829	ctb-1	protein_coding	119024	0.897765	0.848642	0.261028	3.43934	1	0.000583135	0.00851963
Y42G9A.3a.1	WBGene00021533	Y42G9A.3	protein_coding	1885.15	0.877551	0.848203	0.201098	4.36381	1	1.28e-05	0.000382242
T04F8.7a	WBGene00011445	T04F8.7	protein_coding	523.702	0.862388	0.847786	0.140438	6.14069	1	8.22e-10	8.24e-08
R08D7.1	WBGene00011142	R08D7.1	protein_coding	1443.01	0.880138	0.847142	0.209328	4.2046	1	2.62e-05	0.000686516
Y1H11.2	WBGene00001783	gst-35	protein_coding	172.944	0.915968	0.847092	0.312757	2.92869	1	0.00340397	0.0324529
Y65B4A.6b	WBGene00022029	Y65B4A.6	protein_coding	2384.28	0.912046	0.845187	0.299678	3.04342	1	0.00233905	0.024575
F20G2.1	WBGene00008985	F20G2.1	protein_coding	131.864	0.898696	0.844142	0.261578	3.43568	1	0.000591078	0.00857869
Y37B11A.8	WBGene00255596	Y37B11A.8	pseudogene	215.552	0.911066	0.842739	0.288674	3.15604	1	0.00159925	0.0184252
K08F4.11	WBGene00001751	gst-3	protein_coding	242.864	0.884881	0.84045	0.237483	3.72608	1	0.000194482	0.00349505
M05B5.5a	WBGene00001949	hlh-2	protein_coding	511.947	0.869755	0.839207	0.206049	4.22111	1	2.43e-05	0.000643229
Y116F11A.6	WBGene00013819	Y116F11A.6	protein_coding	195.721	0.915733	0.83868	0.332064	2.7577	1	0.00582099	0.0483511
F53A9.8	WBGene00018731	F53A9.8	protein_coding	3048.93	0.894719	0.83795	0.278652	3.21089	1	0.00132326	0.0159874
W07B3.2d.2	WBGene00001561	gei-4	protein_coding	246.171	0.894543	0.836866	0.282048	3.1716	1	0.001516	0.0176921
Y75B12B.4	WBGene00013569	bath-36	protein_coding	149.758	0.88304	0.836628	0.249309	3.54195	1	0.000397188	0.00627251
M01G12.12	WBGene00004509	rrf-2	protein_coding	1433.51	0.850052	0.836606	0.134152	6.33647	1	2.35e-10	2.7e-08
F38A5.2a.1	WBGene00018161	F38A5.2	protein_coding	714.441	0.853979	0.83421	0.167916	5.08577	1	3.66e-07	1.84e-05
T10C6.12	WBGene00001877	his-3	protein_coding	6407.71	0.896023	0.833077	0.299156	2.99517	1	0.00274289	0.0275694
F07B7.11	WBGene00001928	his-54	protein_coding	19340.6	0.843386	0.83215	0.125585	6.71566	1	1.87e-11	2.7e-09
C54E10.2b	WBGene00008307	ncs-5	protein_coding	130.523	0.886001	0.832094	0.276578	3.20345	1	0.00135794	0.0163116
B0496.7	WBGene00015216	valv-1	protein_coding	410.152	0.882875	0.82976	0.267878	3.2958	1	0.000981406	0.0127705
C30E1.9b	WBGene00022951	C30E1.9	ncRNA	7835.94	0.8718	0.829721	0.241642	3.60781	1	0.000308788	0.00512474
Y65A5A.1a	WBGene00013418	Y65A5A.1	protein_coding	289.901	0.861849	0.829352	0.215435	4.0005	1	6.32e-05	0.00140944
F08B4.3	WBGene00017235	F08B4.3	pseudogene	203.638	0.902975	0.827161	0.3135	2.8803	1	0.00397297	0.0364697
B0238.11	WBGene00015075	B0238.11	protein_coding	2847.03	0.839557	0.825723	0.138886	6.04494	1	1.49e-09	1.42e-07
Y51A2D.11.2	WBGene00013079	ttr-26	protein_coding	4919.16	0.855118	0.825135	0.204987	4.17156	1	3.03e-05	0.000776302
F41G3.10	WBGene00018303	F41G3.10	protein_coding	2838.95	0.892307	0.82394	0.31036	2.87507	1	0.00403933	0.0369902
T10C6.14	WBGene00001875	his-1	protein_coding	5817.96	0.857044	0.823716	0.218866	3.91584	1	9.01e-05	0.00186907
MTCE.3	WBGene00010957	nduo-6	protein_coding	1165.97	0.893743	0.823645	0.318175	2.80897	1	0.00497006	0.0431886
R90.5a	WBGene00011287	glb-24	protein_coding	576.732	0.88808	0.823405	0.302873	2.93218	1	0.0033659	0.0321433
F52E1.7a.2	WBGene00002021	hsp-17	protein_coding	1550.9	0.871064	0.822583	0.261643	3.32921	1	0.000870926	0.0116237
K07C5.6.1	WBGene00010629	K07C5.6	protein_coding	4038.06	0.841126	0.82215	0.162415	5.17886	1	2.23e-07	1.18e-05
Y110A7A.7.1	WBGene00022457	Y110A7A.7	protein_coding	569.754	0.86102	0.821995	0.212568	4.05056	1	5.11e-05	0.00118654
F25E5.8a.2	WBGene00017789	F25E5.8	protein_coding	5052.69	0.858182	0.821599	0.229711	3.73592	1	0.000187027	0.00339561
Y66D12A.9	WBGene00013435	Y66D12A.9	protein_coding	2536.87	0.84047	0.821403	0.163352	5.14516	1	2.67e-07	1.39e-05
R173.3.1	WBGene00020125	R173.3	protein_coding	656.192	0.885036	0.818719	0.311077	2.84507	1	0.0044401	0.039633
T04H1.9	WBGene00006539	tbb-6	protein_coding	1052.87	0.884431	0.816119	0.300434	2.94385	1	0.00324157	0.0311633
Y39B6A.27	WBGene00012686	Y39B6A.27	protein_coding	228.926	0.844602	0.815523	0.202963	4.16137	1	3.16e-05	0.000804606
F29G9.6a	WBGene00000980	dhs-17	protein_coding	472.43	0.842065	0.815288	0.195991	4.29645	1	1.74e-05	0.000489053
F42E11.4	WBGene00006584	tni-1	protein_coding	11000.7	0.818573	0.815006	0.0716063	11.4316	1	2.91e-30	8.35e-27
F53F4.17	WBGene00045195	F53F4.17	protein_coding	164.84	0.862848	0.814902	0.253037	3.40997	1	0.000649712	0.00925105
ZK596.1	WBGene00014006	ZK596.1	protein_coding	4308.89	0.84293	0.813579	0.202389	4.1649	1	3.11e-05	0.000795762
Y44E3B.1a.2	WBGene00021552	zip-4	protein_coding	654.244	0.846521	0.813288	0.213425	3.96636	1	7.3e-05	0.00158871
C16H3.2	WBGene00002272	lec-9	protein_coding	9103.97	0.823688	0.811883	0.130187	6.32697	1	2.5e-10	2.86e-08
C41H7.6	WBGene00016576	C41H7.6	protein_coding	487.415	0.827684	0.811535	0.149139	5.54977	1	2.86e-08	2e-06
K01G5.2b	WBGene00001996	hpl-2	protein_coding	652.9	0.829762	0.81146	0.157794	5.2585	1	1.45e-07	8.32e-06
R09B3.5	WBGene00003123	mag-1	protein_coding	5001.33	0.820963	0.811375	0.116668	7.03672	1	1.97e-12	3.48e-10
T22D1.10.1	WBGene00020687	ruvb-2	protein_coding	1613.19	0.854303	0.811318	0.246047	3.47211	1	0.000516381	0.00776668
D2089.1a	WBGene00004704	rsp-7	protein_coding	3431.77	0.833247	0.811207	0.176966	4.70853	1	2.5e-06	9.43e-05
T28B4.4.2	WBGene00020887	T28B4.4	protein_coding	363.495	0.853271	0.808098	0.255909	3.33428	1	0.000855203	0.0114594
Y48G10A.2a	WBGene00013019	Y48G10A.2	protein_coding	617.076	0.838401	0.807958	0.200311	4.18549	1	2.85e-05	0.000737258
M04G7.1	WBGene00019772	M04G7.1	protein_coding	1044.41	0.827618	0.806771	0.172549	4.79643	1	1.62e-06	6.56e-05
W01D2.2a.3	WBGene00003651	nhr-61	protein_coding	445.983	0.837909	0.802888	0.228337	3.66962	1	0.000242916	0.00422655
ZK131.2	WBGene00001899	his-25	protein_coding	28795.8	0.829936	0.802755	0.19873	4.17621	1	2.96e-05	0.000762335
M79.4	WBGene00001462	flp-19	protein_coding	1208.73	0.81323	0.802072	0.125423	6.48388	1	8.94e-11	1.11e-08
Y48A6B.1	WBGene00012962	dmsr-5	protein_coding	185.295	0.868985	0.80181	0.311609	2.7887	1	0.00529198	0.0453173
K02E11.5	WBGene00010514	K02E11.5	protein_coding	859.808	0.850998	0.801301	0.269607	3.15644	1	0.0015971	0.0184139
K06C4.13	WBGene00001901	his-27	protein_coding	5226.99	0.810397	0.800623	0.119577	6.7772	1	1.23e-11	1.84e-09
F07B7.5	WBGene00001923	his-49	protein_coding	5226.99	0.810397	0.800623	0.119577	6.7772	1	1.23e-11	1.84e-09
F55C12.4	WBGene00018871	F55C12.4	protein_coding	372.804	0.847723	0.799739	0.267127	3.17348	1	0.00150625	0.017614
ZC504.3	WBGene00013917	cdk-11.2	protein_coding	1367.84	0.832105	0.798666	0.216565	3.84229	1	0.000121893	0.0023989
F08G12.2	WBGene00008586	snrp-40.1	protein_coding	2136.2	0.820134	0.797468	0.180841	4.53512	1	5.76e-06	0.000191905
MTCE.16	WBGene00010961	nduo-2	protein_coding	481.055	0.846618	0.796037	0.273701	3.09322	1	0.00197997	0.0217427
B0285.12	WBGene00045168	B0285.12	ncRNA	446540	0.83891	0.795482	0.251986	3.32919	1	0.000871002	0.0116237
T19D12.4a	WBGene00020579	T19D12.4	protein_coding	8510.06	0.846061	0.794342	0.27492	3.07748	1	0.00208757	0.0226584
T19D12.4b.1	WBGene00020579	T19D12.4	protein_coding	8510.06	0.846061	0.794342	0.27492	3.07748	1	0.00208757	0.0226584
F44G4.8b	WBGene00009717	dep-1	protein_coding	804.253	0.831528	0.791514	0.244414	3.40213	1	0.000668622	0.00948502
C39D10.6	WBGene00016533	C39D10.6	protein_coding	204.152	0.839109	0.790239	0.258245	3.24927	1	0.00115701	0.0144497
B0238.12	WBGene00015076	B0238.12	protein_coding	715.085	0.834614	0.788227	0.2577	3.2387	1	0.00120076	0.0148109
Y16B4A.1	WBGene00006743	unc-3	protein_coding	286.984	0.819587	0.787979	0.2184	3.75269	1	0.00017495	0.00321441
F15A4.5	WBGene00008840	F15A4.5	protein_coding	453.524	0.802279	0.7879	0.148681	5.39596	1	6.82e-08	4.29e-06
H01G02.3b	WBGene00010350	H01G02.3	protein_coding	370.628	0.811328	0.787478	0.185851	4.36548	1	1.27e-05	0.000379829
F42A10.6	WBGene00018342	F42A10.6	protein_coding	1524.53	0.8427	0.787373	0.28522	2.95456	1	0.00313111	0.0304583
JC8.4	WBGene00010436	JC8.4	protein_coding	141.554	0.836658	0.786965	0.273751	3.05627	1	0.00224107	0.0238505
C46H11.11b	WBGene00016735	fhod-1	protein_coding	433.808	0.82637	0.786157	0.245923	3.36028	1	0.000778622	0.0107082
F52C12.5.1	WBGene00001253	elt-6	protein_coding	193.588	0.845822	0.785984	0.29712	2.84673	1	0.00441701	0.0394576
C56G3.1b	WBGene00016984	npr-8	protein_coding	178.251	0.839744	0.785139	0.279873	3.00045	1	0.00269584	0.0272635
F11G11.2	WBGene00001755	gst-7	protein_coding	5270.57	0.799605	0.784437	0.149977	5.33151	1	9.74e-08	5.85e-06
E01G6.2	WBGene00008450	E01G6.2	protein_coding	538.426	0.815825	0.784353	0.218194	3.73898	1	0.000184768	0.00336523
C33A12.6a	WBGene00007885	ugt-21	protein_coding	647.091	0.804312	0.783325	0.179344	4.48474	1	7.3e-06	0.000238838
W09C5.4	WBGene00002116	ins-33	protein_coding	1011.04	0.824474	0.782866	0.250313	3.29378	1	0.000988511	0.0128163
ZK1098.7.1	WBGene00014224	mrps-23	protein_coding	595.182	0.820115	0.782573	0.23683	3.46289	1	0.000534406	0.00796994
MTCE.34	WBGene00010966	nduo-3	protein_coding	859.456	0.837545	0.782407	0.28927	2.89537	1	0.00378708	0.0350859
F01F1.7	WBGene00017162	ddx-23	protein_coding	6340.12	0.793829	0.780889	0.137749	5.76285	1	8.27e-09	6.83e-07
R06C7.7a.1	WBGene00003041	lin-61	protein_coding	476.924	0.816426	0.778028	0.239077	3.41491	1	0.000638024	0.00910156
F45F2.13	WBGene00001880	his-6	protein_coding	4836.69	0.791766	0.777706	0.14583	5.42937	1	5.66e-08	3.64e-06
C52E4.3.2	WBGene00004917	snr-4	protein_coding	2632.84	0.788975	0.777499	0.130158	6.06167	1	1.35e-09	1.31e-07
MTCE.35	WBGene00010967	nduo-5	protein_coding	44222.7	0.815989	0.776296	0.244905	3.33186	1	0.000862667	0.0115392
T27A1.4.2	WBGene00020836	lgc-34	protein_coding	2398.29	0.805427	0.775666	0.212685	3.78695	1	0.000152506	0.00288281
K12C11.2	WBGene00004888	smo-1	protein_coding	5793.72	0.79758	0.774807	0.184453	4.32403	1	1.53e-05	0.000442535
F13C5.2	WBGene00017423	F13C5.2	protein_coding	2051.45	0.781	0.773671	0.106184	7.35517	1	1.91e-13	4.09e-11
R03D7.6a	WBGene00001753	gst-5	protein_coding	3613.57	0.806658	0.772855	0.224438	3.59413	1	0.000325479	0.00535002
F53A9.6.2	WBGene00018729	F53A9.6	protein_coding	1936.61	0.791904	0.771939	0.174266	4.54423	1	5.51e-06	0.000185138
C03D6.8	WBGene00004437	rpl-24.2	protein_coding	6584.72	0.796168	0.77184	0.190439	4.18071	1	2.91e-05	0.000750768
F10F2.4	WBGene00008656	lron-5	protein_coding	558.142	0.797725	0.771813	0.196975	4.04988	1	5.12e-05	0.00118882
C52E4.3.1	WBGene00004917	snr-4	protein_coding	2049.87	0.792544	0.770388	0.181897	4.35711	1	1.32e-05	0.000389556
C34B4.1b	WBGene00003143	max-1	protein_coding	963.007	0.8191	0.770196	0.272265	3.00846	1	0.00262575	0.0267194
F52D10.3a.2	WBGene00001502	ftt-2	protein_coding	351.471	12.3229	0.769388	2.75357	4.47523	1	7.63e-06	0.000247952
C24H10.1	WBGene00016067	C24H10.1	protein_coding	664.16	0.789908	0.769321	0.177892	4.44037	1	8.98e-06	0.000284238
T07D3.4a	WBGene00020307	T07D3.4	protein_coding	411.439	0.797462	0.769195	0.206045	3.87033	1	0.000108687	0.00217308
ZK1058.9a	WBGene00014207	ZK1058.9	protein_coding	464.096	0.801401	0.769124	0.223511	3.58551	1	0.000336424	0.00549548
Y49F6C.11	WBGene00219758	linc-11	lincRNA	180.229	0.811005	0.767228	0.255808	3.17036	1	0.00152251	0.0177499
M02F4.7.1	WBGene00019738	clec-265	protein_coding	8501.97	0.782729	0.766583	0.155466	5.03475	1	4.78e-07	2.33e-05
C14C10.3c	WBGene00007586	ril-2	protein_coding	1071.81	0.801691	0.765838	0.229156	3.49845	1	0.000467973	0.00716051
T09F5.12	WBGene00014836	T09F5.12	ncRNA	526.441	0.810609	0.765236	0.258637	3.13415	1	0.0017235	0.0195572
D1053.3	WBGene00008368	D1053.3	protein_coding	367.235	0.792704	0.765069	0.20416	3.88275	1	0.00010328	0.00208805
C17H12.9	WBGene00015934	ceh-48	protein_coding	474.511	0.809531	0.764069	0.26457	3.0598	1	0.00221484	0.0236927
F45F2.3	WBGene00001879	his-5	protein_coding	8594.14	0.78261	0.764039	0.169123	4.62746	1	3.7e-06	0.000132839
K07E3.4b	WBGene00019492	K07E3.4	protein_coding	6892.6	0.790814	0.762478	0.209347	3.77752	1	0.000158396	0.00295763
W01G7.3.1	WBGene00012187	rpb-11	protein_coding	934.782	0.774107	0.761659	0.136557	5.66876	1	1.44e-08	1.1e-06
F40H6.6	WBGene00044412	F40H6.6	pseudogene	222.942	0.812115	0.759841	0.275493	2.94786	1	0.00319982	0.0309387
F15G9.1b	WBGene00008865	F15G9.1	protein_coding	1074.31	0.789626	0.758357	0.217317	3.63352	1	0.00027958	0.0047123
T23B3.2.2	WBGene00020710	T23B3.2	protein_coding	1182.86	0.813342	0.757894	0.286053	2.84332	1	0.00446459	0.0398361
F42H10.3a	WBGene00018367	F42H10.3	protein_coding	652.765	0.780888	0.757762	0.190252	4.1045	1	4.05e-05	0.000986849
C50F4.1.2	WBGene00008229	C50F4.1	protein_coding	1779.62	0.780128	0.756093	0.191695	4.06962	1	4.71e-05	0.00111267
Y52B11A.4.1	WBGene00013124	Y52B11A.4	protein_coding	431.452	0.776876	0.755403	0.177884	4.36732	1	1.26e-05	0.000377128
ZK265.7	WBGene00013959	ZK265.7	protein_coding	1015	0.78704	0.755373	0.222082	3.54392	1	0.000394231	0.00624005
T10C6.11	WBGene00001878	his-4	protein_coding	3860.24	0.77251	0.755311	0.163738	4.71795	1	2.38e-06	9.15e-05
Y71G12B.12c	WBGene00022152	atg-5	protein_coding	1084.28	0.768488	0.754061	0.146815	5.23438	1	1.66e-07	9.27e-06
Y40B1B.7	WBGene00012739	Y40B1B.7	protein_coding	4595.95	0.775592	0.753647	0.182278	4.25499	1	2.09e-05	0.00056888
Y51A2D.14.2	WBGene00013081	Y51A2D.14	protein_coding	827.652	0.768561	0.753181	0.154674	4.9689	1	6.73e-07	3.1e-05
F11G11.3	WBGene00001754	gst-6	protein_coding	1507.36	0.78813	0.753076	0.234941	3.35459	1	0.000794838	0.0108596
B0272.1	WBGene00006538	tbb-4	protein_coding	697.504	0.762118	0.750524	0.136248	5.59359	1	2.22e-08	1.62e-06
C24A1.1.1	WBGene00016028	flp-24	protein_coding	1150.94	0.775558	0.749813	0.199326	3.89091	1	9.99e-05	0.00203343
T23D8.2	WBGene00006633	tsp-7	protein_coding	690.116	0.785056	0.749711	0.235525	3.33321	1	0.000858491	0.0114901
C18A11.2	WBGene00015948	C18A11.2	protein_coding	201.099	0.791972	0.748966	0.252168	3.14066	1	0.00168569	0.019185
Y75B8A.5	WBGene00013542	lron-12	protein_coding	206.353	0.777855	0.747007	0.22013	3.53361	1	0.000409923	0.00643521
F40H3.5	WBGene00002030	hst-3.1	protein_coding	201.473	0.789069	0.746599	0.256866	3.0719	1	0.00212699	0.0230059
Y75B7AL.1a	WBGene00022284	glb-33	protein_coding	858.954	0.757635	0.746484	0.13067	5.79808	1	6.71e-09	5.62e-07
F20C5.2g	WBGene00002222	klp-11	protein_coding	903.351	0.76395	0.743598	0.178464	4.2807	1	1.86e-05	0.000516163
F07A5.4	WBGene00008543	F07A5.4	protein_coding	206.003	0.792778	0.743064	0.280606	2.82524	1	0.00472458	0.0416543
F22F4.2	WBGene00002125	inx-3	protein_coding	407.054	0.765556	0.742901	0.191498	3.99772	1	6.4e-05	0.00142192
F34D6.3	WBGene00006318	sup-9	protein_coding	154.212	0.787214	0.742157	0.265671	2.96312	1	0.00304538	0.0298201
W08D2.3c	WBGene00012340	dct-15	protein_coding	258.717	0.766919	0.741416	0.196858	3.8958	1	9.79e-05	0.0020017
C50D2.5	WBGene00016808	C50D2.5	protein_coding	1400.91	0.758436	0.740616	0.166796	4.54709	1	5.44e-06	0.000183711
F16D3.1	WBGene00006531	tba-5	protein_coding	315.557	0.776566	0.739789	0.243241	3.19258	1	0.00141008	0.0168061
W07E11.2	WBGene00001446	flp-3	protein_coding	1383.89	0.770483	0.739781	0.217375	3.54449	1	0.000393378	0.00623514
Y54G2A.7	WBGene00043702	Y54G2A.7	protein_coding	286.002	0.775776	0.738446	0.241036	3.21851	1	0.00128859	0.0156422
D1009.2b.1	WBGene00000884	cyn-8	protein_coding	1426.48	0.766535	0.738429	0.208418	3.67788	1	0.000235179	0.00411375
F11C7.2	WBGene00017376	F11C7.2	protein_coding	1035.48	0.748106	0.738196	0.122052	6.1294	1	8.82e-10	8.77e-08
C41G7.1b	WBGene00004887	smn-1	protein_coding	661.321	0.746841	0.734716	0.136284	5.48003	1	4.25e-08	2.88e-06
ZC155.8	WBGene00195016	ZC155.8	ncRNA	840064	0.770741	0.734615	0.239116	3.22329	1	0.00126726	0.0154572
W08E3.1	WBGene00004915	snr-2	protein_coding	4539.12	0.742848	0.734062	0.117873	6.30209	1	2.94e-10	3.31e-08
Y37D8A.9a	WBGene00003406	mrg-1	protein_coding	1274.35	0.749274	0.732434	0.162183	4.61992	1	3.84e-06	0.000136867
Y71D11A.2	WBGene00004891	smr-1	protein_coding	1631.34	0.758051	0.731783	0.201231	3.76707	1	0.000165176	0.00306677
Y51H4A.17a	WBGene00013111	sta-1	protein_coding	751.819	0.767264	0.730021	0.241677	3.17476	1	0.00149963	0.017601
C01G12.7	WBGene00007247	C01G12.7	protein_coding	502.071	0.751617	0.729993	0.182163	4.12606	1	3.69e-05	0.000913954
W02C12.2b	WBGene00020929	W02C12.2	protein_coding	322.366	0.754715	0.728971	0.202322	3.73028	1	0.00019127	0.00345626
C54G6.5.1	WBGene00005002	spp-17	protein_coding	7628.87	0.742183	0.7282	0.149094	4.97794	1	6.43e-07	2.97e-05
T19E7.6.1	WBGene00044500	T19E7.6	protein_coding	235.956	0.773642	0.728177	0.27123	2.85235	1	0.00433975	0.0389797
F31C3.7	WBGene00004512	rrn-1.1	rRNA	1.2898e+06	0.756341	0.726816	0.218401	3.46309	1	0.00053401	0.00796921
F31C3.8	WBGene00004513	rrn-1.2	rRNA	1.2898e+06	0.756341	0.726816	0.218401	3.46309	1	0.00053401	0.00796921
C50H11.15	WBGene00016860	cyp-33C9	protein_coding	699.35	0.747354	0.726558	0.183779	4.06659	1	4.77e-05	0.00112504
F46C5.6	WBGene00009781	F46C5.6	protein_coding	785.852	0.744158	0.72653	0.167598	4.44013	1	8.99e-06	0.000284238
W05H12.2	WBGene00012290	W05H12.2	protein_coding	190.542	0.756032	0.725782	0.221915	3.40685	1	0.00065717	0.00933408
K02F3.12a	WBGene00019334	K02F3.12	protein_coding	1638.23	0.738473	0.724673	0.14755	5.0049	1	5.59e-07	2.64e-05
K02F3.12b.1	WBGene00019334	K02F3.12	protein_coding	1638.23	0.738473	0.724673	0.14755	5.0049	1	5.59e-07	2.64e-05
C14F11.3	WBGene00001803	lite-1	protein_coding	417.159	0.742221	0.724445	0.165296	4.49026	1	7.11e-06	0.000233064
F46B6.9	WBGene00009774	F46B6.9	protein_coding	224.529	0.762977	0.724011	0.249174	3.06203	1	0.0021984	0.0235388
ZC449.4	WBGene00022614	ZC449.4	protein_coding	199.066	0.760786	0.723393	0.244467	3.11203	1	0.00185808	0.020768
C35D10.12	WBGene00016448	C35D10.12	protein_coding	227.86	0.75307	0.72244	0.223475	3.36982	1	0.000752179	0.0104131
K08F8.4b	WBGene00000240	pah-1	protein_coding	4393.12	0.743484	0.721523	0.188904	3.93577	1	8.29e-05	0.00175547
T01G1.2	WBGene00011337	T01G1.2	protein_coding	622.623	0.753331	0.720832	0.229465	3.28299	1	0.00102714	0.0132085
F21F8.11	WBGene00017681	slc-17.5	protein_coding	677.246	0.751702	0.719005	0.232501	3.23311	1	0.00122449	0.015055
B0336.4b	WBGene00004348	rgs-5	protein_coding	18.5021	7.66518	0.718397	2.52099	3.04054	1	0.00236152	0.0247319
F41B4.1	WBGene00018257	F41B4.1	protein_coding	574.743	0.743482	0.71739	0.20694	3.59274	1	0.000327213	0.00536793
F57F5.5a	WBGene00004032	pkc-1	protein_coding	1300.56	0.744884	0.717134	0.212349	3.50783	1	0.000451785	0.00696853
W03F9.5.1	WBGene00006648	ttb-1	protein_coding	1042.6	0.734079	0.716747	0.165138	4.44525	1	8.78e-06	0.000279256
C44E4.4.1	WBGene00016653	C44E4.4	protein_coding	11061	0.741283	0.714324	0.209353	3.54082	1	0.000398886	0.00629204
B0464.7	WBGene00000235	baf-1	protein_coding	5286.42	0.739776	0.713886	0.202796	3.64789	1	0.000264399	0.00451148
C07A12.7b.1	WBGene00015561	C07A12.7	protein_coding	550.539	0.752923	0.713166	0.254991	2.95274	1	0.00314964	0.0305609
C07G2.2d	WBGene00000223	atf-7	protein_coding	519.989	0.756922	0.71295	0.26821	2.82212	1	0.00477077	0.0419327
C13B9.4c.2	WBGene00015735	pdfr-1	protein_coding	387.032	0.739328	0.711525	0.209805	3.52388	1	0.000425285	0.0066086
K01D12.11	WBGene00010470	cdr-4	protein_coding	1772.51	0.741851	0.71021	0.229695	3.22972	1	0.0012391	0.0152184
W02A11.4	WBGene00006700	uba-2	protein_coding	3462.88	0.738317	0.710197	0.212654	3.47191	1	0.000516769	0.00776743
Y105E8A.6	WBGene00006824	unc-95	protein_coding	1132.4	0.731983	0.709972	0.191908	3.81424	1	0.000136604	0.00263868
C32E8.5.1	WBGene00016323	C32E8.5	protein_coding	959.825	0.735514	0.709117	0.20588	3.57254	1	0.000353538	0.00572616
B0563.2.2	WBGene00006637	tsp-11	protein_coding	273.911	0.752995	0.708755	0.271158	2.77696	1	0.00548708	0.0463827
F46F11.4	WBGene00006726	ubl-5	protein_coding	848.078	0.734656	0.708648	0.20314	3.6165	1	0.000298608	0.0049841
Y119D3B.6	WBGene00022484	fbxa-77	protein_coding	340.345	0.740674	0.706906	0.235585	3.14398	1	0.00166666	0.019025
C26F1.10	WBGene00001464	flp-21	protein_coding	623.649	0.750673	0.70546	0.272379	2.75599	1	0.00585157	0.0485524
K06A4.7	WBGene00010597	K06A4.7	protein_coding	3118.59	0.716141	0.70512	0.134127	5.33929	1	9.33e-08	5.64e-06
F33A8.2.2	WBGene00003756	nlp-18	protein_coding	1386.58	0.729176	0.704798	0.199911	3.64751	1	0.000264795	0.00451488
M04F3.3	WBGene00019769	M04F3.3	protein_coding	519.065	0.723108	0.704193	0.175945	4.10986	1	3.96e-05	0.000965968
C54E4.3	WBGene00001557	gcy-37	protein_coding	451.468	0.720748	0.704077	0.167024	4.31524	1	1.59e-05	0.000457126
F55C10.1b	WBGene00000554	cnb-1	protein_coding	768.192	0.738421	0.702709	0.244283	3.02281	1	0.00250444	0.025772
Y80D3A.10	WBGene00013588	nlp-42	protein_coding	499.374	0.729621	0.702398	0.209413	3.48412	1	0.000493763	0.00748531
F33H2.3	WBGene00009367	F33H2.3	protein_coding	2439.38	0.712987	0.701864	0.137019	5.20357	1	1.95e-07	1.06e-05
C05E11.8a	WBGene00001455	flp-12	protein_coding	1540.6	0.725143	0.701087	0.199392	3.63677	1	0.000276083	0.00467267
C05D2.1d	WBGene00000900	daf-4	protein_coding	238.964	0.737451	0.700533	0.250833	2.94	1	0.00328211	0.0314346
F43D9.6	WBGene00185048	urm-1	protein_coding	429.769	0.724487	0.698618	0.201697	3.59196	1	0.000328195	0.00537636
Y42G9A.2	WBGene00021532	Y42G9A.2	protein_coding	967.057	0.712505	0.698266	0.15466	4.60691	1	4.09e-06	0.000142869
C30B5.4	WBGene00016245	C30B5.4	protein_coding	1079.59	0.720301	0.698225	0.188876	3.81362	1	0.000136947	0.00264251
F11C7.3b.1	WBGene00006886	vap-1	protein_coding	4132.6	0.71371	0.695958	0.171171	4.16958	1	3.05e-05	0.00078223
Y52B11A.9.1	WBGene00013128	dxbp-1	protein_coding	1077.53	0.705662	0.694182	0.131972	5.34705	1	8.94e-08	5.44e-06
F33C8.3	WBGene00006634	tsp-8	protein_coding	1730.08	0.708	0.692374	0.162929	4.34546	1	1.39e-05	0.000407148
Y73B6BL.27	WBGene00022248	Y73B6BL.27	protein_coding	1017.95	0.722761	0.691642	0.229355	3.15127	1	0.00162562	0.0186752
T05A7.4.1	WBGene00001976	hmg-11	protein_coding	2276.09	0.70372	0.69091	0.147526	4.77016	1	1.84e-06	7.31e-05
Y54G2A.45a.2	WBGene00044488	Y54G2A.45	protein_coding	1208.24	0.728022	0.688416	0.260752	2.79201	1	0.00523811	0.0449565
C17G1.5	WBGene00007652	C17G1.5	protein_coding	551.973	0.715682	0.687531	0.219754	3.25674	1	0.001127	0.0141441
F59D6.3	WBGene00019105	asp-8	protein_coding	973.128	0.708221	0.685161	0.199108	3.55697	1	0.000375159	0.00600018
W05H7.3	WBGene00021046	sedl-1	protein_coding	267.23	0.7103	0.684424	0.203361	3.49281	1	0.000477964	0.0072698
Y57A10A.26.2	WBGene00013266	Y57A10A.26	protein_coding	540.444	0.720835	0.682558	0.259803	2.77455	1	0.00552782	0.0465387
C10C5.7	WBGene00007511	C10C5.7	protein_coding	296.273	0.704632	0.682301	0.190947	3.6902	1	0.000224076	0.00394357
C25A1.3	WBGene00006447	tag-72	protein_coding	1507.09	0.698671	0.682035	0.166445	4.19761	1	2.7e-05	0.000703206
T12G3.4.1	WBGene00011739	T12G3.4	protein_coding	556.911	0.704971	0.681739	0.198023	3.56005	1	0.000370786	0.00593853
C13C4.2	WBGene00007547	nhr-154	protein_coding	1064.35	0.703563	0.680922	0.191878	3.66672	1	0.000245678	0.0042617
T24B8.3a.2	WBGene00011977	T24B8.3	protein_coding	5791.57	0.69276	0.680699	0.144259	4.8022	1	1.57e-06	6.4e-05
M163.3	WBGene00001898	his-24	protein_coding	1930.02	0.701578	0.679924	0.193908	3.6181	1	0.000296769	0.00495701
F21A3.6	WBGene00008996	glb-14	protein_coding	170.521	0.715589	0.679276	0.245741	2.91197	1	0.00359161	0.0337648
F47G3.4	WBGene00194641	F47G3.4	protein_coding	484.845	0.709241	0.678797	0.229243	3.09384	1	0.00197583	0.0217124
ZK822.6	WBGene00044009	ZK822.6	protein_coding	216.855	0.715509	0.677006	0.257256	2.78131	1	0.00541397	0.0460018
T03F7.1	WBGene00004910	snf-11	protein_coding	1754.98	0.683164	0.676862	0.10518	6.4952	1	8.29e-11	1.04e-08
C16C10.4.1	WBGene00007625	C16C10.4	protein_coding	977.361	0.694528	0.675741	0.179247	3.8747	1	0.000106757	0.00214513
M04G12.1a	WBGene00010867	tag-260	protein_coding	235.261	0.706719	0.675588	0.235832	2.99671	1	0.00272908	0.0274907
M04G12.1c.1	WBGene00010867	tag-260	protein_coding	235.261	0.706719	0.675588	0.235832	2.99671	1	0.00272908	0.0274907
C25H3.5	WBGene00016114	flp-27	protein_coding	849.548	0.703364	0.675213	0.216913	3.24261	1	0.00118441	0.0146509
F07C3.2	WBGene00017193	F07C3.2	protein_coding	733.758	0.713303	0.675064	0.259248	2.75143	1	0.00593354	0.0489955
T04D3.5.1	WBGene00011434	T04D3.5	protein_coding	187.93	0.711105	0.674756	0.254454	2.79464	1	0.00519582	0.044677
Y37D8A.16	WBGene00012554	Y37D8A.16	protein_coding	1867.1	0.702967	0.67475	0.220756	3.18437	1	0.0014507	0.017214
ZK131.5	WBGene00001885	his-11	protein_coding	48628.7	0.685358	0.673346	0.144323	4.74879	1	2.05e-06	8.03e-05
F09E5.7.1	WBGene00017285	F09E5.7	protein_coding	4184.05	0.68358	0.672443	0.136729	4.99951	1	5.75e-07	2.69e-05
M60.4a	WBGene00019780	M60.4	protein_coding	1458.13	0.708618	0.671776	0.253467	2.7957	1	0.00517869	0.0445464
C01C4.1.1	WBGene00003739	nlp-1	protein_coding	1686.87	0.701118	0.671518	0.226249	3.09888	1	0.00194254	0.021408
F13E9.11a	WBGene00008760	F13E9.11	protein_coding	910.862	0.695642	0.669995	0.211598	3.28757	1	0.00101055	0.0130425
ZK287.1a	WBGene00013962	ZK287.1	protein_coding	809.513	0.699509	0.669666	0.228374	3.063	1	0.00219129	0.0234845
T09B9.3	WBGene00011644	T09B9.3	protein_coding	193.33	0.695064	0.668396	0.215638	3.22329	1	0.00126729	0.0154572
T03D3.5	WBGene00020183	T03D3.5	protein_coding	231.601	0.699399	0.667612	0.234149	2.98699	1	0.00281741	0.0281827
Y18H1A.4.1	WBGene00021210	Y18H1A.4	protein_coding	287.819	0.698006	0.666627	0.232384	3.00368	1	0.00266739	0.0270951
C46E1.2	WBGene00001556	gcy-36	protein_coding	350.462	0.699308	0.665445	0.242451	2.88433	1	0.00392251	0.036122
C07A9.12	WBGene00043994	C07A9.12	protein_coding	413.093	0.695594	0.66426	0.229652	3.0289	1	0.00245443	0.0253808
K07F5.13b	WBGene00003787	npp-1	protein_coding	2516.87	0.671972	0.663577	0.120227	5.58917	1	2.28e-08	1.65e-06
F33A8.1	WBGene00002957	let-858	protein_coding	7091.46	0.678405	0.662396	0.16657	4.0728	1	4.65e-05	0.00110098
ZK856.6	WBGene00014107	ZK856.6	protein_coding	168.611	0.702425	0.661958	0.253964	2.76584	1	0.00567767	0.0474524
Y71G12B.14	WBGene00003080	lsm-6	protein_coding	525.763	0.682177	0.661334	0.192587	3.54217	1	0.000396853	0.00627251
ZK757.2	WBGene00014074	ZK757.2	protein_coding	365.193	0.695553	0.659822	0.25142	2.76649	1	0.00566625	0.0474259
F33C8.4	WBGene00009358	F33C8.4	protein_coding	417.932	0.680762	0.659726	0.197384	3.44893	1	0.000562815	0.00829962
ZK688.9	WBGene00022803	ZK688.9	protein_coding	676.372	0.679783	0.658175	0.188646	3.60349	1	0.000313971	0.00519897
F40F4.4a	WBGene00002255	lbp-3	protein_coding	908.99	0.678631	0.656885	0.197565	3.43498	1	0.000592603	0.00858695
F40F4.4b	WBGene00002255	lbp-3	protein_coding	908.99	0.678631	0.656885	0.197565	3.43498	1	0.000592603	0.00858695
K07D4.9	WBGene00019488	K07D4.9	protein_coding	1232.3	0.6815	0.654015	0.219808	3.10043	1	0.00193239	0.0213064
F07H5.2	WBGene00004790	sgn-1	protein_coding	769.136	0.66684	0.653389	0.155229	4.29584	1	1.74e-05	0.000489053
D1054.15a.2	WBGene00006481	plrg-1	protein_coding	5022.29	0.666676	0.653322	0.152927	4.35943	1	1.3e-05	0.000386131
C50F2.4.1	WBGene00016838	C50F2.4	protein_coding	748.281	0.667083	0.653113	0.158669	4.20425	1	2.62e-05	0.000686786
F11A10.8.1	WBGene00044329	cpsf-4	protein_coding	548.195	0.676959	0.651779	0.213029	3.17779	1	0.00148404	0.0174969
T23B3.2.1	WBGene00020710	T23B3.2	protein_coding	710.763	0.67362	0.650436	0.196049	3.43597	1	0.000590441	0.00857869
T06D8.9.1	WBGene00011529	T06D8.9	protein_coding	453.313	0.677194	0.650024	0.22163	3.05551	1	0.0022468	0.0238899
C23G10.2a.1	WBGene00016011	C23G10.2	protein_coding	928.119	0.676475	0.649351	0.223333	3.02899	1	0.00245369	0.0253808
F33D4.3	WBGene00001456	flp-13	protein_coding	1825	0.671518	0.64904	0.199454	3.36678	1	0.000760517	0.0105032
W05H7.1	WBGene00021044	W05H7.1	protein_coding	262.751	0.68055	0.648902	0.24077	2.82655	1	0.00470518	0.041563
C34B4.3	WBGene00007908	C34B4.3	protein_coding	368.827	0.682316	0.648064	0.247692	2.75469	1	0.00587478	0.0486571
K04D7.6	WBGene00010559	K04D7.6	protein_coding	164.722	0.676862	0.646982	0.226901	2.98307	1	0.00285375	0.0284594
T23B12.7	WBGene00001040	dnj-22	protein_coding	1078.05	0.672668	0.646481	0.212761	3.16162	1	0.00156896	0.0181716
C08C3.3	WBGene00003102	mab-5	protein_coding	380.377	0.6624	0.646361	0.1706	3.88277	1	0.000103272	0.00208805
F57B10.11	WBGene00000236	bag-1	protein_coding	1080.13	0.65957	0.645378	0.159352	4.13907	1	3.49e-05	0.000873901
F56H9.2a	WBGene00010174	F56H9.2	protein_coding	4575.57	0.657606	0.645334	0.147359	4.46261	1	8.1e-06	0.000260442
T07G12.1b	WBGene00000288	cal-4	protein_coding	555.181	0.662307	0.644511	0.180144	3.67654	1	0.000236423	0.00413236
ZK1321.2f.1	WBGene00014261	shk-1	protein_coding	556.434	0.662314	0.64444	0.180077	3.67796	1	0.000235109	0.00411375
F52E1.2	WBGene00018692	F52E1.2	protein_coding	640.783	0.659479	0.643931	0.166487	3.96115	1	7.46e-05	0.0016153
F54D5.11.1	WBGene00010054	F54D5.11	protein_coding	1337.41	0.656926	0.643839	0.152792	4.29947	1	1.71e-05	0.000484847
C04A2.3q	WBGene00001194	egl-27	protein_coding	178.766	9.11661	0.643326	2.4491	3.72243	1	0.000197315	0.00354042
T05B4.2	WBGene00003647	nhr-57	protein_coding	536.155	0.668336	0.642014	0.219911	3.03913	1	0.00237265	0.0248032
K09E9.1b.2	WBGene00010724	K09E9.1	protein_coding	95.8781	9.8111	0.641945	2.53145	3.87569	1	0.000106325	0.00214207
M03F8.3a	WBGene00019762	M03F8.3	protein_coding	6234.58	0.649448	0.640364	0.127733	5.08442	1	3.69e-07	1.85e-05
R05D3.8	WBGene00019881	R05D3.8	protein_coding	829.169	0.661495	0.639868	0.192216	3.44142	1	0.000578668	0.00846514
C56G2.4	WBGene00016979	C56G2.4	protein_coding	402.29	0.666043	0.639507	0.221769	3.00332	1	0.00267055	0.0271032
F47B8.2	WBGene00009803	F47B8.2	protein_coding	2272.18	0.660569	0.639326	0.194276	3.40015	1	0.000673482	0.00954194
K03E5.2d	WBGene00019361	K03E5.2	protein_coding	270.435	0.664178	0.639244	0.213682	3.10826	1	0.00188196	0.020921
F32E10.6.1	WBGene00017993	cec-5	protein_coding	1268.52	0.648641	0.639097	0.132621	4.89095	1	1e-06	4.38e-05
F28F9.1	WBGene00006970	zag-1	protein_coding	921.811	0.659719	0.638572	0.197201	3.34541	1	0.000821605	0.0111195
F53A9.7	WBGene00018730	F53A9.7	protein_coding	2418.95	0.669296	0.637679	0.239993	2.78881	1	0.00529014	0.0453173
C50F2.3	WBGene00016837	syf-1	protein_coding	6610.69	0.650285	0.634802	0.167413	3.88431	1	0.000102622	0.00207841
Y66D12A.8a	WBGene00013434	Y66D12A.8	protein_coding	1632.33	0.646994	0.633131	0.155323	4.16547	1	3.11e-05	0.000794672
R09A8.5	WBGene00011154	R09A8.5	protein_coding	620.068	0.64818	0.631865	0.174034	3.72445	1	0.000195741	0.00351492
F20D6.8	WBGene00017637	F20D6.8	protein_coding	827.608	0.642412	0.629586	0.154797	4.15002	1	3.32e-05	0.000837209
C23G10.2a.2	WBGene00016011	C23G10.2	protein_coding	1504.23	0.643076	0.628276	0.167405	3.84143	1	0.000122321	0.00240474
C26B2.3a.1	WBGene00003625	nhr-31	protein_coding	4238.85	0.641002	0.628142	0.155271	4.12827	1	3.66e-05	0.000906547
Y53C12A.4.1	WBGene00013140	mop-25.2	protein_coding	1936.04	0.63999	0.62802	0.14877	4.30187	1	1.69e-05	0.000480799
T13C5.6	WBGene00020486	T13C5.6	protein_coding	293.079	0.646251	0.626983	0.188042	3.43674	1	0.000588756	0.00856905
T05H4.14	WBGene00001513	gad-1	protein_coding	3005.13	0.646239	0.626961	0.187345	3.44946	1	0.000561713	0.00829104
C14A11.9	WBGene00050944	C14A11.9	protein_coding	435.225	0.64517	0.626788	0.185381	3.48024	1	0.000500958	0.0075744
K07F5.15a.2	WBGene00010639	K07F5.15	protein_coding	5273.06	0.647496	0.626351	0.197292	3.28191	1	0.00103105	0.0132365
F38E11.3	WBGene00000775	cpin-1	protein_coding	887.729	0.645139	0.625129	0.19439	3.31878	1	0.000904114	0.0120167
ZK675.3a	WBGene00014989	best-23	protein_coding	572.395	0.643584	0.623729	0.192793	3.3382	1	0.000843222	0.0113595
T08A9.7	WBGene00004988	spp-3	protein_coding	4081.83	0.635009	0.621817	0.157735	4.02579	1	5.68e-05	0.00129396
F15B9.10b	WBGene00045418	F15B9.10	protein_coding	566.514	0.641459	0.62165	0.194932	3.29068	1	0.000999469	0.0129323
C05B5.3	WBGene00004100	pqn-8	protein_coding	201.01	0.650368	0.621631	0.223801	2.90601	1	0.0036607	0.0342187
C44B11.6	WBGene00016635	C44B11.6	protein_coding	434.381	0.64157	0.621526	0.194142	3.30464	1	0.000950974	0.0124735
B0035.11	WBGene00007110	leo-1	protein_coding	2931.58	0.630723	0.621419	0.130905	4.81819	1	1.45e-06	5.98e-05
C18E3.6b.4	WBGene00015975	cas-2	protein_coding	27.5708	8.44768	0.619782	2.82939	2.98569	1	0.00282936	0.0282776
B0365.6.3	WBGene00007153	clec-41	protein_coding	5537.3	0.643697	0.619301	0.211944	3.0371	1	0.00238865	0.0249289
Y47A7.2	WBGene00021614	Y47A7.2	protein_coding	1503.73	0.634964	0.617487	0.181693	3.4947	1	0.000474594	0.00723771
Y55F3C.7a	WBGene00021950	cutl-26	protein_coding	493.949	0.636096	0.616233	0.19615	3.24292	1	0.00118313	0.0146485
T28D9.2a	WBGene00004702	rsp-5	protein_coding	1166.23	0.626644	0.614926	0.150712	4.15789	1	3.21e-05	0.000814226
C31H1.6a	WBGene00016289	lntl-1	protein_coding	1706.91	0.635399	0.613879	0.202257	3.14154	1	0.00168062	0.0191463
D1053.1	WBGene00001790	gst-42	protein_coding	1909.3	0.628976	0.612681	0.176108	3.57153	1	0.000354896	0.00573603
ZK265.6	WBGene00013958	ZK265.6	protein_coding	1602.82	0.6344	0.611383	0.209987	3.02114	1	0.00251823	0.0258659
C47E8.4a.1	WBGene00008143	C47E8.4	protein_coding	761.077	0.621753	0.610956	0.144734	4.29583	1	1.74e-05	0.000489053
E01A2.4.1	WBGene00002696	let-504	protein_coding	1318.3	0.626436	0.609854	0.173949	3.60126	1	0.000316677	0.00523623
K08D10.3a	WBGene00004386	rnp-3	protein_coding	1922.52	0.619691	0.609842	0.135906	4.55971	1	5.12e-06	0.000174037
F56H11.1c	WBGene00001403	fbl-1	protein_coding	1527.48	0.619508	0.608359	0.142939	4.33407	1	1.46e-05	0.000426212
F52F12.7b.1	WBGene00009940	strl-1	protein_coding	743.259	0.633286	0.60745	0.223243	2.83675	1	0.00455749	0.0404921
C01F6.8a	WBGene00002046	icln-1	protein_coding	1121.97	0.618247	0.60719	0.14572	4.2427	1	2.21e-05	0.00059631
Y66D12A.10	WBGene00013436	Y66D12A.10	protein_coding	876.198	0.626059	0.606802	0.186705	3.35321	1	0.000798812	0.0108834
C05D9.7	WBGene00015474	C05D9.7	protein_coding	502.82	0.624006	0.606108	0.187033	3.33635	1	0.000848867	0.0114078
Y39G10AL.3.1	WBGene00000408	cdk-7	protein_coding	1208.81	0.631444	0.60529	0.218876	2.88494	1	0.00391489	0.0360748
R13D11.8a	WBGene00020062	nhr-270	protein_coding	236.175	0.627194	0.604783	0.213986	2.93101	1	0.00337867	0.0322499
Y40H4A.1a.1	WBGene00001519	gar-3	protein_coding	833.982	0.621283	0.604647	0.178752	3.47568	1	0.000509559	0.00768926
C07A9.7a	WBGene00007403	set-3	protein_coding	1120.76	0.621192	0.601662	0.191335	3.24662	1	0.00116785	0.0145141
F59A6.6b	WBGene00004382	rnh-1.0	protein_coding	1090.06	0.60964	0.600873	0.129397	4.71138	1	2.46e-06	9.34e-05
F46C8.3	WBGene00018485	F46C8.3	protein_coding	475.001	0.612086	0.600489	0.147883	4.13899	1	3.49e-05	0.000873901
K10D6.2c	WBGene00010742	K10D6.2	protein_coding	1524.26	0.622364	0.599766	0.211275	2.94576	1	0.00322166	0.0310454
R173.4	WBGene00020126	flp-26	protein_coding	767.952	0.620569	0.598575	0.204938	3.02808	1	0.0024611	0.0254155
C16C10.7b	WBGene00004381	rnf-5	protein_coding	308.969	0.615227	0.597518	0.184318	3.33785	1	0.000844287	0.0113595
T08E11.4	WBGene00020360	math-41	protein_coding	1268.23	0.610122	0.597251	0.158568	3.84771	1	0.000119226	0.00235246
F45F2.12	WBGene00001882	his-8	protein_coding	1024.47	0.603781	0.59622	0.123866	4.87448	1	1.09e-06	4.7e-05
K07D4.8	WBGene00004135	pqn-48	protein_coding	1719.49	0.607621	0.595242	0.153022	3.9708	1	7.16e-05	0.00156647
ZK863.3	WBGene00014123	elpc-3	protein_coding	3815.68	0.607481	0.594928	0.155354	3.9103	1	9.22e-05	0.00190217
F10B5.8	WBGene00008642	F10B5.8	protein_coding	2491.56	0.604279	0.592822	0.148652	4.06504	1	4.8e-05	0.00112777
F37A8.4	WBGene00003748	nlp-10	protein_coding	1013.5	0.615663	0.5914	0.217975	2.82447	1	0.00473595	0.0417385
K09H9.6	WBGene00003062	lpd-6	protein_coding	3912.37	0.599891	0.591158	0.130583	4.59393	1	4.35e-06	0.000151363
C18B2.3.1	WBGene00015954	C18B2.3	protein_coding	3260.65	0.606628	0.590127	0.181383	3.34446	1	0.000824425	0.0111511
T20H4.1a	WBGene00003890	osm-10	protein_coding	636.071	0.612075	0.589239	0.212758	2.87687	1	0.00401647	0.0368101
E02A10.4	WBGene00008454	E02A10.4	protein_coding	568.291	0.610006	0.588454	0.205193	2.97284	1	0.00295055	0.0291463
R06C1.4	WBGene00011059	R06C1.4	protein_coding	10116.7	0.603871	0.586795	0.18529	3.25906	1	0.00111781	0.0140905
Y71G12B.13	WBGene00022153	Y71G12B.13	protein_coding	1536.47	0.609659	0.586425	0.212767	2.86538	1	0.00416506	0.0378547
C28A5.4a	WBGene00000463	ceh-43	protein_coding	373.271	0.607594	0.584782	0.212679	2.85686	0	0.0042785	0.0385501
W01B6.1	WBGene00000858	cwn-2	protein_coding	501.123	0.598066	0.583264	0.171044	3.49657	0	0.000471276	0.00720147
C49A9.6	WBGene00016760	C49A9.6	protein_coding	761.517	0.59976	0.582976	0.181779	3.29939	0	0.000968955	0.0126651
F46B6.5b	WBGene00009770	F46B6.5	protein_coding	1028.86	0.594405	0.582136	0.155565	3.82094	0	0.000132942	0.00258315
D2013.8b.2	WBGene00004744	scp-1	protein_coding	145.295	6.41997	0.582103	2.28358	2.81136	0	0.00493331	0.0429342
D1046.2.1	WBGene00008363	D1046.2	protein_coding	758.208	0.593735	0.581308	0.154978	3.83108	0	0.000127582	0.00249376
T07D4.5	WBGene00045407	T07D4.5	protein_coding	413.512	0.599126	0.580752	0.192692	3.10925	0	0.00187563	0.0208608
T10F2.3	WBGene00006736	ulp-1	protein_coding	2316.66	0.587323	0.580085	0.119633	4.90936	0	9.14e-07	4.04e-05
F13B12.5	WBGene00002084	ins-1	protein_coding	464.709	0.59454	0.579844	0.169561	3.50634	0	0.000454309	0.00700277
C05B5.7a	WBGene00004344	rgs-1	protein_coding	459.839	0.592138	0.579318	0.159386	3.71513	0	0.000203101	0.00362724
C24A3.6.2	WBGene00006672	twk-18	protein_coding	1300.44	0.591119	0.579142	0.155374	3.8045	0	0.00014209	0.00271354
Y102A11A.8	WBGene00022418	igcm-4	protein_coding	305.327	0.60188	0.578458	0.21761	2.76586	0	0.00567722	0.0474524
ZK512.2a	WBGene00013983	ZK512.2	protein_coding	4602.69	0.595627	0.577816	0.189176	3.14854	0	0.00164091	0.0188058
C49A1.10	WBGene00008191	C49A1.10	protein_coding	1364.77	0.584533	0.577114	0.122318	4.77881	0	1.76e-06	7.09e-05
ZK6.10a	WBGene00022644	dod-19	protein_coding	39291.3	0.59498	0.57675	0.191451	3.10774	0	0.00188527	0.0209297
H04M03.12a	WBGene00019156	H04M03.12	protein_coding	281.937	0.597389	0.574444	0.215143	2.7767	0	0.00549134	0.0463853
D1025.1	WBGene00008353	D1025.1	protein_coding	369.242	0.595837	0.574413	0.209	2.85089	0	0.00435966	0.0390973
ZK896.6	WBGene00014137	clec-187	protein_coding	754.76	0.585495	0.57422	0.150328	3.89479	0	9.83e-05	0.00200826
C10G8.5a	WBGene00003567	ncx-2	protein_coding	61.0998	9.98683	0.574083	3.27042	3.05369	0	0.00226048	0.0239755
Y5F2A.2.1	WBGene00012383	ttr-17	protein_coding	1853.19	0.590882	0.573802	0.185585	3.18388	0	0.00145315	0.017214
C39E6.1	WBGene00003056	lon-2	protein_coding	624.528	0.587498	0.573359	0.170309	3.44961	0	0.000561405	0.00829104
C50F2.8	WBGene00016841	magu-3	protein_coding	404.828	0.590647	0.573322	0.190135	3.10647	0	0.00189337	0.020987
Y54F10BM.14	WBGene00004016	phf-5	protein_coding	1169.94	0.589889	0.573115	0.182487	3.2325	0	0.00122712	0.0150794
C27D6.4a.1	WBGene00016162	crh-2	protein_coding	967.936	0.579647	0.573064	0.115282	5.0281	0	4.95e-07	2.39e-05
C32D5.8b	WBGene00016316	C32D5.8	protein_coding	1533.44	0.588461	0.572744	0.179288	3.28221	0	0.00102997	0.0132301
F26A3.1	WBGene00009140	F26A3.1	protein_coding	2775.39	0.580963	0.572318	0.129876	4.47322	0	7.71e-06	0.000249599
F20G2.2	WBGene00008986	F20G2.2	protein_coding	1663.12	0.586898	0.572199	0.173122	3.39009	0	0.000698705	0.00984488
F54C9.7	WBGene00010043	F54C9.7	protein_coding	299.322	0.593556	0.572164	0.201873	2.94025	0	0.00327949	0.0314227
Y69A2AL.2	WBGene00044468	Y69A2AL.2	protein_coding	1213.02	0.58024	0.571027	0.129016	4.49743	0	6.88e-06	0.000225989
D1025.8	WBGene00008359	nspc-17	protein_coding	1050.74	0.579853	0.570222	0.137593	4.21425	0	2.51e-05	0.000660057
ZK643.5.1	WBGene00014036	ZK643.5	protein_coding	2944.6	0.580089	0.567371	0.161125	3.60024	0	0.000317926	0.0052531
Y54H5A.2	WBGene00021900	Y54H5A.2	protein_coding	3531.95	0.577673	0.567179	0.145575	3.96823	0	7.24e-05	0.00157932
Y54E5A.5	WBGene00013200	Y54E5A.5	protein_coding	4541.32	0.579702	0.566787	0.161101	3.59838	0	0.000320206	0.00527937
R11.1	WBGene00011226	slc-25A21	protein_coding	474.118	0.586195	0.566704	0.205972	2.84599	0	0.00442736	0.0395347
K10B4.6a	WBGene00000857	cwn-1	protein_coding	1309.01	0.58148	0.566284	0.17679	3.2891	0	0.00100509	0.012983
Y22F5A.3b	WBGene00004364	ric-4	protein_coding	1394.57	0.573328	0.56571	0.126351	4.5376	0	5.69e-06	0.000189939
ZK863.6.1	WBGene00001088	dpy-30	protein_coding	3406.03	0.575977	0.565678	0.144973	3.973	0	7.1e-05	0.00155536
F52A8.4b	WBGene00009917	glb-18	protein_coding	428.302	0.581667	0.565677	0.181905	3.19764	0	0.00138556	0.0165482
F36D3.1	WBGene00009469	F36D3.1	protein_coding	478.785	0.579519	0.56451	0.175983	3.29303	0	0.000991132	0.0128316
C37H5.3a	WBGene00016507	abhd-5.2	protein_coding	606.483	0.585559	0.564281	0.206287	2.83856	0	0.00453171	0.0403567
Y39A3CL.6	WBGene00004249	pvf-1	protein_coding	819.385	0.583493	0.563887	0.19458	2.99873	0	0.00271112	0.0273577
C04E7.2	WBGene00015429	sor-3	protein_coding	719.162	0.570282	0.563517	0.118904	4.79616	0	1.62e-06	6.56e-05
Y108G3AL.2	WBGene00022434	Y108G3AL.2	protein_coding	1115.76	0.581853	0.561692	0.200114	2.90761	0	0.00364204	0.0340858
F10G8.3.1	WBGene00003803	rae-1	protein_coding	691.283	0.578748	0.561595	0.185981	3.11186	0	0.00185915	0.020768
Y41D4B.16	WBGene00021518	hpo-6	protein_coding	6385.26	0.578651	0.560217	0.194533	2.97457	0	0.00293401	0.0290205
Y22D7AR.6.1	WBGene00021260	Y22D7AR.6	protein_coding	393.661	0.577247	0.560008	0.190401	3.03175	0	0.00243142	0.0252452
Y116A8C.34a.1	WBGene00000889	cyn-13	protein_coding	2356.79	0.571588	0.55966	0.15597	3.66474	0	0.000247589	0.00427869
K11D12.7.1	WBGene00019647	K11D12.7	protein_coding	1748.92	0.576746	0.559391	0.189674	3.04072	0	0.00236014	0.0247287
F57B10.9	WBGene00019006	spg-20	protein_coding	670.534	0.570036	0.559141	0.145489	3.91808	0	8.93e-05	0.00185688
C48A7.2c	WBGene00016739	pitr-1	protein_coding	588.933	0.57787	0.557859	0.201814	2.86338	0	0.00419143	0.0380191
W02F12.6	WBGene00020951	sna-1	protein_coding	800.958	0.568542	0.557856	0.148848	3.8196	0	0.000133666	0.00259501
C02B10.4	WBGene00015329	C02B10.4	protein_coding	2243.19	0.566131	0.556946	0.137687	4.11172	0	3.93e-05	0.000963651
C33H5.7	WBGene00016374	swd-2.2	protein_coding	1528.66	0.562708	0.556654	0.109943	5.11819	0	3.08e-07	1.59e-05
ZK1320.13	WBGene00044007	ZK1320.13	protein_coding	307.926	0.576208	0.555963	0.209038	2.75647	0	0.00584285	0.0484976
F14D12.2.1	WBGene00006826	unc-97	protein_coding	2897.21	0.565273	0.555639	0.143067	3.95109	0	7.78e-05	0.00167138
Y71H2B.2	WBGene00022192	Y71H2B.2	protein_coding	1556.74	0.567437	0.5556	0.156248	3.63164	0	0.000281622	0.00474194
F32B6.3.2	WBGene00009320	F32B6.3	protein_coding	932.171	0.573418	0.555387	0.189166	3.0313	0	0.00243504	0.02526
F41G4.3a	WBGene00006067	sto-5	protein_coding	608.307	0.569144	0.554438	0.176307	3.22814	0	0.001246	0.015272
D1081.8	WBGene00008386	cdc-5L	protein_coding	9239.5	0.564572	0.554075	0.147855	3.81841	0	0.000134316	0.00260544
T20G5.9	WBGene00011871	T20G5.9	protein_coding	528.987	0.565181	0.553646	0.154169	3.66599	0	0.000246383	0.00426493
F09E8.7a	WBGene00002974	lev-1	protein_coding	600.88	0.56469	0.552306	0.162248	3.48042	0	0.000500628	0.00757438
C23G10.2c	WBGene00016011	C23G10.2	protein_coding	1956.96	0.569313	0.552279	0.190813	2.98362	0	0.00284859	0.0284203
C07E3.2	WBGene00007413	pro-2	protein_coding	6642.87	0.563425	0.551824	0.156084	3.60976	0	0.000306477	0.00509693
Y37E3.3	WBGene00021347	rpb-10	protein_coding	616.132	0.56882	0.551069	0.1958	2.90511	0	0.00367121	0.0342751
Y74C9A.2a.5	WBGene00022276	nlp-40	protein_coding	2165.8	0.563828	0.550709	0.166386	3.38867	0	0.000702328	0.00988034
Y37D8A.15.2	WBGene00001457	flp-14	protein_coding	3375.36	0.566232	0.549359	0.188418	3.00519	0	0.00265418	0.0269785
W06F12.2b	WBGene00012306	W06F12.2	protein_coding	287.119	0.565317	0.548518	0.190579	2.96631	0	0.00301394	0.029607
C08B11.7.2	WBGene00006724	ubh-4	protein_coding	3191.41	0.55062	0.547463	0.0807095	6.82225	0	8.96e-12	1.43e-09
T07A9.9a.3	WBGene00020297	nog-1	protein_coding	37.9272	8.15555	0.54637	2.54234	3.20789	0	0.00133715	0.0160955
F55F8.4.1	WBGene00018892	cir-1	protein_coding	2924.05	0.559374	0.545457	0.17054	3.28002	0	0.00103801	0.0133035
F58B4.3a	WBGene00010236	F58B4.3	protein_coding	895.267	0.563176	0.544616	0.198955	2.83067	0	0.00464509	0.0411271
W01G7.4	WBGene00012188	W01G7.4	protein_coding	780.053	0.557876	0.544585	0.1659	3.36272	0	0.000771781	0.0106268
B0035.4.1	WBGene00007107	pfd-4	protein_coding	1751.93	0.5556	0.544443	0.155578	3.57119	0	0.000355362	0.00573952
Y71G12B.4	WBGene00022144	pghm-1	protein_coding	6781.47	0.547267	0.543594	0.0883386	6.1951	0	5.82e-10	6.14e-08
W04G3.4	WBGene00000166	apt-9	protein_coding	297.719	0.560857	0.543395	0.195494	2.86893	0	0.00411868	0.0375968
B0218.1a.1	WBGene00015047	faah-1	protein_coding	1655.31	0.555147	0.542848	0.162376	3.4189	0	0.000628748	0.00899717
C25G6.2.2	WBGene00006635	tsp-9	protein_coding	348.522	0.561035	0.54227	0.20173	2.78111	0	0.00541727	0.0460128
F22H10.3	WBGene00017727	F22H10.3	protein_coding	6100.65	0.55055	0.542054	0.135573	4.0609	0	4.89e-05	0.0011433
C08B11.6	WBGene00007434	arp-6	protein_coding	1092.58	0.554745	0.540479	0.171773	3.22952	0	0.00124	0.0152213
C16A3.4.1	WBGene00015809	C16A3.4	protein_coding	6213.17	0.546829	0.539196	0.128261	4.2634	0	2.01e-05	0.000551142
C01A2.5	WBGene00007217	tads-1	protein_coding	1927.38	0.546692	0.539029	0.127434	4.28999	0	1.79e-05	0.000497416
Y34F4.5a	WBGene00021340	Y34F4.5	protein_coding	577.339	0.546622	0.537257	0.138688	3.94137	0	8.1e-05	0.00172291
R07E5.10a.2	WBGene00011116	pdcd-2	protein_coding	1024.64	0.549864	0.536816	0.167267	3.28734	0	0.0010114	0.0130425
T23B12.1	WBGene00020716	phf-30	protein_coding	316.34	0.553449	0.536483	0.189568	2.91953	0	0.00350564	0.0332428
B0412.2	WBGene00000903	daf-7	protein_coding	2125.91	0.543693	0.533623	0.146398	3.71379	0	0.000204181	0.00364085
B0478.1a	WBGene00002178	jnk-1	protein_coding	845.346	0.549557	0.53228	0.194728	2.82218	0	0.00476981	0.0419327
D1073.1b	WBGene00017039	trk-1	protein_coding	646.965	0.542236	0.5313	0.153752	3.52668	0	0.000420799	0.00656555
T06E4.3b.2	WBGene00000226	atl-1	protein_coding	2050.09	0.546912	0.528923	0.194373	2.81372	0	0.00489722	0.0427173
Y54G11A.11.2	WBGene00013219	Y54G11A.11	protein_coding	1088.5	0.545607	0.528777	0.191605	2.84756	0	0.0044056	0.039417
C06A1.5	WBGene00007355	rpb-6	protein_coding	2649.09	0.535936	0.527	0.140771	3.80714	0	0.000140582	0.00269272
C02C6.2b	WBGene00007260	olrn-1	protein_coding	1458.36	0.531179	0.526349	0.101529	5.23182	0	1.68e-07	9.31e-06
F23B2.11.2	WBGene00003958	pcp-3	protein_coding	14471.4	0.543028	0.525636	0.196229	2.76731	0	0.00565209	0.0473247
B0464.6.2	WBGene00007186	B0464.6	protein_coding	2863.59	0.532515	0.523377	0.140689	3.78506	0	0.000153671	0.00289378
C26E6.5	WBGene00001499	fsn-1	protein_coding	873.521	0.532085	0.522229	0.145325	3.66134	0	0.000250899	0.00431963
F15A4.12.1	WBGene00044322	tag-280	protein_coding	527.993	0.532884	0.522227	0.154162	3.45665	0	0.000546933	0.00810413
F59A6.6c	WBGene00004382	rnh-1.0	protein_coding	343.891	0.538037	0.521778	0.179625	2.99534	0	0.00274143	0.0275667
EEED8.5	WBGene00003393	mog-5	protein_coding	7190.28	0.534304	0.520854	0.172158	3.10357	0	0.00191202	0.0211529
K03E6.5a	WBGene00006741	unc-1	protein_coding	1139.91	0.534663	0.520209	0.180431	2.96326	0	0.00304398	0.0298201
W08D2.7	WBGene00012342	mtr-4	protein_coding	6878.13	0.526583	0.520137	0.11966	4.40066	0	1.08e-05	0.000331808
Y82E9BR.13	WBGene00022346	pals-17	protein_coding	402.339	0.536326	0.519095	0.185176	2.89631	0	0.0037758	0.0350096
H20E11.1a	WBGene00019213	H20E11.1	protein_coding	764.126	0.529884	0.517934	0.163707	3.23678	0	0.00120888	0.014887
W09C5.1	WBGene00012351	W09C5.1	protein_coding	10598.3	0.522669	0.51702	0.112439	4.64847	0	3.34e-06	0.000121912
F22D6.5a	WBGene00004186	prpf-4	protein_coding	3595.13	0.527592	0.516531	0.156132	3.37915	0	0.000727116	0.0101272
F40F4.7	WBGene00018238	F40F4.7	protein_coding	823.823	0.532679	0.516381	0.190356	2.79833	0	0.0051367	0.0442848
C52D10.11	WBGene00001460	flp-17	protein_coding	2126.45	0.527178	0.515975	0.158035	3.33582	0	0.000850468	0.011416
F31E3.1	WBGene00000443	ceh-20	protein_coding	2671.99	0.522639	0.51596	0.122994	4.24929	0	2.14e-05	0.000581483
F40F8.11b.3	WBGene00044916	F40F8.11	protein_coding	920.005	0.529524	0.51591	0.174924	3.02717	0	0.00246853	0.0254808
T11G6.8a	WBGene00011722	rbm-22	protein_coding	3881.71	0.522481	0.515232	0.127582	4.09524	0	4.22e-05	0.00101913
K04H4.6b.1	WBGene00000799	crn-6	protein_coding	512.065	0.531522	0.515081	0.193676	2.74439	0	0.00606229	0.0497615
ZK1320.2	WBGene00014252	ZK1320.2	protein_coding	4891	0.530976	0.514782	0.191066	2.77902	0	0.00545229	0.0462247
K01G5.2a	WBGene00001996	hpl-2	protein_coding	970.497	0.520494	0.512964	0.129154	4.03003	0	5.58e-05	0.00127961
R107.4a	WBGene00011299	ikke-1	protein_coding	1347.19	0.525499	0.511689	0.176648	2.97484	0	0.0029314	0.0290196
F13E9.1	WBGene00008750	F13E9.1	protein_coding	1679.58	0.516446	0.511138	0.107781	4.79163	0	1.65e-06	6.7e-05
R01B10.3	WBGene00019805	R01B10.3	protein_coding	588.203	0.525883	0.510073	0.188881	2.7842	0	0.00536605	0.0457044
W03H9.4a.2	WBGene00012230	cacn-1	protein_coding	1943.32	0.525844	0.510062	0.187604	2.80295	0	0.00506381	0.0438209
C54E4.5	WBGene00016920	C54E4.5	protein_coding	1284.39	0.517163	0.509315	0.13243	3.90519	0	9.42e-05	0.00193761
C13B9.4a.2	WBGene00015735	pdfr-1	protein_coding	674.825	0.516918	0.509285	0.129735	3.98441	0	6.76e-05	0.0014925
T08A9.9.2	WBGene00004990	spp-5	protein_coding	8426.06	0.520951	0.506107	0.185122	2.81409	0	0.00489152	0.0426837
F42A9.5	WBGene00018334	cyp-33E2	protein_coding	606.308	0.516737	0.506047	0.154933	3.33523	0	0.000852294	0.0114271
C18B12.2	WBGene00007664	seb-3	protein_coding	401.831	0.515647	0.505108	0.154691	3.33341	0	0.000857881	0.0114886
C05D2.11	WBGene00022910	C05D2.11	ncRNA	824.925	0.519586	0.504908	0.184086	2.82252	0	0.00476481	0.0419124
T20G5.7	WBGene00011869	dod-6	protein_coding	2824.69	0.518162	0.50487	0.175739	2.94847	0	0.00319348	0.030921
F40E10.4	WBGene00004854	slt-1	protein_coding	3162.6	0.51474	0.504509	0.15359	3.35139	0	0.000804068	0.0109272
F37D6.6	WBGene00006445	tag-68	protein_coding	489.046	0.515867	0.503855	0.1677	3.07614	0	0.00209701	0.0227287
K11D12.9	WBGene00019649	K11D12.9	protein_coding	372.307	0.515809	0.501779	0.180978	2.85012	0	0.00437029	0.0391621
F11A10.2	WBGene00008683	repo-1	protein_coding	1825.69	0.515528	0.501605	0.177742	2.90042	0	0.0037266	0.0346809
ZK1248.16.1	WBGene00002268	lec-5	protein_coding	13388.2	0.50827	0.499779	0.140258	3.62382	0	0.000290288	0.00487358
F31D4.2	WBGene00009290	F31D4.2	protein_coding	2129.48	0.511152	0.498486	0.172869	2.95687	0	0.00310779	0.0303472
T07E3.6a.1	WBGene00020317	pdf-1	protein_coding	2976.6	0.505706	0.497576	0.136699	3.6994	0	0.000216108	0.00382385
T11G6.1a	WBGene00002001	hars-1	protein_coding	7080.78	0.50403	0.497295	0.125159	4.02712	0	5.65e-05	0.00129038
W06A7.2a	WBGene00012291	W06A7.2	protein_coding	888.532	0.504552	0.497047	0.134774	3.74369	0	0.000181341	0.00332126
C14A4.1	WBGene00007555	dohh-1	protein_coding	5630.04	0.504185	0.496762	0.130729	3.85672	0	0.000114917	0.00227566
Y59E9AL.36	WBGene00195093	Y59E9AL.36	protein_coding	1445.72	0.502774	0.496539	0.115294	4.36078	0	1.3e-05	0.000385533
B0361.6	WBGene00015160	B0361.6	protein_coding	953.824	0.509564	0.495654	0.181734	2.80389	0	0.00504894	0.0437251
T21D12.4	WBGene00003932	pat-6	protein_coding	3239.39	0.497481	0.493898	0.092721	5.36535	0	8.08e-08	4.96e-06
C17E4.5	WBGene00003904	pabp-2	protein_coding	3243.04	0.503015	0.493891	0.14582	3.44955	0	0.000561511	0.00829104
C15H9.9.1	WBGene00015803	C15H9.9	protein_coding	1810.59	0.498581	0.49382	0.106595	4.67732	0	2.91e-06	0.000108017
B0285.7	WBGene00007139	mnp-1	protein_coding	944.567	0.507842	0.493285	0.184147	2.75781	0	0.00581897	0.0483511
Y47G6A.20a	WBGene00004389	rnp-6	protein_coding	1005.47	0.50611	0.492723	0.176741	2.86357	0	0.00418896	0.0380118
K08C7.6	WBGene00010648	K08C7.6	protein_coding	434.045	0.506217	0.492507	0.183942	2.75205	0	0.00592238	0.0489455
Y113G7B.3	WBGene00013755	fbxa-115	protein_coding	404.99	0.508055	0.492406	0.183068	2.77522	0	0.00551642	0.0464943
T26E3.2	WBGene00003578	ndx-1	protein_coding	935.445	0.495383	0.491219	0.101823	4.86516	0	1.14e-06	4.92e-05
K02F3.5	WBGene00019328	clec-149	protein_coding	463.465	0.501803	0.490844	0.159676	3.14263	0	0.00167435	0.0190843
R05D11.7	WBGene00011035	snrp-27	protein_coding	824.317	0.50187	0.490519	0.163164	3.07586	0	0.00209899	0.0227394
D1025.4	WBGene00008356	nspc-20	protein_coding	6235.12	0.49713	0.490327	0.126852	3.91898	0	8.89e-05	0.00185456
Y73B6BL.32	WBGene00003082	lsm-8	protein_coding	834.383	0.495122	0.4887	0.123736	4.00145	0	6.3e-05	0.00140649
H27C11.1b.1	WBGene00003687	nhr-97	protein_coding	559.9	0.494852	0.487294	0.134864	3.66928	0	0.000243233	0.00422887
C10C5.1c	WBGene00007505	pezo-1	protein_coding	156.734	9.29771	0.487072	2.32651	3.99642	0	6.43e-05	0.0014284
F07C6.4e	WBGene00008555	F07C6.4	protein_coding	955.373	0.495572	0.486945	0.140062	3.53824	0	0.00040281	0.00634087
F23B2.5a	WBGene00001444	flp-1	protein_coding	1130.42	0.499279	0.486468	0.174317	2.8642	0	0.00418069	0.0379667
Y48E1B.14a.2	WBGene00013011	snx-14	protein_coding	68.9941	9.97268	0.486071	3.33106	2.99385	0	0.00275485	0.0276654
C50F4.13.1	WBGene00001909	his-35	protein_coding	1620.74	0.490735	0.48261	0.14018	3.50075	0	0.000463946	0.00711002
Y65B4A.1	WBGene00022025	Y65B4A.1	protein_coding	1732.1	0.495489	0.481769	0.179121	2.76622	0	0.00567105	0.0474315
K07G5.2	WBGene00006963	xpa-1	protein_coding	582.34	0.491897	0.481672	0.154216	3.18966	0	0.00142441	0.0169555
F35C8.4	WBGene00006371	syx-3	protein_coding	537.403	0.490413	0.481055	0.153348	3.19804	0	0.00138366	0.0165341
ZK863.4.1	WBGene00014124	usip-1	protein_coding	2893.53	0.490486	0.480981	0.149842	3.27336	0	0.00106276	0.0135516
H35B03.1.1	WBGene00019263	H35B03.1	protein_coding	926.346	0.492739	0.480359	0.173489	2.84017	0	0.00450901	0.0402013
B0240.4	WBGene00007118	npp-22	protein_coding	2677.45	0.491076	0.480022	0.161765	3.03574	0	0.00239946	0.0250124
F39H2.2a.1	WBGene00000890	sig-7	protein_coding	1428.71	0.487682	0.478507	0.146103	3.33793	0	0.000844038	0.0113595
Y47D3B.2b	WBGene00003759	nlp-21	protein_coding	1333.42	0.486073	0.478494	0.135098	3.59793	0	0.000320755	0.00528463
Y73B6BL.30a	WBGene00022251	blos-2	protein_coding	504.829	0.49063	0.477548	0.176566	2.77873	0	0.00545718	0.0462491
C26D10.6a	WBGene00007746	C26D10.6	protein_coding	1122.1	0.484816	0.477253	0.137253	3.53228	0	0.000411996	0.00645451
F44G3.6	WBGene00004809	skr-3	protein_coding	4278.83	0.489581	0.476536	0.178162	2.74796	0	0.00599682	0.0494034
F54D5.4	WBGene00010050	F54D5.4	protein_coding	4764.88	0.482225	0.47616	0.121456	3.97037	0	7.18e-05	0.00156668
F26A3.2a.2	WBGene00009141	ncbp-2	protein_coding	1876.4	0.487457	0.475088	0.173078	2.8164	0	0.00485647	0.0424586
T07A9.15	WBGene00045249	T07A9.15	protein_coding	427.285	0.48631	0.474127	0.174523	2.78651	0	0.00532797	0.0455067
F39B2.11	WBGene00009559	mtx-1	protein_coding	1404.48	0.477325	0.471104	0.125439	3.80524	0	0.000141664	0.00270907
R08C7.3.3	WBGene00019947	htz-1	protein_coding	2859.83	0.474595	0.469651	0.111658	4.25042	0	2.13e-05	0.000579939
M03C11.1	WBGene00010838	M03C11.1	protein_coding	401.985	0.481387	0.469448	0.17228	2.79421	0	0.0052026	0.0447018
T03D8.3	WBGene00011392	sbt-1	protein_coding	6656.21	0.476426	0.469187	0.133916	3.55765	0	0.000374184	0.00598877
C24H11.6	WBGene00007021	immp-1	protein_coding	472.662	0.480316	0.46898	0.167996	2.85909	0	0.00424865	0.0384168
K08F4.9	WBGene00000975	dhs-12	protein_coding	1482.42	0.471534	0.468285	0.0901229	5.23212	0	1.68e-07	9.31e-06
R06F6.11	WBGene00011072	tag-209	protein_coding	2736.55	0.479834	0.467775	0.172927	2.77478	0	0.00552388	0.0465387
C27A12.10	WBGene00023409	mbd-2	protein_coding	588.409	0.47509	0.466527	0.145144	3.27323	0	0.00106327	0.0135516
T13H5.4	WBGene00011758	T13H5.4	protein_coding	3646.69	0.469882	0.46638	0.0927649	5.0653	0	4.08e-07	2.02e-05
F08B4.7	WBGene00017238	F08B4.7	protein_coding	1264.1	0.473385	0.465763	0.136841	3.45939	0	0.000541394	0.00804281
F46G10.6	WBGene00003511	mxl-3	protein_coding	3731.36	0.473132	0.464828	0.144688	3.27001	0	0.00107543	0.0136461
F22B7.7	WBGene00006662	twk-7	protein_coding	787.793	0.468963	0.463481	0.116073	4.04023	0	5.34e-05	0.00123383
F10A3.4.1	WBGene00008634	F10A3.4	protein_coding	45.5876	9.35186	0.462872	3.3777	2.76871	0	0.00562787	0.0471664
R13F6.3	WBGene00005712	srv-1	protein_coding	815.334	0.469135	0.460906	0.143718	3.26427	0	0.00109747	0.0138721
F18H3.4	WBGene00008940	F18H3.4	protein_coding	1667.4	0.467414	0.46012	0.133422	3.50328	0	0.000459572	0.00705548
K02F3.9	WBGene00019332	K02F3.9	protein_coding	1821.69	0.468908	0.459511	0.153591	3.05296	0	0.00226595	0.0240047
Y69A2AR.21	WBGene00022092	Y69A2AR.21	protein_coding	767.291	0.467418	0.459467	0.143995	3.24606	0	0.00117014	0.0145268
K01C8.3b	WBGene00006562	tdc-1	protein_coding	488.922	0.47096	0.459285	0.171074	2.75296	0	0.00590593	0.0488447
Y51A2D.17	WBGene00003660	nhr-70	protein_coding	707.98	0.466855	0.459087	0.142701	3.27156	0	0.00106955	0.013594
C09B8.6a	WBGene00002023	hsp-25	protein_coding	2419.68	0.466351	0.458945	0.137864	3.38268	0	0.000717828	0.0100213
H20J04.6	WBGene00019221	H20J04.6	protein_coding	527.967	0.465754	0.458285	0.13746	3.38829	0	0.000703288	0.00988034
F58E10.7	WBGene00010262	droe-4	protein_coding	2019.34	0.464183	0.457912	0.124787	3.7198	0	0.000199384	0.00357474
B0495.6	WBGene00015205	moa-2	protein_coding	411.141	0.462931	0.455466	0.14082	3.28739	0	0.0010112	0.0130425
C07E3.1a.1	WBGene00007412	stip-1	protein_coding	2352.64	0.464968	0.455268	0.154245	3.01447	0	0.00257426	0.0263354
T06A10.4a.2	WBGene00020287	lsy-13	protein_coding	818.353	0.463757	0.454584	0.15563	2.97987	0	0.0028837	0.0286586
Y38E10A.5	WBGene00012583	clec-4	protein_coding	2232.18	0.457326	0.451689	0.120891	3.78295	0	0.00015498	0.00291279
C38C3.5c	WBGene00006794	unc-60	protein_coding	4137.4	0.460982	0.450394	0.165839	2.77969	0	0.00544108	0.0461808
C34D4.13	WBGene00016404	mutd-1	protein_coding	590.979	0.459381	0.448531	0.165226	2.78031	0	0.00543066	0.0461094
Y48B6A.8	WBGene00000037	ace-3	protein_coding	698.575	0.454563	0.447142	0.139567	3.25695	0	0.00112618	0.0141441
F49C12.6	WBGene00009876	F49C12.6	protein_coding	734.071	0.45285	0.445706	0.136598	3.31521	0	0.000915749	0.0121343
F07E5.5	WBGene00017210	F07E5.5	protein_coding	2793.27	0.455337	0.445005	0.163547	2.78414	0	0.00536704	0.0457044
Y51A2D.11.1	WBGene00013079	ttr-26	protein_coding	35.4229	7.18389	0.444739	2.39826	2.99546	0	0.00274033	0.0275667
T19B10.4a	WBGene00004152	pqn-70	protein_coding	2404.6	0.452479	0.44401	0.14961	3.0244	0	0.00249127	0.0256842
C01F6.9a	WBGene00007223	C01F6.9	protein_coding	1444.63	0.450982	0.442783	0.146457	3.07928	0	0.00207499	0.0225859
T09A12.5.1	WBGene00020374	T09A12.5	protein_coding	564.656	0.450962	0.441728	0.152622	2.95477	0	0.00312902	0.0304583
F28D1.11	WBGene00009219	dpm-3	protein_coding	829.66	0.444694	0.438977	0.124198	3.58053	0	0.000342893	0.00558131
Y54E10BR.5	WBGene00021844	Y54E10BR.5	protein_coding	4374.52	0.440969	0.437823	0.0899753	4.901	0	9.54e-07	4.2e-05
K03E6.6	WBGene00003991	pfn-3	protein_coding	1510.61	0.444972	0.436688	0.149256	2.98126	0	0.00287065	0.0285694
Y71F9AM.5a	WBGene00003836	nxt-1	protein_coding	2239.34	0.441255	0.431808	0.156619	2.81738	0	0.0048417	0.0423778
C36E8.1.1	WBGene00007980	C36E8.1	protein_coding	14288.1	0.43534	0.43138	0.103123	4.22155	0	2.43e-05	0.000642727
C33H5.12a	WBGene00004703	rsp-6	protein_coding	2298.44	0.434528	0.430045	0.110923	3.9174	0	8.95e-05	0.00186043
F37E3.1	WBGene00018156	ncbp-1	protein_coding	4507.78	0.43483	0.428204	0.133656	3.25336	0	0.00114049	0.01429
F25B4.2	WBGene00017766	peli-1	protein_coding	821.496	0.43279	0.427488	0.12104	3.57559	0	0.000349443	0.00566836
F56C9.7	WBGene00018951	F56C9.7	protein_coding	6142.02	0.431496	0.425943	0.123266	3.50051	0	0.000464364	0.00711002
Y73B6BL.19	WBGene00022240	shl-1	protein_coding	705.743	0.433562	0.425162	0.152674	2.83978	0	0.00451441	0.0402338
T04C12.11	WBGene00077693	T04C12.11	protein_coding	1298.48	0.427762	0.421338	0.135154	3.16499	0	0.0015509	0.0179897
C08B11.9	WBGene00007436	C08B11.9	protein_coding	1215.99	0.430078	0.421233	0.15442	2.78512	0	0.00535081	0.0456169
C24H12.4a	WBGene00016073	C24H12.4	protein_coding	5531.68	0.426998	0.421207	0.126183	3.38396	0	0.000714486	0.00998853
F27C1.2a	WBGene00017852	F27C1.2	protein_coding	2680.22	0.423692	0.418524	0.120384	3.5195	0	0.000432359	0.00670492
R05A10.3	WBGene00011020	R05A10.3	protein_coding	766.449	0.424682	0.418103	0.132606	3.20259	0	0.00136199	0.0163346
C39E9.11	WBGene00008034	C39E9.11	protein_coding	1589.56	0.423948	0.41659	0.14119	3.00267	0	0.0026762	0.0271366
B0035.1b	WBGene00007105	B0035.1	protein_coding	2458.7	0.420002	0.415981	0.106381	3.94811	0	7.88e-05	0.00168762
D1022.1b.2	WBGene00006703	ubc-6	protein_coding	89.8462	9.00418	0.414074	2.59114	3.47499	0	0.000510867	0.00769887
M03C11.7	WBGene00010844	prp-3	protein_coding	3565.72	0.417616	0.412112	0.123254	3.38826	0	0.000703373	0.00988034
Y71F9B.16a	WBGene00001048	dnj-30	protein_coding	1263.11	0.416991	0.411615	0.120745	3.45348	0	0.000553413	0.00819486
Y54E10BR.6	WBGene00021845	rpb-7	protein_coding	1879.76	0.415754	0.410631	0.119799	3.47042	0	0.00051964	0.00780547
T24H10.3	WBGene00001041	dnj-23	protein_coding	1333.23	0.417234	0.409716	0.146434	2.8493	0	0.00438159	0.0392174
C25G6.2.1	WBGene00006635	tsp-9	protein_coding	850.676	0.412811	0.408147	0.116317	3.54901	0	0.000386682	0.00615023
K10C3.3	WBGene00006978	zig-1	protein_coding	2054.49	0.414852	0.408062	0.139814	2.96717	0	0.00300553	0.029537
K01G5.4	WBGene00004302	ran-1	protein_coding	18670	0.411667	0.407244	0.112394	3.6627	0	0.000249566	0.00430638
Y48A6B.3	WBGene00012964	Y48A6B.3	protein_coding	3444.94	0.410551	0.403917	0.139022	2.95313	0	0.00314565	0.0305481
F49D11.1.1	WBGene00018625	prp-17	protein_coding	3126.36	0.40686	0.40093	0.129424	3.14363	0	0.00166869	0.0190386
DY3.2.1	WBGene00003052	lmn-1	protein_coding	11297.2	0.402947	0.400271	0.0884811	4.55404	0	5.26e-06	0.000178529
Y37D8A.10.1	WBGene00012550	hpo-21	protein_coding	2617	0.403094	0.398858	0.111215	3.62446	0	0.000289568	0.0048686
H02I12.6	WBGene00001940	his-66	protein_coding	31464.4	0.401262	0.397254	0.108551	3.69652	0	0.000218577	0.00385861
T05G5.10b.1	WBGene00002064	iff-1	protein_coding	1039.09	0.398735	0.39484	0.109464	3.64261	0	0.000269883	0.00457784
C47E8.7.2	WBGene00006836	unc-112	protein_coding	4731.44	0.400137	0.39397	0.135783	2.94689	0	0.0032099	0.0309755
D2013.9.1	WBGene00008405	ttll-12	protein_coding	3888.24	0.400046	0.393476	0.138985	2.87834	0	0.00399778	0.0366681
Y69A2AR.22	WBGene00022093	Y69A2AR.22	protein_coding	1894.06	0.396095	0.391131	0.120513	3.28675	0	0.00101352	0.0130626
T10F2.4	WBGene00020423	prp-19	protein_coding	5956.66	0.393966	0.390097	0.107307	3.6714	0	0.000241222	0.00420345
C36E6.5	WBGene00003370	mlc-2	protein_coding	40746.4	0.39264	0.388953	0.105199	3.73237	0	0.000189687	0.00343304
M01B12.3	WBGene00000205	arx-7	protein_coding	903.959	0.394341	0.388556	0.131145	3.0069	0	0.00263929	0.0268452
Y37D8A.1	WBGene00000203	arx-5	protein_coding	1249.36	0.392894	0.388287	0.117631	3.34005	0	0.000837642	0.0113033
Y49E10.6b	WBGene00001946	his-72	protein_coding	6861.36	0.393777	0.388209	0.129527	3.04011	0	0.0023649	0.024756
ZK822.4	WBGene00014091	ZK822.4	protein_coding	11439	0.392431	0.386671	0.131495	2.98437	0	0.00284161	0.0283753
C25G4.2.1	WBGene00007730	C25G4.2	protein_coding	1805.56	0.388912	0.382287	0.139997	2.77799	0	0.00546956	0.0463028
K04G7.11	WBGene00019402	syf-2	protein_coding	1675.13	0.383794	0.380363	0.102149	3.75721	0	0.000171818	0.00316705
Y110A7A.3	WBGene00006797	unc-63	protein_coding	508.413	0.381412	0.376047	0.131242	2.90618	0	0.00365876	0.0342187
F42H10.7a	WBGene00018371	ess-2	protein_coding	928.171	0.378786	0.374172	0.115817	3.27055	0	0.0010734	0.0136278
F29B9.4c	WBGene00004205	psr-1	protein_coding	935.149	0.37759	0.372681	0.120645	3.12976	0	0.00174949	0.0197552
R06C1.1.1	WBGene00001836	hda-3	protein_coding	1237.97	0.373297	0.369884	0.101876	3.66422	0	0.000248093	0.00428417
T10C6.5	WBGene00011687	cwc-15	protein_coding	1556.74	0.373198	0.368602	0.119869	3.11338	0	0.00184956	0.0206911
T12D8.4	WBGene00011732	arrd-17	protein_coding	1746.83	0.370824	0.367346	0.104974	3.53255	0	0.000411577	0.00645235
F45E4.2	WBGene00004046	plp-1	protein_coding	9099.36	0.369222	0.365946	0.101882	3.62401	0	0.000290073	0.00487352
C33F10.14	WBGene00050941	C33F10.14	protein_coding	1022.37	0.368092	0.363084	0.124976	2.94531	0	0.00322635	0.0310678
C27H6.2	WBGene00007784	ruvb-1	protein_coding	4427.56	0.36412	0.359822	0.117997	3.08585	0	0.00202974	0.0222109
K10B2.4	WBGene00019607	K10B2.4	protein_coding	1451.53	0.361399	0.358026	0.105265	3.43322	0	0.000596459	0.00860482
C28H8.11c	WBGene00016201	tdo-2	protein_coding	42.5744	6.34597	0.356973	2.16626	2.92946	0	0.00339553	0.0323858
Y48G10A.1.1	WBGene00013018	Y48G10A.1	protein_coding	2011.14	0.36095	0.356228	0.123551	2.92148	0	0.00348378	0.0330902
Y87G2A.6.1	WBGene00000891	cyn-15	protein_coding	3240.11	0.360374	0.355297	0.12728	2.83135	0	0.00463514	0.0410549
R186.7	WBGene00011308	pnn-1	protein_coding	2090.63	0.359012	0.354716	0.117838	3.04666	0	0.00231401	0.0243962
T05E11.9	WBGene00014505	T05E11.9	ncRNA	8529.37	0.349902	0.347419	0.0914153	3.82761	0	0.000129394	0.00252061
F53B6.2b	WBGene00009958	madd-4	protein_coding	1301.54	0.348037	0.345307	0.0959137	3.62865	0	0.000284907	0.00479375
R07E3.5b	WBGene00011106	acl-5	protein_coding	46.1066	7.59919	0.344349	2.56675	2.96062	0	0.00307017	0.0300437
Y40B10A.1b	WBGene00021486	lbp-9	protein_coding	3510.85	0.345293	0.343879	0.0689135	5.01053	0	5.43e-07	2.58e-05
D2021.1a	WBGene00017046	utx-1	protein_coding	764.143	0.347153	0.342986	0.118547	2.9284	0	0.00340717	0.0324699
B0464.3	WBGene00007185	nlp-36	protein_coding	2483.87	0.345754	0.342596	0.10412	3.32071	0	0.000897878	0.0119476
C09F5.1	WBGene00015647	C09F5.1	protein_coding	2807.89	0.343492	0.340168	0.105997	3.24059	0	0.00119282	0.0147446
Y37D8A.21	WBGene00012558	Y37D8A.21	protein_coding	573.74	0.343998	0.339671	0.123223	2.79166	0	0.00524381	0.0449886
H06H21.3	WBGene00019162	eif-1.A	protein_coding	14713.3	0.340296	0.339145	0.0629438	5.40634	0	6.43e-08	4.12e-06
R07E5.3	WBGene00011111	snfc-5	protein_coding	2022.73	0.333929	0.330368	0.112032	2.98066	0	0.00287632	0.0285976
F16A11.2a	WBGene00008877	rtcb-1	protein_coding	1000.05	0.331537	0.327882	0.112157	2.95602	0	0.00311641	0.0303797
C16E9.4a	WBGene00002123	inx-1	protein_coding	1523.53	0.32724	0.324258	0.104586	3.1289	0	0.00175461	0.0197581
W02D3.9.1	WBGene00006773	unc-37	protein_coding	2941.06	0.325852	0.323938	0.0828762	3.9318	0	8.43e-05	0.00177816
C09G9.2a	WBGene00007493	npp-23	protein_coding	986.131	0.325274	0.321534	0.116121	2.80117	0	0.00509174	0.0439797
H20J04.8.1	WBGene00003390	mog-2	protein_coding	1383.75	0.321296	0.31827	0.104368	3.07848	0	0.00208063	0.0226151
Y75B12B.5	WBGene00000879	cyn-3	protein_coding	10864.1	0.319803	0.317228	0.0974276	3.28247	0	0.00102902	0.0132253
R90.1	WBGene00011283	R90.1	protein_coding	3116.33	0.319668	0.316863	0.101621	3.14569	0	0.00165698	0.0189805
F10E7.7.1	WBGene00004447	rpl-33	protein_coding	9753.1	0.314875	0.313763	0.064399	4.88944	0	1.01e-06	4.4e-05
M117.2a.3	WBGene00003920	par-5	protein_coding	18665.9	0.315738	0.313309	0.0953138	3.31262	0	0.00092426	0.0122207
Y34B4A.7.1	WBGene00021323	Y34B4A.7	protein_coding	141.295	9.06245	0.313113	2.57088	3.52503	0	0.000423434	0.00659142
ZK973.11	WBGene00022836	ZK973.11	protein_coding	1326.1	0.316386	0.312817	0.115146	2.74771	0	0.00600137	0.0494204
Y54H5A.3	WBGene00021901	tag-262	protein_coding	2283.6	0.31429	0.311067	0.107088	2.93487	0	0.00333689	0.0319194
Y54E10BR.4	WBGene00021843	Y54E10BR.4	protein_coding	3800.45	0.310082	0.306761	0.111946	2.76992	0	0.00560704	0.047102
EEED8.7a	WBGene00004701	rsp-4	protein_coding	1907.66	0.299808	0.296801	0.109154	2.74666	0	0.00602048	0.0495237
R07G3.5	WBGene00019941	pgam-5	protein_coding	2846.84	0.296001	0.294486	0.0771896	3.83473	0	0.000125703	0.00245913
F55D10.1.2	WBGene00018877	aman-1	protein_coding	132.07	8.70193	0.289808	2.53288	3.43558	0	0.000591286	0.00857869
R09B3.4	WBGene00006707	ubc-12	protein_coding	1189.63	0.291218	0.288808	0.100152	2.90777	0	0.00364019	0.0340824
K07H8.3	WBGene00000923	daf-31	protein_coding	2328.66	0.290146	0.288464	0.0828569	3.50177	0	0.00046218	0.00709078
C23H4.1.4	WBGene00000277	cab-1	protein_coding	14002.6	0.29011	0.287602	0.100526	2.88591	0	0.00390289	0.0360135
W08E3.3a.1	WBGene00012344	ola-1	protein_coding	17029.6	0.285555	0.283658	0.0879897	3.24532	0	0.00117317	0.0145409
F36H1.1a.2	WBGene00001426	fkb-1	protein_coding	4676.13	0.283851	0.282165	0.0836873	3.39181	0	0.000694336	0.00979533
B0035.8	WBGene00001922	his-48	protein_coding	17291.3	0.283023	0.280736	0.0975764	2.90053	0	0.00372534	0.0346809
ZK484.3	WBGene00022749	ZK484.3	protein_coding	1436.52	0.269579	0.267674	0.0925384	2.91315	0	0.00357798	0.0336923
F53G12.10.1	WBGene00004418	rpl-7	protein_coding	133358	0.267482	0.265435	0.094907	2.81836	0	0.00482699	0.0423297
F22B5.2a	WBGene00001230	eif-3.G	protein_coding	5492.67	0.262802	0.261056	0.0881341	2.98185	0	0.00286517	0.0285361
D2063.3a	WBGene00017062	glrx-3	protein_coding	2769.58	0.247764	0.246424	0.0796237	3.11169	0	0.00186022	0.0207699
C36B1.4.1	WBGene00003925	pas-4	protein_coding	3654.72	0.241499	0.240145	0.0812676	2.97166	0	0.00296196	0.029234
C54D10.14a	WBGene00138721	pals-37	protein_coding	103.362	7.52711	0.236688	2.46234	3.0569	0	0.00223638	0.0238252
T20B12.8.1	WBGene00001974	hmg-4	protein_coding	3865.04	0.233882	0.23259	0.0798931	2.92744	0	0.00341765	0.0325428
ZK20.5.1	WBGene00004468	rpn-12	protein_coding	3100.99	0.216182	0.215031	0.0777211	2.78151	0	0.00541073	0.0459912
E02H1.4.2	WBGene00004050	parp-2	protein_coding	144.434	33.8259	0.194539	4.78508	7.06903	0	1.56e-12	2.8e-10
F02D8.4.2	WBGene00008521	F02D8.4	protein_coding	149.009	8.28723	0.182765	2.62852	3.15282	0	0.00161703	0.018597
B0213.14.2	WBGene00015043	cyp-34A8	protein_coding	111.73	-32.3513	-0.12667	4.78548	-6.7603	0	1.38e-11	2.05e-09
B0496.3g	WBGene00006814	unc-82	protein_coding	81.3574	-32.2645	-0.203513	4.78536	-6.74234	0	1.56e-11	2.29e-09
T05A10.1j	WBGene00004862	sma-9	protein_coding	57.1226	-7.38001	-0.204843	2.63382	-2.80201	0	0.00507847	0.0438981
C06H2.1.1	WBGene00007385	atp-5	protein_coding	21329.7	-0.213447	-0.212753	0.061738	-3.45731	0	0.000545596	0.00808954
Y17G7B.10a.8	WBGene00012463	Y17G7B.10	protein_coding	80.5502	-8.76044	-0.218973	3.13015	-2.79873	0	0.00513044	0.0442693
K02A11.1a.1	WBGene00001582	gfi-2	protein_coding	3141.24	-0.222016	-0.220822	0.0793633	-2.79747	0	0.0051505	0.0443704
F07A11.6e	WBGene00008549	din-1	protein_coding	175.581	-35.2195	-0.226889	4.78504	-7.36033	0	1.83e-13	4.05e-11
M03C11.2.1	WBGene00010839	chl-1	protein_coding	243.331	-10.7212	-0.24219	3.15839	-3.3945	0	0.000687537	0.00971733
D2045.9.3	WBGene00008426	D2045.9	protein_coding	103.357	-8.99029	-0.243123	2.81543	-3.19322	0	0.00140698	0.0167865
C14B9.8	WBGene00015754	C14B9.8	protein_coding	3340.01	-0.255313	-0.25377	0.0842323	-3.03105	0	0.00243702	0.0252691
F07F6.4	WBGene00017217	F07F6.4	protein_coding	3535.3	-0.258934	-0.25724	0.0876858	-2.95297	0	0.00314731	0.0305512
C34B2.6	WBGene00016391	lonp-1	protein_coding	4972.55	-0.259444	-0.258544	0.0637263	-4.07122	0	4.68e-05	0.00110674
C04A2.3r	WBGene00001194	egl-27	protein_coding	90.5502	-8.96343	-0.262175	2.98866	-2.99914	0	0.00270739	0.0273562
K10B2.1a.1	WBGene00003009	lin-23	protein_coding	2791.21	-0.267936	-0.265868	0.0953109	-2.81118	0	0.00493601	0.0429414
Y67H2A.5.1	WBGene00013463	kdp-1	protein_coding	14450.4	-0.269047	-0.267701	0.0766264	-3.51115	0	0.00044618	0.00689134
F49E11.1n.3	WBGene00003150	mbk-2	protein_coding	113.983	-9.18874	-0.27444	2.73252	-3.36274	0	0.000771735	0.0106268
Y73B6BL.18a.4	WBGene00004881	smg-3	protein_coding	2891.28	-0.281949	-0.279502	0.101111	-2.78851	0	0.00529511	0.0453193
C18F10.7a	WBGene00015978	C18F10.7	protein_coding	1637.48	-0.283853	-0.281528	0.0982148	-2.89013	0	0.00385088	0.0355765
C07G1.3a	WBGene00003961	pct-1	protein_coding	1672.59	-0.283791	-0.281682	0.0934919	-3.03546	0	0.00240169	0.0250157
C14F5.3d	WBGene00006588	tnt-3	protein_coding	520.037	-25.7102	-0.282716	3.39149	-7.5808	0	3.43e-14	8.3e-12
Y54F10AL.1a	WBGene00021847	Y54F10AL.1	protein_coding	1782.14	-0.286962	-0.284759	0.0950343	-3.01956	0	0.00253144	0.0259551
M176.3	WBGene00010942	chch-3	protein_coding	2277.98	-0.286856	-0.285444	0.0759727	-3.77577	0	0.000159513	0.00297526
ZK593.4a	WBGene00004319	rbr-2	protein_coding	5576.17	-0.288891	-0.287558	0.0735843	-3.92599	0	8.64e-05	0.00181001
F09E5.15a.1	WBGene00006434	prdx-2	protein_coding	8950.77	-0.298328	-0.295861	0.0986936	-3.02276	0	0.00250477	0.025772
Y24D9A.8a.1	WBGene00021286	tald-1	protein_coding	8995.06	-0.299556	-0.298243	0.0717114	-4.17725	0	2.95e-05	0.000760549
F45D3.5.1	WBGene00004759	sel-1	protein_coding	3993.19	-0.303208	-0.300163	0.108865	-2.78516	0	0.00535009	0.0456169
Y119D3B.16	WBGene00022493	mrpl-45	protein_coding	2393.9	-0.304007	-0.301122	0.105859	-2.8718	0	0.00408141	0.0373011
F40F8.1b	WBGene00009575	F40F8.1	protein_coding	1430.45	-0.30379	-0.301617	0.0917327	-3.31168	0	0.000927361	0.0122456
C11H1.3	WBGene00007529	C11H1.3	protein_coding	2086.81	-0.308303	-0.305583	0.101963	-3.02366	0	0.00249734	0.0257319
Y47D3A.16	WBGene00012929	rsks-1	protein_coding	5388.96	-0.307832	-0.305858	0.086854	-3.54425	0	0.000393733	0.00623646
Y55D9A.1a	WBGene00013223	efa-6	protein_coding	2697.94	-0.313505	-0.310065	0.113792	-2.75506	0	0.0058682	0.0486377
C34E11.1	WBGene00004682	rsd-3	protein_coding	2498.9	-0.313619	-0.311212	0.0950658	-3.29897	0	0.000970394	0.0126651
H06O01.2	WBGene00010369	chd-1	protein_coding	3311.07	-0.315475	-0.312276	0.109427	-2.88297	0	0.00393951	0.0362204
K11B4.1	WBGene00010766	K11B4.1	protein_coding	3120.55	-0.315123	-0.313679	0.0733363	-4.29696	0	1.73e-05	0.00048874
F09E5.8	WBGene00017286	F09E5.8	protein_coding	1218.67	-0.317287	-0.31421	0.106919	-2.96754	0	0.00300197	0.0295146
C52E12.4	WBGene00016889	lst-6	protein_coding	4896.28	-0.317825	-0.314436	0.11215	-2.83393	0	0.0045979	0.0408195
ZK632.1a	WBGene00003158	mcm-6	protein_coding	3098.84	-0.317641	-0.314591	0.106394	-2.98552	0	0.00283098	0.0282815
Y105E8A.20b	WBGene00013678	Y105E8A.20	protein_coding	1023.31	-0.320551	-0.317049	0.11366	-2.82027	0	0.0047983	0.0421425
F22D6.4.2	WBGene00009051	nduf-6	protein_coding	2234.12	-0.321653	-0.318943	0.0997412	-3.22487	0	0.00126029	0.0153989
Y76A2A.2a	WBGene00000834	cua-1	protein_coding	4730.64	-0.323535	-0.3201	0.111956	-2.88984	0	0.00385433	0.035594
T01D1.2g.2	WBGene00001340	etr-1	protein_coding	49.4667	-7.29287	-0.32135	2.52208	-2.8916	0	0.00383282	0.0354239
T21C9.12	WBGene00011897	scpl-4	protein_coding	3299.84	-0.324244	-0.321871	0.0928982	-3.49032	0	0.000482444	0.00731855
T24H7.2	WBGene00020781	T24H7.2	protein_coding	6839.77	-0.32576	-0.324221	0.0744283	-4.37682	0	1.2e-05	0.000365036
F25B5.5	WBGene00017776	F25B5.5	protein_coding	1701.24	-0.329143	-0.325433	0.115494	-2.84988	0	0.00437357	0.0391762
F56H1.5	WBGene00018995	ccpp-1	protein_coding	1949.45	-0.329183	-0.326189	0.103534	-3.17947	0	0.00147544	0.0174044
F10E7.4	WBGene00006893	spon-1	protein_coding	2085.48	-0.330984	-0.32749	0.111593	-2.96599	0	0.00301715	0.0296258
Y39A1A.12.2	WBGene00012650	orc-1	protein_coding	68.2337	-9.95618	-0.328599	3.59565	-2.76895	0	0.0056237	0.0471664
F55A3.1	WBGene00018847	marc-6	protein_coding	4245.57	-0.330532	-0.329151	0.0699906	-4.72252	0	2.33e-06	9.01e-05
C18A3.5a	WBGene00015943	tiar-1	protein_coding	4841.03	-0.336137	-0.332439	0.113971	-2.94932	0	0.00318474	0.0308494
R11A8.6.2	WBGene00002152	iars-1	protein_coding	15125.6	-0.337387	-0.334178	0.105958	-3.18416	0	0.00145173	0.017214
C35D10.4	WBGene00000767	coq-8	protein_coding	4824.29	-0.338773	-0.335418	0.108246	-3.12967	0	0.00175002	0.0197552
M18.5.1	WBGene00010890	ddb-1	protein_coding	6443.06	-0.339883	-0.33748	0.0911794	-3.72763	0	0.000193292	0.00348456
T05H10.5a	WBGene00006734	ufd-2	protein_coding	3730.98	-0.341593	-0.337975	0.111826	-3.05468	0	0.00225299	0.0239336
Y39A1A.5	WBGene00012644	rabx-5	protein_coding	1298.63	-0.341458	-0.338136	0.107054	-3.18957	0	0.00142483	0.0169555
F55A3.3	WBGene00018849	spt-16	protein_coding	7631.63	-0.342869	-0.340159	0.0964359	-3.55541	0	0.000377395	0.00602756
C41C4.6	WBGene00006739	ulp-4	protein_coding	5483.82	-0.343954	-0.34164	0.0889709	-3.86592	0	0.000110672	0.0022026
T08G2.3.1	WBGene00020366	acdh-10	protein_coding	8904.93	-0.348482	-0.343766	0.126543	-2.75386	0	0.00588978	0.0487286
F20D12.4.3	WBGene00017643	czw-1	protein_coding	2616.79	-0.349471	-0.346545	0.0993052	-3.51916	0	0.000432916	0.00670904
Y71H2AM.23.1	WBGene00007000	tufm-1	protein_coding	14370.6	-0.351647	-0.348999	0.0942418	-3.73133	0	0.000190474	0.00344458
T10G3.5b	WBGene00011696	eea-1	protein_coding	3103.88	-0.352819	-0.349024	0.112519	-3.13564	0	0.00171479	0.0194775
C46H11.4c	WBGene00002979	lfe-2	protein_coding	1460.12	-0.356623	-0.351777	0.127058	-2.80677	0	0.00500404	0.0434018
C37C3.2a.1	WBGene00016496	C37C3.2	protein_coding	3221.41	-0.355556	-0.35203	0.108223	-3.2854	0	0.00101839	0.0131106
F36H2.1b	WBGene00009498	tat-5	protein_coding	4819.15	-0.35664	-0.352597	0.115667	-3.08333	0	0.00204698	0.0223734
C49H3.10c	WBGene00002080	xpo-3	protein_coding	73.6005	-9.51783	-0.353377	3.1227	-3.04795	0	0.00230408	0.0243353
Y54E10A.2	WBGene00003258	cogc-1	protein_coding	1742.82	-0.359603	-0.354386	0.13103	-2.74443	0	0.00606167	0.0497615
F08F8.10a.1	WBGene00017275	F08F8.10	protein_coding	930.792	-0.359432	-0.355509	0.113479	-3.16738	0	0.0015382	0.0178694
Y48E1B.5	WBGene00013004	mrpl-37	protein_coding	2112.94	-0.359593	-0.356883	0.0942678	-3.81459	0	0.000136408	0.0026371
K12H4.8.1	WBGene00000939	dcr-1	protein_coding	4492.03	-0.360006	-0.357661	0.0874962	-4.11453	0	3.88e-05	0.000953998
C48B4.4a	WBGene00000421	ced-7	protein_coding	4678.11	-0.365676	-0.362335	0.103585	-3.53021	0	0.000415223	0.00648737
ZK669.4	WBGene00014054	dbt-1	protein_coding	5449.84	-0.365289	-0.36389	0.0671049	-5.44355	0	5.22e-08	3.4e-06
T17E9.1a.1	WBGene00002201	kin-18	protein_coding	3521.62	-0.366772	-0.364565	0.0841351	-4.35932	0	1.3e-05	0.000386131
C30H6.7a	WBGene00007824	dlat-2	protein_coding	4081.73	-0.367621	-0.364643	0.09775	-3.76083	0	0.000169352	0.00313502
T23B12.4	WBGene00020719	natc-1	protein_coding	2230.19	-0.370873	-0.36691	0.112416	-3.2991	0	0.000969942	0.0126651
F18C12.1	WBGene00000485	che-3	protein_coding	1959.39	-0.377923	-0.371923	0.136992	-2.75872	0	0.00580279	0.0482348
Y77E11A.1a.1	WBGene00022306	hxk-3	protein_coding	3011.49	-0.375437	-0.372352	0.0984758	-3.81248	0	0.000137578	0.00264636
F02E9.9b	WBGene00008532	dpt-1	protein_coding	3496.3	-0.379412	-0.373451	0.136519	-2.77918	0	0.00544957	0.0462202
Y60A3A.10.1	WBGene00000987	dhs-24	protein_coding	1720.77	-0.377136	-0.373744	0.103078	-3.65874	0	0.000253459	0.00435067
C45G3.1	WBGene00008107	aspm-1	protein_coding	2037.58	-0.381137	-0.375424	0.133411	-2.85688	0	0.00427831	0.0385501
F44E2.8	WBGene00018421	F44E2.8	protein_coding	1299.29	-0.38267	-0.377777	0.123066	-3.10947	0	0.00187422	0.0208552
R160.7	WBGene00003084	lst-2	protein_coding	1594.77	-0.385697	-0.379427	0.138905	-2.7767	0	0.00549143	0.0463853
R119.3	WBGene00020089	R119.3	protein_coding	1393.12	-0.38511	-0.379599	0.130483	-2.9514	0	0.00316332	0.0306808
C24H10.2	WBGene00016068	C24H10.2	protein_coding	768.346	-0.39073	-0.384458	0.138591	-2.81931	0	0.00481274	0.0422208
Y47D3A.23a	WBGene00012934	gly-9	protein_coding	1634.96	-0.390649	-0.385672	0.122832	-3.18036	0	0.00147094	0.0173603
F37B12.2	WBGene00001527	gcs-1	protein_coding	5087.11	-0.392659	-0.385982	0.142208	-2.76117	0	0.00575953	0.0479423
C14B1.6	WBGene00007577	nrde-1	protein_coding	1212.61	-0.390597	-0.386028	0.117085	-3.336	0	0.000849923	0.0114153
W08D2.5a	WBGene00012341	catp-6	protein_coding	3483.08	-0.392658	-0.387369	0.12635	-3.1077	0	0.00188547	0.0209297
C37C3.2a.4	WBGene00016496	C37C3.2	protein_coding	7738.33	-0.392232	-0.389589	0.0890285	-4.40569	0	1.05e-05	0.000326022
R74.8a.1	WBGene00011282	R74.8	protein_coding	1090.62	-0.394277	-0.391278	0.0948584	-4.15648	0	3.23e-05	0.000818372
F41E6.12	WBGene00018293	F41E6.12	protein_coding	1124.26	-0.398929	-0.393348	0.128497	-3.10458	0	0.0019055	0.0211025
ZK524.4	WBGene00013994	ZK524.4	protein_coding	2167.94	-0.39976	-0.394067	0.129872	-3.07811	0	0.0020832	0.0226324
C36A4.4	WBGene00007965	C36A4.4	protein_coding	1648.99	-0.400804	-0.396074	0.118312	-3.3877	0	0.000704816	0.00988249
T07A9.9b.2	WBGene00020297	nog-1	protein_coding	133.782	-6.32425	-0.39663	2.06355	-3.06474	0	0.00217862	0.0233815
Y43F8B.3f	WBGene00012814	Y43F8B.3	protein_coding	24.4718	-7.4713	-0.398309	2.64445	-2.82527	0	0.00472408	0.0416543
Y67H2A.8	WBGene00001393	fat-1	protein_coding	18083.4	-0.406066	-0.398834	0.145527	-2.79032	0	0.00526553	0.0451413
Y47G6A.10	WBGene00004978	spg-7	protein_coding	5777.76	-0.40274	-0.399432	0.0984886	-4.0892	0	4.33e-05	0.00103665
F35G12.10.2	WBGene00000206	asb-1	protein_coding	1503.23	-0.405486	-0.400335	0.122674	-3.30539	0	0.000948453	0.0124546
F41E6.13b	WBGene00018294	atg-18	protein_coding	1518.27	-0.406516	-0.400514	0.132031	-3.07895	0	0.00207733	0.0226007
F32B6.2.1	WBGene00009319	mccc-1	protein_coding	6777.15	-0.405755	-0.401909	0.105799	-3.83517	0	0.000125477	0.0024568
H16O14.1b	WBGene00019205	kcc-2	protein_coding	3032.54	-0.407448	-0.402954	0.11419	-3.56815	0	0.00035951	0.00579022
Y50D7A.4	WBGene00021754	hpo-29	protein_coding	4538.79	-0.410233	-0.404605	0.127643	-3.21392	0	0.00130936	0.0158775
F56E3.3a	WBGene00002217	klp-4	protein_coding	3605.82	-0.408609	-0.405252	0.0983514	-4.15458	0	3.26e-05	0.000823373
W09D10.2	WBGene00012360	tat-3	protein_coding	3254.43	-0.409809	-0.405591	0.110227	-3.71785	0	0.000200925	0.00359395
Y6B3A.1a	WBGene00012386	agef-1	protein_coding	4431.96	-0.412192	-0.406021	0.133161	-3.09544	0	0.00196518	0.0216057
C49H3.10a	WBGene00002080	xpo-3	protein_coding	2753	-0.414197	-0.407448	0.139182	-2.97594	0	0.00292091	0.0289433
Y49E10.11c.1	WBGene00013034	tat-1	protein_coding	2484.23	-0.411326	-0.407685	0.102104	-4.02848	0	5.61e-05	0.00128528
F43G9.9.2	WBGene00000777	cpn-1	protein_coding	1675.39	-0.413777	-0.408719	0.120114	-3.44488	0	0.000571315	0.00838427
W06H3.3	WBGene00012316	ctps-1	protein_coding	5711.85	-0.416823	-0.410904	0.129881	-3.20928	0	0.00133067	0.0160597
F42G9.7	WBGene00004922	snt-2	protein_coding	946.636	-0.417397	-0.412296	0.120113	-3.47502	0	0.000510811	0.00769887
F43G9.3	WBGene00009666	slc-25A42	protein_coding	1216.09	-0.421081	-0.413031	0.151311	-2.78288	0	0.00538785	0.0458646
C52D10.12.1	WBGene00016879	cnnm-1	protein_coding	2223.3	-0.420025	-0.413419	0.136763	-3.07119	0	0.00213211	0.0230329
Y37D8A.2	WBGene00012544	Y37D8A.2	protein_coding	6335.27	-0.419903	-0.413464	0.134562	-3.12053	0	0.00180526	0.0202646
F44E7.4b.2	WBGene00018426	F44E7.4	protein_coding	9120.38	-0.415861	-0.413905	0.0743653	-5.59213	0	2.24e-08	1.63e-06
Y75B8A.22.1	WBGene00006571	tim-1	protein_coding	1710.67	-0.419415	-0.414479	0.117788	-3.56076	0	0.000369782	0.00592657
K07B1.6b	WBGene00019466	tos-1	protein_coding	1741.55	-0.423401	-0.415005	0.153347	-2.76107	0	0.0057612	0.0479423
F09G2.2	WBGene00017311	F09G2.2	protein_coding	2749.93	-0.42189	-0.415192	0.137342	-3.07182	0	0.0021276	0.0230059
F22E10.5a	WBGene00009057	cept-1	protein_coding	633.249	-0.42475	-0.416435	0.153682	-2.76383	0	0.00571279	0.0476592
F08F3.2a	WBGene00017261	acl-6	protein_coding	1431.37	-0.420693	-0.416795	0.104792	-4.01454	0	5.96e-05	0.00134114
Y48A6C.4	WBGene00012977	Y48A6C.4	protein_coding	1053.46	-0.422239	-0.416872	0.122867	-3.43656	0	0.000589161	0.00856951
C18E3.7a	WBGene00004093	ppw-1	protein_coding	54.7316	-8.52463	-0.417863	2.54696	-3.34698	0	0.000816975	0.0110634
K02B12.5	WBGene00010498	K02B12.5	protein_coding	871.302	-0.424804	-0.418294	0.134463	-3.15928	0	0.00158161	0.0182721
T05F1.1a	WBGene00011488	nra-2	protein_coding	5898.4	-0.424311	-0.418424	0.128388	-3.30493	0	0.00095001	0.0124679
Y106G6H.5	WBGene00013718	pdpr-1	protein_coding	3882.72	-0.426403	-0.419515	0.138509	-3.07852	0	0.00208029	0.0226151
T05G5.3.2	WBGene00000405	cdk-1	protein_coding	93.6034	-9.32308	-0.419684	2.56446	-3.63549	0	0.000277448	0.0046923
T07C4.7a.1	WBGene00003225	mev-1	protein_coding	3669.9	-0.427484	-0.421081	0.133352	-3.20567	0	0.00134746	0.0162027
F33G12.6a	WBGene00018018	F33G12.6	protein_coding	3163.28	-0.429957	-0.4216	0.152407	-2.82112	0	0.00478561	0.0420471
F01G4.3	WBGene00008502	skih-2	protein_coding	2678.12	-0.42752	-0.423409	0.106591	-4.01083	0	6.05e-05	0.00135842
C04F12.3	WBGene00002069	ikb-1	protein_coding	1245.71	-0.429469	-0.42442	0.11718	-3.66503	0	0.000247305	0.004277
D1007.15	WBGene00017010	D1007.15	protein_coding	833.76	-0.434856	-0.426596	0.150305	-2.89316	0	0.00381383	0.0352768
C17H12.2.1	WBGene00015928	C17H12.2	protein_coding	1303.82	-0.435504	-0.429231	0.130248	-3.34366	0	0.000826802	0.0111715
F56D1.2	WBGene00018960	ilcr-2	protein_coding	1714.3	-0.438431	-0.429681	0.154416	-2.83928	0	0.0045216	0.0402822
R06F6.8a	WBGene00011071	R06F6.8	protein_coding	2912.77	-0.438594	-0.429989	0.152912	-2.86828	0	0.00412714	0.0376365
R07B7.1	WBGene00000533	clh-6	protein_coding	1373.12	-0.434227	-0.431454	0.0865388	-5.01771	0	5.23e-07	2.5e-05
C13C4.5	WBGene00007549	spin-1	protein_coding	1188.65	-0.441647	-0.432869	0.154585	-2.85699	0	0.00427685	0.0385501
F10G7.10c	WBGene00017373	F10G7.10	protein_coding	42.3142	-9.51412	-0.432966	3.40073	-2.79767	0	0.00514728	0.0443593
F18C12.2b	WBGene00004378	rme-8	protein_coding	8428.12	-0.441072	-0.433017	0.147214	-2.99613	0	0.00273428	0.027519
F43E2.7a	WBGene00018395	mtch-1	protein_coding	6578.71	-0.435346	-0.433548	0.0696672	-6.24894	0	4.13e-10	4.45e-08
F08A8.7.1	WBGene00008569	fbxa-101	protein_coding	363.674	-0.44468	-0.434988	0.161111	-2.76009	0	0.0057786	0.0480685
F35D11.3.2	WBGene00018044	F35D11.3	protein_coding	558.213	-0.443933	-0.437643	0.130105	-3.41211	0	0.00064461	0.00918409
W02D3.10a	WBGene00020935	fnci-1	protein_coding	2062.46	-0.441439	-0.437734	0.0991127	-4.45391	0	8.43e-06	0.000269715
F20H11.1	WBGene00017646	F20H11.1	protein_coding	1136.59	-0.446765	-0.438037	0.152322	-2.93304	0	0.00335665	0.0320683
C24B5.2a	WBGene00016045	spas-1	protein_coding	543.704	-0.446728	-0.43853	0.147893	-3.02062	0	0.00252256	0.0258872
B0272.3	WBGene00007129	B0272.3	protein_coding	3691.47	-0.444488	-0.438565	0.125651	-3.53749	0	0.000403951	0.00635013
K11C4.5d	WBGene00006801	unc-68	protein_coding	2993.42	-0.449976	-0.441071	0.153245	-2.93632	0	0.00332135	0.031784
Y119C1B.8b	WBGene00022473	bet-1	protein_coding	2149.28	-0.449491	-0.441942	0.141298	-3.18116	0	0.00146688	0.017348
C50H2.1a	WBGene00008239	fshr-1	protein_coding	1377.26	-0.452111	-0.442064	0.162787	-2.77731	0	0.00548106	0.0463617
C12D8.10a.1	WBGene00000102	akt-1	protein_coding	2612.24	-0.449712	-0.443193	0.130793	-3.43836	0	0.000585254	0.00853504
F52B10.1	WBGene00003776	nmy-1	protein_coding	15860.9	-0.45255	-0.443362	0.155327	-2.91353	0	0.0035737	0.0336658
F30A10.10	WBGene00009267	usp-48	protein_coding	2325.01	-0.44957	-0.445655	0.101255	-4.43997	0	9e-06	0.000284238
W02A2.1a.1	WBGene00001394	fat-2	protein_coding	38137.4	-0.450055	-0.445745	0.10608	-4.24259	0	2.21e-05	0.00059631
Y18D10A.25	WBGene00001433	fkb-8	protein_coding	556.092	-0.4558	-0.446277	0.158062	-2.88367	0	0.00393065	0.036168
F39B2.3	WBGene00009554	F39B2.3	protein_coding	628.677	-0.456885	-0.446818	0.162909	-2.80454	0	0.00503878	0.0436866
T03F1.3	WBGene00020185	pgk-1	protein_coding	6965.93	-0.454425	-0.446947	0.139868	-3.24895	0	0.00115831	0.0144581
F40F9.6b.1	WBGene00009583	aagr-3	protein_coding	10220.3	-0.456685	-0.447169	0.157713	-2.89567	0	0.00378351	0.0350669
F21H12.6	WBGene00017686	tpp-2	protein_coding	7599.12	-0.453416	-0.4496	0.0996161	-4.55163	0	5.32e-06	0.000180318
C04D8.1d	WBGene00015418	pac-1	protein_coding	2164.2	-0.455438	-0.450087	0.117642	-3.87137	0	0.000108224	0.00216891
Y49G5B.1.1	WBGene00021732	Y49G5B.1	protein_coding	17.9935	-7.27719	-0.450932	2.63176	-2.76514	0	0.00568989	0.0475186
F23C8.5a.2	WBGene00017734	F23C8.5	protein_coding	7480.52	-0.458513	-0.451019	0.13936	-3.29013	0	0.0010014	0.0129499
F54C1.3a	WBGene00003221	mes-3	protein_coding	1844.76	-0.454568	-0.451608	0.0876516	-5.18608	0	2.15e-07	1.14e-05
T16G1.9	WBGene00011802	T16G1.9	protein_coding	3926.02	-0.46108	-0.456463	0.108778	-4.23873	0	2.25e-05	0.000603214
C18B12.4	WBGene00007666	C18B12.4	protein_coding	2607.81	-0.464319	-0.456699	0.139433	-3.33005	0	0.000868305	0.0116011
C01B10.4c	WBGene00015279	C01B10.4	protein_coding	23.7975	-8.05025	-0.45737	2.82783	-2.8468	0	0.00441618	0.0394576
F49H12.6a	WBGene00018657	acl-4	protein_coding	2271.41	-0.465438	-0.458395	0.13424	-3.46719	0	0.000525924	0.00787411
F13G3.5a.2	WBGene00008765	ttx-7	protein_coding	1598.68	-0.46406	-0.458458	0.119262	-3.8911	0	9.98e-05	0.00203343
C38D4.5b	WBGene00008006	tag-325	protein_coding	2326.02	-0.466047	-0.45852	0.138345	-3.36873	0	0.000755146	0.0104479
H34C03.2a	WBGene00019259	H34C03.2	protein_coding	4017.33	-0.466651	-0.459949	0.130639	-3.57207	0	0.000354174	0.00572839
C34E10.5.1	WBGene00016408	prmt-5	protein_coding	2500.86	-0.465555	-0.460468	0.11379	-4.09136	0	4.29e-05	0.00103029
F20G4.3	WBGene00003777	nmy-2	protein_coding	14976.8	-0.470097	-0.461545	0.146947	-3.19909	0	0.00137864	0.0164998
C26H9A.2a	WBGene00007752	wdfy-3	protein_coding	5925.16	-0.472049	-0.46208	0.158623	-2.97591	0	0.00292117	0.0289433
F45G2.3	WBGene00009731	exo-1	protein_coding	574.774	-0.474195	-0.463047	0.167448	-2.8319	0	0.00462723	0.0410165
C37H5.8	WBGene00002010	hsp-6	protein_coding	20867.5	-0.473217	-0.463404	0.157795	-2.99894	0	0.00270924	0.0273577
T05H10.6a.2	WBGene00011510	pdha-1	protein_coding	10759.8	-0.470058	-0.464502	0.118238	-3.97552	0	7.02e-05	0.00154194
H13N06.3b	WBGene00001649	gob-1	protein_coding	3054.8	-0.467667	-0.464692	0.0865917	-5.40083	0	6.63e-08	4.22e-06
K08E3.5a.1	WBGene00010665	K08E3.5	protein_coding	658.864	-0.472644	-0.465202	0.136318	-3.46723	0	0.000525855	0.00787411
F41E6.13a	WBGene00018294	atg-18	protein_coding	1882.41	-0.472808	-0.465466	0.13533	-3.49375	0	0.000476285	0.00725388
F22F7.7a.2	WBGene00017724	F22F7.7	protein_coding	28.0105	-7.89036	-0.465641	2.59584	-3.03962	0	0.0023688	0.0247789
T01D1.2r.4	WBGene00001340	etr-1	protein_coding	22.4799	-7.26186	-0.465775	2.49631	-2.90903	0	0.00362549	0.0340049
F32B5.7b.2	WBGene00017980	F32B5.7	protein_coding	60.0094	-10.0003	-0.465869	3.32345	-3.009	0	0.00262112	0.0267049
C06E8.3d	WBGene00004182	prk-1	protein_coding	2855.62	-0.475444	-0.466281	0.151358	-3.14119	0	0.00168262	0.0191595
B0024.8a	WBGene00000491	che-12	protein_coding	473.692	-0.477002	-0.466696	0.159953	-2.98214	0	0.00286237	0.0285206
Y55F3BL.2a	WBGene00021936	zipt-20	protein_coding	1139.8	-0.474289	-0.46707	0.134548	-3.52506	0	0.000423381	0.00659142
ZK546.13	WBGene00007012	mdt-4	protein_coding	1035.26	-0.477182	-0.470424	0.129065	-3.69722	0	0.000217974	0.00385093
F10G7.10a	WBGene00017373	F10G7.10	protein_coding	4613.43	-0.479082	-0.471354	0.138278	-3.46464	0	0.000530941	0.00793889
C53H9.2b	WBGene00016907	C53H9.2	protein_coding	993.802	-0.483379	-0.471451	0.173039	-2.79347	0	0.00521453	0.0447709
Y41C4A.29	WBGene00206423	Y41C4A.29	ncRNA	926.869	-0.481644	-0.472167	0.152931	-3.14942	0	0.00163596	0.0187584
C09G4.5	WBGene00003224	mes-6	protein_coding	729.118	-0.482977	-0.472488	0.161094	-2.99811	0	0.00271659	0.027401
ZK1067.3	WBGene00014209	ZK1067.3	protein_coding	770.605	-0.478303	-0.472629	0.118413	-4.03929	0	5.36e-05	0.00123752
Y54E10A.17.1	WBGene00021835	Y54E10A.17	protein_coding	2892.93	-0.479312	-0.473449	0.120714	-3.97063	0	7.17e-05	0.00156647
F44E5.1.1	WBGene00009688	F44E5.1	protein_coding	3015.05	-0.485932	-0.473993	0.171529	-2.83295	0	0.0046121	0.0409139
W10C8.5.1	WBGene00021128	W10C8.5	protein_coding	17423.5	-0.484921	-0.474439	0.160764	-3.01634	0	0.00255843	0.0261968
Y105E8B.1c	WBGene00002978	lev-11	protein_coding	790.947	-0.481932	-0.474488	0.135746	-3.55024	0	0.00038488	0.00613006
T02C5.5i	WBGene00006742	unc-2	protein_coding	40.1755	-9.58584	-0.475751	3.44059	-2.7861	0	0.00533464	0.0455227
C28D4.2b	WBGene00000509	cka-1	protein_coding	1393.64	-0.484883	-0.475843	0.149131	-3.2514	0	0.00114838	0.0143654
Y59A8B.10a.1	WBGene00013347	nova-1	protein_coding	1440.86	-0.48696	-0.476008	0.164083	-2.96776	0	0.00299977	0.0295056
Y53G8AR.8	WBGene00021815	Y53G8AR.8	protein_coding	707.217	-0.485844	-0.476413	0.15261	-3.18357	0	0.00145473	0.017214
B0564.1b.1	WBGene00044083	tin-9.2	protein_coding	775.308	-0.485527	-0.476521	0.149358	-3.25077	0	0.00115094	0.0143896
D2005.5	WBGene00008400	drh-3	protein_coding	2166.19	-0.485563	-0.476691	0.147383	-3.29457	0	0.000985735	0.0127906
Y39E4B.7	WBGene00012718	dhhc-8	protein_coding	789.432	-0.489743	-0.477325	0.174675	-2.80374	0	0.00505131	0.0437292
F56A3.4.2	WBGene00004955	spd-5	protein_coding	4963.19	-0.484159	-0.477545	0.127262	-3.80443	0	0.000142134	0.00271354
F59A3.2	WBGene00019075	F59A3.2	protein_coding	474.481	-0.491726	-0.479413	0.173667	-2.83143	0	0.00463404	0.0410549
C29F9.6.2	WBGene00016221	C29F9.6	protein_coding	17.1335	-7.37371	-0.479846	2.65942	-2.77267	0	0.00555979	0.0467564
C27H6.4c.6	WBGene00007786	rmd-2	protein_coding	4747.26	-0.484533	-0.480915	0.0937662	-5.16745	0	2.37e-07	1.25e-05
M110.4c.1	WBGene00002066	ifg-1	protein_coding	2287.76	-0.493254	-0.481015	0.172656	-2.85686	0	0.00427849	0.0385501
M110.4d	WBGene00002066	ifg-1	protein_coding	2287.76	-0.493254	-0.481015	0.172656	-2.85686	0	0.00427849	0.0385501
M110.4e	WBGene00002066	ifg-1	protein_coding	2287.76	-0.493254	-0.481015	0.172656	-2.85686	0	0.00427849	0.0385501
T22C1.10a	WBGene00004318	rbg-2	protein_coding	3354.98	-0.491102	-0.485518	0.115862	-4.23869	0	2.25e-05	0.000603214
F56D2.1.1	WBGene00018963	ucr-1	protein_coding	21816.1	-0.496773	-0.485805	0.16251	-3.05688	0	0.00223656	0.0238252
C03C10.4	WBGene00007270	rei-1	protein_coding	3430.13	-0.50005	-0.486322	0.18103	-2.76225	0	0.0057404	0.0478218
Y54E10A.11.2	WBGene00021831	Y54E10A.11	protein_coding	2726.36	-0.499702	-0.486804	0.175899	-2.84084	0	0.00449949	0.040132
F28A10.6	WBGene00017874	acdh-9	protein_coding	4160.71	-0.494601	-0.487807	0.1278	-3.87013	0	0.000108778	0.00217308
Y106G6H.1	WBGene00013716	Y106G6H.1	protein_coding	1424.64	-0.499723	-0.489174	0.158933	-3.14423	0	0.00166523	0.0190181
H37N21.1	WBGene00010427	hpo-11	protein_coding	1600.73	-0.501254	-0.48994	0.164244	-3.05188	0	0.00227412	0.0240579
C10H11.9	WBGene00002694	let-502	protein_coding	3389.29	-0.500374	-0.490447	0.15359	-3.25786	0	0.00112255	0.0141331
Y105E8A.23a.1	WBGene00013680	rpom-1	protein_coding	1609.17	-0.499101	-0.491193	0.137001	-3.64306	0	0.000269417	0.00457671
B0261.7	WBGene00015095	B0261.7	protein_coding	562.797	-0.505226	-0.491608	0.180169	-2.80417	0	0.00504457	0.0437038
C55B7.4b.4	WBGene00016943	acdh-1	protein_coding	27.9124	-7.86759	-0.492056	2.57325	-3.05745	0	0.00223229	0.0238129
T04H1.2.1	WBGene00011449	T04H1.2	protein_coding	1718.76	-0.505057	-0.49329	0.166403	-3.03515	0	0.00240416	0.0250262
R10E9.1	WBGene00003423	msi-1	protein_coding	1432.45	-0.504435	-0.493359	0.161909	-3.11554	0	0.00183608	0.0205804
T05A12.4.2	WBGene00020235	T05A12.4	protein_coding	1308.9	-0.49919	-0.494249	0.108058	-4.61966	0	3.84e-06	0.000136867
F52E4.8	WBGene00018704	ztf-13	protein_coding	670.297	-0.503387	-0.495241	0.138543	-3.63345	0	0.000279656	0.0047123
T01E8.5	WBGene00011333	nrde-2	protein_coding	5393.61	-0.504363	-0.496592	0.135113	-3.73289	0	0.000189295	0.00342867
W01F3.1a	WBGene00012184	mnr-1	protein_coding	1405.7	-0.510767	-0.497441	0.178115	-2.86763	0	0.00413562	0.0376467
Y54E10A.16	WBGene00021834	mab-31	protein_coding	2205.16	-0.510117	-0.497846	0.169997	-3.00074	0	0.00269322	0.027249
F37C12.2.3	WBGene00018150	epg-4	protein_coding	628.372	-0.50823	-0.498004	0.153923	-3.30186	0	0.000960474	0.0125732
K06B9.4	WBGene00019441	K06B9.4	pseudogene	470.004	-0.510406	-0.499691	0.159049	-3.2091	0	0.00133149	0.0160611
F54E7.7	WBGene00004321	rcan-1	protein_coding	1481.8	-0.50726	-0.499968	0.130443	-3.88874	0	0.000100765	0.00204802
Y38C9A.2a.2	WBGene00000480	cgp-1	protein_coding	1843.12	-0.513319	-0.50028	0.174141	-2.94771	0	0.00320133	0.0309387
C43E11.4	WBGene00007001	tufm-2	protein_coding	1782.06	-0.512848	-0.500546	0.170163	-3.01387	0	0.0025794	0.0263412
T04A11.6	WBGene00001865	him-6	protein_coding	784.758	-0.516147	-0.501757	0.182561	-2.82725	0	0.00469492	0.0415043
T05H4.12.1	WBGene00020275	atp-4	protein_coding	8344.55	-0.507648	-0.50197	0.114975	-4.4153	0	1.01e-05	0.000314772
W06D4.6	WBGene00004298	rad-54	protein_coding	438.596	-0.516771	-0.502711	0.180453	-2.86375	0	0.00418663	0.0380057
K04F10.4f.2	WBGene00000254	bli-4	protein_coding	675.829	-0.517149	-0.503622	0.176979	-2.92209	0	0.00347692	0.0330524
M05B5.4	WBGene00010872	M05B5.4	protein_coding	947.907	-0.513127	-0.504985	0.13553	-3.78606	0	0.000153052	0.00288838
C06A5.7a.2	WBGene00006823	unc-94	protein_coding	778.336	-0.514206	-0.505752	0.13899	-3.6996	0	0.000215942	0.00382385
C34F11.3a	WBGene00016415	ampd-1	protein_coding	11303.4	-0.517024	-0.505954	0.159743	-3.23659	0	0.00120966	0.0148887
F46G11.3	WBGene00018516	tag-257	protein_coding	753.166	-0.521334	-0.506423	0.185693	-2.8075	0	0.0049928	0.0433534
F28H6.1a	WBGene00000103	akt-2	protein_coding	2415.32	-0.516087	-0.50811	0.135251	-3.81578	0	0.000135753	0.00262866
F54D7.4	WBGene00006984	zig-7	protein_coding	1611.89	-0.519861	-0.508293	0.162298	-3.20313	0	0.00135942	0.0163209
T06E8.1a	WBGene00011543	acl-2	protein_coding	759.789	-0.524338	-0.508723	0.18954	-2.76637	0	0.00566838	0.0474265
ZK856.1	WBGene00000840	cul-5	protein_coding	2257.59	-0.518	-0.509082	0.143067	-3.62069	0	0.000293823	0.00492213
F13D11.3	WBGene00017428	F13D11.3	protein_coding	425.704	-0.523201	-0.509941	0.173347	-3.01824	0	0.0025425	0.0260569
ZC513.4	WBGene00006935	vars-1	protein_coding	2878.31	-0.515019	-0.510761	0.0986946	-5.21831	0	1.81e-07	9.87e-06
F57B10.6	WBGene00019004	xpg-1	protein_coding	1003.75	-0.518307	-0.512287	0.116449	-4.45095	0	8.55e-06	0.000272326
F58H12.1	WBGene00002210	kin-29	protein_coding	2749.03	-0.517067	-0.513903	0.0849714	-6.08519	0	1.16e-09	1.14e-07
T28C6.7b.1	WBGene00012121	T28C6.7	protein_coding	10996.2	-0.524979	-0.514509	0.154086	-3.40706	0	0.00065666	0.00933261
C47D12.6a	WBGene00006617	tars-1	protein_coding	2632.18	-0.529299	-0.51463	0.182587	-2.89888	0	0.003745	0.0348224
ZK520.4b.1	WBGene00000837	cul-2	protein_coding	928.845	-0.522685	-0.515739	0.125613	-4.16109	0	3.17e-05	0.000804695
M04G12.1c.2	WBGene00010867	tag-260	protein_coding	759.238	-0.531321	-0.515743	0.188636	-2.81665	0	0.00485273	0.042442
F59F3.1	WBGene00006896	ver-3	protein_coding	1514.38	-0.528082	-0.517983	0.151054	-3.49599	0	0.000472315	0.00721254
Y41D4A.4a.1	WBGene00021506	Y41D4A.4	protein_coding	1331	-0.53076	-0.519394	0.160071	-3.31577	0	0.0009139	0.0121187
F23H11.3.1	WBGene00017759	sucl-2	protein_coding	2586.05	-0.523918	-0.51972	0.097238	-5.388	0	7.12e-08	4.43e-06
F59A2.6	WBGene00010306	golg-4	protein_coding	5716.65	-0.523646	-0.5201	0.0891498	-5.87378	0	4.26e-09	3.69e-07
B0280.3.2	WBGene00015101	rpia-1	protein_coding	65.2776	-10.2336	-0.520256	3.26575	-3.13363	0	0.00172658	0.0195727
F34H10.3.2	WBGene00009380	F34H10.3	protein_coding	1284.12	-0.53756	-0.520999	0.192095	-2.79841	0	0.00513546	0.0442848
C10C5.6a	WBGene00000911	daf-15	protein_coding	5624.53	-0.52838	-0.521747	0.121888	-4.33498	0	1.46e-05	0.000425405
F40G9.3	WBGene00006715	ubc-20	protein_coding	1620.47	-0.539492	-0.523539	0.188854	-2.85666	0	0.0042812	0.0385518
T04C10.4.2	WBGene00000221	atf-5	protein_coding	1939.61	-0.532016	-0.5239	0.134596	-3.95269	0	7.73e-05	0.00166341
R119.6	WBGene00006385	taf-4	protein_coding	662.514	-0.538081	-0.524613	0.173723	-3.09735	0	0.00195259	0.0214776
M01A10.1	WBGene00019692	M01A10.1	protein_coding	295.715	-0.540246	-0.525835	0.177836	-3.03789	0	0.00238238	0.0248823
EEED8.10a	WBGene00017138	EEED8.10	protein_coding	2281.23	-0.531384	-0.526268	0.106796	-4.97568	0	6.5e-07	3e-05
C53A5.13b	WBGene00008270	C53A5.13	protein_coding	79.9038	-7.7844	-0.527328	2.41144	-3.22811	0	0.00124612	0.015272
F44C8.10	WBGene00003716	nhr-126	protein_coding	293.528	-0.544134	-0.528425	0.184927	-2.94242	0	0.00325653	0.0312679
AC7.2a.2	WBGene00004929	soc-2	protein_coding	3583.67	-0.537033	-0.529694	0.127152	-4.22355	0	2.4e-05	0.000637775
T05H10.6a.1	WBGene00011510	pdha-1	protein_coding	3838.22	-0.540185	-0.529875	0.15085	-3.58095	0	0.000342351	0.00558039
Y105E8A.25b	WBGene00013682	Y105E8A.25	protein_coding	1254.88	-0.544919	-0.530277	0.179332	-3.0386	0	0.00237684	0.0248357
Y37E11AR.4	WBGene00021371	nape-1	protein_coding	340.842	-0.542283	-0.530863	0.158185	-3.42816	0	0.000607678	0.00873375
T20F10.1	WBGene00007047	wts-1	protein_coding	1046.2	-0.544406	-0.531862	0.165923	-3.28108	0	0.0010341	0.0132683
T23F2.2b	WBGene00020735	T23F2.2	protein_coding	1746.46	-0.543954	-0.532554	0.157936	-3.44413	0	0.000572891	0.00840007
C09H6.1b	WBGene00005009	spr-4	protein_coding	3681.34	-0.541752	-0.533097	0.137784	-3.93191	0	8.43e-05	0.00177816
Y37D8A.22	WBGene00012559	epg-3	protein_coding	1350.26	-0.542589	-0.533141	0.144021	-3.76744	0	0.000164929	0.00306466
C34G6.1	WBGene00016418	hpo-27	protein_coding	4426.73	-0.543755	-0.53315	0.15227	-3.57099	0	0.000355633	0.00573986
B0001.2	WBGene00007087	B0001.2	protein_coding	742.38	-0.544598	-0.533489	0.156006	-3.49088	0	0.000481429	0.00731176
T25G12.5	WBGene00020812	acdh-7	protein_coding	4084.47	-0.552251	-0.534407	0.196737	-2.80705	0	0.00499976	0.043381
F55G1.4.1	WBGene00018900	rod-1	protein_coding	4932.01	-0.549061	-0.535068	0.174833	-3.14049	0	0.00168663	0.0191861
Y46G5A.13	WBGene00012904	tiar-2	protein_coding	730.609	-0.543446	-0.535338	0.132781	-4.09279	0	4.26e-05	0.00102606
T24D1.1b	WBGene00005023	sqv-5	protein_coding	1653.09	-0.545114	-0.536391	0.137982	-3.95062	0	7.79e-05	0.00167311
F46F11.1a	WBGene00018508	F46F11.1	protein_coding	4201.18	-0.549349	-0.537074	0.163627	-3.35733	0	0.000786983	0.0107876
Y73B6BL.6a.7	WBGene00022235	sqd-1	protein_coding	32.0885	-9.42916	-0.538145	3.42655	-2.7518	0	0.00592694	0.0489654
C24G6.3	WBGene00016060	mms-19	protein_coding	1991.05	-0.545188	-0.538305	0.122286	-4.4583	0	8.26e-06	0.000264998
ZK524.3a	WBGene00003074	lars-2	protein_coding	1785.35	-0.54826	-0.540069	0.133407	-4.10969	0	3.96e-05	0.000965968
Y18D10A.13.2	WBGene00003905	pad-1	protein_coding	142.253	-8.04831	-0.541446	2.438	-3.3012	0	0.000962723	0.0125916
M02B1.2.2	WBGene00010827	M02B1.2	protein_coding	592.305	-0.557955	-0.541465	0.189278	-2.9478	0	0.00320046	0.0309387
Y71H2B.5	WBGene00022195	Y71H2B.5	protein_coding	1061.84	-0.559689	-0.542492	0.192408	-2.90886	0	0.00362746	0.0340049
K02F3.2b	WBGene00019326	K02F3.2	protein_coding	1287.17	-0.559934	-0.542652	0.193025	-2.90084	0	0.00372159	0.0346749
F02A9.4a.1	WBGene00008514	F02A9.4	protein_coding	6867.59	-0.552406	-0.543169	0.141143	-3.91381	0	9.08e-05	0.00188316
T18H9.2b	WBGene00000215	asp-2	protein_coding	32711.5	-0.55356	-0.543585	0.146223	-3.78572	0	0.000153267	0.00289004
F46F11.2	WBGene00000473	cey-2	protein_coding	1562.23	-0.5566	-0.543993	0.164551	-3.38253	0	0.000718206	0.0100213
F42A9.1a	WBGene00006483	dgk-4	protein_coding	2833.95	-0.552183	-0.544855	0.125325	-4.406	0	1.05e-05	0.000326022
ZK121.2	WBGene00022664	ZK121.2	protein_coding	1131.12	-0.560128	-0.546209	0.172572	-3.24577	0	0.00117134	0.0145338
F53E10.1	WBGene00018758	F53E10.1	protein_coding	1989.33	-0.553949	-0.547022	0.121059	-4.57585	0	4.74e-06	0.000162826
F37C12.7	WBGene00018152	acs-4	protein_coding	4839.93	-0.554766	-0.547297	0.126315	-4.39193	0	1.12e-05	0.000343122
C44E4.1a	WBGene00016650	ubr-4	protein_coding	7234.28	-0.56101	-0.547408	0.170107	-3.29797	0	0.00097386	0.0126867
Y94H6A.6	WBGene00006705	ubc-8	protein_coding	480.398	-0.559506	-0.548796	0.150129	-3.72683	0	0.0001939	0.00348731
M03A8.1	WBGene00000991	dhs-28	protein_coding	14324.8	-0.566825	-0.548971	0.195108	-2.90518	0	0.00367038	0.0342751
Y20F4.3a	WBGene00021238	gap-3	protein_coding	841.693	-0.570009	-0.55144	0.198752	-2.86794	0	0.00413157	0.0376455
F55D12.2a	WBGene00010111	F55D12.2	protein_coding	1728.7	-0.559309	-0.551498	0.128945	-4.33757	0	1.44e-05	0.000421508
Y39A1B.3	WBGene00001087	dpy-28	protein_coding	3128.82	-0.571518	-0.552695	0.198973	-2.87234	0	0.00407448	0.0372526
ZK1098.8	WBGene00003504	mut-7	protein_coding	995.309	-0.567078	-0.557128	0.144706	-3.91882	0	8.9e-05	0.00185456
W03G9.2	WBGene00021014	W03G9.2	protein_coding	308.562	-0.575399	-0.557354	0.194679	-2.95564	0	0.00312025	0.0304042
F14E5.2b	WBGene00008800	F14E5.2	protein_coding	2027.47	-0.567545	-0.557815	0.142783	-3.97488	0	7.04e-05	0.00154459
B0524.6	WBGene00015245	B0524.6	protein_coding	303.354	-0.573468	-0.558144	0.180636	-3.17472	0	0.00149982	0.017601
W03C9.3.2	WBGene00004271	rab-7	protein_coding	1602.32	-0.576733	-0.558201	0.196964	-2.92812	0	0.00341023	0.0324856
F13E6.4	WBGene00008748	yap-1	protein_coding	969.483	-0.57499	-0.558513	0.185892	-3.09314	0	0.00198049	0.0217427
W09D6.5	WBGene00012358	W09D6.5	protein_coding	1560.36	-0.568477	-0.559464	0.137349	-4.13894	0	3.49e-05	0.000873901
Y54F10AM.4c	WBGene00000464	ceh-44	protein_coding	625.003	-0.576791	-0.559723	0.188199	-3.0648	0	0.00217818	0.0233815
R13D7.2	WBGene00020054	R13D7.2	protein_coding	1301.97	-0.566993	-0.560993	0.111013	-5.10744	0	3.27e-07	1.67e-05
Y70D2A.2	WBGene00013497	hex-5	protein_coding	427.663	-0.582191	-0.561171	0.210555	-2.76503	0	0.00569181	0.0475186
F49E8.3a	WBGene00003914	pam-1	protein_coding	10954.9	-0.573901	-0.56256	0.153419	-3.74075	0	0.000183475	0.00335213
K04G7.3a.1	WBGene00003858	ogt-1	protein_coding	10989	-0.573042	-0.563844	0.137987	-4.15288	0	3.28e-05	0.000828612
T19H12.2	WBGene00020588	T19H12.2	protein_coding	1337.89	-0.578388	-0.565026	0.16646	-3.47465	0	0.000511529	0.0077038
C34D10.2a.2	WBGene00016407	C34D10.2	protein_coding	2734.83	-0.585344	-0.567195	0.192477	-3.0411	0	0.00235714	0.0247085
F48E3.3	WBGene00018604	uggt-1	protein_coding	11977	-0.583387	-0.567538	0.180777	-3.22711	0	0.00125046	0.0153088
C04E6.11	WBGene00015425	C04E6.11	protein_coding	1233.65	-0.579522	-0.568323	0.152482	-3.8006	0	0.000144347	0.00275121
F55H2.6	WBGene00000550	clu-1	protein_coding	14200.9	-0.579551	-0.568372	0.152115	-3.80995	0	0.000138995	0.00267138
T09A12.4f	WBGene00003656	nhr-66	protein_coding	1148.84	-0.580194	-0.569243	0.149646	-3.8771	0	0.000105707	0.0021315
T22H6.6a	WBGene00001560	gei-3	protein_coding	1628.69	-0.59132	-0.570294	0.207098	-2.85526	0	0.0043001	0.0386992
F43G9.1.1	WBGene00009664	idha-1	protein_coding	8982.44	-0.580549	-0.570387	0.144348	-4.02186	0	5.77e-05	0.00130779
M106.4b	WBGene00010912	gmps-1	protein_coding	1089.68	-0.588475	-0.570565	0.191986	-3.0652	0	0.00217522	0.0233815
Y105C5A.1	WBGene00013632	Y105C5A.1	protein_coding	245.945	-0.590852	-0.570901	0.202769	-2.91392	0	0.00356921	0.0336372
F12B6.2a	WBGene00017398	slc-17.6	protein_coding	589.663	-0.579706	-0.571128	0.134026	-4.32533	0	1.52e-05	0.000441656
F26F4.4.2	WBGene00017826	tag-340	protein_coding	1098.14	-0.578772	-0.571779	0.119407	-4.84706	0	1.25e-06	5.3e-05
T01G1.3.1	WBGene00011338	sec-31	protein_coding	2565.81	-0.586814	-0.571885	0.174455	-3.3637	0	0.000769059	0.0106113
F13D2.1b	WBGene00008735	F13D2.1	protein_coding	3311.25	-0.581911	-0.572691	0.136723	-4.25614	0	2.08e-05	0.000567313
Y54F10BM.9	WBGene00021863	Y54F10BM.9	protein_coding	422.7	-0.593373	-0.57351	0.200631	-2.95753	0	0.00310115	0.0303082
C06G8.3b.1	WBGene00014669	zipt-2.1	protein_coding	1079.76	-0.586683	-0.573624	0.163077	-3.59757	0	0.000321199	0.00528815
ZK593.5a	WBGene00001017	dnc-1	protein_coding	2836.59	-0.59655	-0.574669	0.210891	-2.82871	0	0.00467359	0.0413317
F52G2.2a	WBGene00004681	rsd-2	protein_coding	1290.63	-0.585841	-0.574879	0.149196	-3.92664	0	8.61e-05	0.00180672
Y54F10AR.1	WBGene00021854	Y54F10AR.1	protein_coding	1045.98	-0.593312	-0.575777	0.188689	-3.14438	0	0.00166438	0.0190178
VC5.3a	WBGene00003786	npa-1	protein_coding	57119	-0.583135	-0.575861	0.121351	-4.80535	0	1.54e-06	6.32e-05
VF11C1L.1	WBGene00004089	ppk-3	protein_coding	2230.47	-0.599549	-0.57656	0.215788	-2.77841	0	0.00546251	0.0462772
Y53C12A.1	WBGene00006940	wee-1.3	protein_coding	738.266	-0.592826	-0.576939	0.179321	-3.30594	0	0.000946569	0.012437
R12E2.1	WBGene00020030	R12E2.1	protein_coding	1101.5	-0.59061	-0.577193	0.164095	-3.59919	0	0.00031921	0.00526674
W04G3.6d	WBGene00012259	sulp-7	protein_coding	535.521	-0.593008	-0.579474	0.166009	-3.57214	0	0.000354073	0.00572839
Y54G2A.17b.1	WBGene00021882	nprt-1	protein_coding	798.484	-0.59924	-0.58035	0.195604	-3.06354	0	0.00218736	0.0234534
R186.6.2	WBGene00011307	mpst-7	protein_coding	725.073	-0.597692	-0.58105	0.183058	-3.26505	0	0.00109446	0.0138417
F42A8.2.2	WBGene00006433	sdhb-1	protein_coding	6057.97	-0.595492	-0.582549	0.161272	-3.69246	0	0.000222093	0.00391466
F25B5.1a	WBGene00017773	dct-6	protein_coding	3107.37	-0.602919	-0.583317	0.198124	-3.04314	0	0.0023412	0.0245751
Y47G6A.23d	WBGene00003060	lpd-3	protein_coding	2585.2	-0.597492	-0.584929	0.158249	-3.77564	0	0.0001596	0.00297526
R02E12.2b	WBGene00019827	mop-25.1	protein_coding	2451.72	-0.594253	-0.585379	0.133469	-4.45236	1	8.49e-06	0.000270919
ZC373.5	WBGene00013870	ZC373.5	protein_coding	354.275	-0.609613	-0.585721	0.21881	-2.78603	1	0.00533579	0.0455227
F59A6.1a	WBGene00003822	nsy-1	protein_coding	2990.08	-0.597661	-0.58616	0.151536	-3.94401	1	8.01e-05	0.00170877
F35G2.1a.2	WBGene00009435	F35G2.1	protein_coding	2268.99	-0.596678	-0.586383	0.143137	-4.16857	1	3.07e-05	0.000784823
K03A1.2a	WBGene00019351	lron-7	protein_coding	3152.32	-0.600534	-0.587395	0.161665	-3.71467	1	0.000203467	0.00363095
K04F10.4a.1	WBGene00000254	bli-4	protein_coding	495.364	-0.60907	-0.587679	0.206802	-2.94519	1	0.00322757	0.0310678
F38B7.5	WBGene00001110	duo-1	protein_coding	407.585	-0.600924	-0.589239	0.151326	-3.97107	1	7.16e-05	0.00156647
F22D3.1b	WBGene00000459	ceh-38	protein_coding	666.89	-0.611561	-0.589492	0.209399	-2.92056	1	0.00349404	0.0331739
C12D5.7	WBGene00015709	cyp-33A1	protein_coding	1005.1	-0.599464	-0.589643	0.139263	-4.30454	1	1.67e-05	0.000476223
R13F6.10	WBGene00020068	cra-1	protein_coding	5034.37	-0.595127	-0.58988	0.102115	-5.82799	1	5.61e-09	4.74e-07
C24A1.3a	WBGene00016030	C24A1.3	protein_coding	329.307	-0.611381	-0.590221	0.20553	-2.97466	1	0.00293313	0.0290205
C04G6.1c.1	WBGene00003402	mpk-2	protein_coding	809.57	-0.602752	-0.591197	0.151451	-3.97985	1	6.9e-05	0.00151701
T01C3.1	WBGene00011318	cdt-2	protein_coding	480.652	-0.610161	-0.59179	0.19015	-3.20885	1	0.00133268	0.0160626
T01G1.1c	WBGene00002223	klp-12	protein_coding	7222.9	-0.610805	-0.591917	0.19277	-3.16857	1	0.00153192	0.0178145
T01D1.2g.1	WBGene00001340	etr-1	protein_coding	840.841	-0.615917	-0.592372	0.21599	-2.8516	1	0.00435004	0.0390415
T07H8.4g	WBGene00003165	mec-1	protein_coding	25.7767	-8.81939	-0.592561	3.02489	-2.91561	1	0.00354996	0.0335109
Y56A3A.32a	WBGene00006937	wah-1	protein_coding	2090.07	-0.608686	-0.593741	0.171857	-3.54182	1	0.000397375	0.00627251
C06A8.3	WBGene00015514	C06A8.3	protein_coding	38694.4	-0.613945	-0.593917	0.199321	-3.08019	1	0.00206869	0.0225494
T01E8.3	WBGene00004038	plc-3	protein_coding	2333.58	-0.59784	-0.594365	0.0828881	-7.21261	1	5.49e-13	1.08e-10
F47A4.2	WBGene00001081	dpy-22	protein_coding	6927.73	-0.616889	-0.596424	0.200228	-3.08093	1	0.00206356	0.0225149
Y95B8A.5a	WBGene00001678	gpa-16	protein_coding	407.174	-0.618335	-0.597633	0.201275	-3.07209	1	0.00212566	0.0230059
C34F6.10	WBGene00007944	C34F6.10	protein_coding	3418.27	-0.619706	-0.597986	0.205618	-3.01387	1	0.00257938	0.0263412
B0261.2b	WBGene00002583	let-363	protein_coding	10088.6	-0.615075	-0.597999	0.182524	-3.36983	1	0.000752153	0.0104131
Y39A1A.21a	WBGene00012658	Y39A1A.21	protein_coding	598.46	-0.607353	-0.598602	0.131651	-4.61335	1	3.96e-06	0.000139791
Y76B12C.2	WBGene00022296	xpc-1	protein_coding	1318.1	-0.618483	-0.599933	0.18986	-3.25758	1	0.00112366	0.0141331
K08C7.2.3	WBGene00001476	fmo-1	protein_coding	143.731	-9.51927	-0.600485	2.82113	-3.37428	1	0.0007401	0.0102706
Y59C2A.3	WBGene00021986	Y59C2A.3	protein_coding	926.262	-0.622798	-0.601254	0.203977	-3.05328	1	0.00226354	0.0239902
F56C11.1	WBGene00000253	bli-3	protein_coding	3543.6	-0.621766	-0.601527	0.198606	-3.13065	1	0.00174422	0.019724
M88.5d	WBGene00010908	zbp-1	protein_coding	1459.53	-0.624773	-0.6016	0.213	-2.93321	1	0.00335478	0.0320638
F27D4.1	WBGene00009187	F27D4.1	protein_coding	9674.7	-0.614057	-0.601868	0.154034	-3.98649	1	6.71e-05	0.00148372
F33H1.2.2	WBGene00001686	gpd-4	protein_coding	81.6061	-10.0863	-0.604179	2.69463	-3.74313	1	0.000181742	0.00332594
C03H5.2	WBGene00015404	nstp-4	protein_coding	2874.38	-0.627488	-0.604631	0.209743	-2.9917	1	0.00277427	0.0278239
F54F2.5a	WBGene00018833	ztf-1	protein_coding	214.573	-0.625809	-0.605233	0.199104	-3.14312	1	0.00167157	0.0190621
Y22D7AL.10.2	WBGene00021248	Y22D7AL.10	protein_coding	1294.95	-0.632123	-0.60692	0.221767	-2.85039	1	0.00436655	0.0391438
C04C3.3	WBGene00015413	pdhb-1	protein_coding	5977.78	-0.616363	-0.607847	0.128018	-4.81466	1	1.47e-06	6.08e-05
C32E8.11	WBGene00016326	ubr-1	protein_coding	9419.94	-0.622767	-0.609461	0.159591	-3.90228	1	9.53e-05	0.0019558
T15B7.1	WBGene00020516	T15B7.1	protein_coding	1098.63	-0.627278	-0.609803	0.182976	-3.4282	1	0.000607591	0.00873375
C16A3.7	WBGene00007048	nfx-1	protein_coding	4550.15	-0.61961	-0.609819	0.137009	-4.5224	1	6.11e-06	0.000202931
F37D6.1	WBGene00009507	mus-101	protein_coding	1811.54	-0.629366	-0.60989	0.192563	-3.26837	1	0.00108169	0.013718
T22H9.2a	WBGene00020706	atg-9	protein_coding	2631.63	-0.638961	-0.612118	0.226328	-2.82317	1	0.00475521	0.041844
ZC443.3	WBGene00013898	ZC443.3	protein_coding	2610.46	-0.621324	-0.61231	0.129705	-4.79027	1	1.67e-06	6.73e-05
Y54E10A.9b.1	WBGene00006888	vbh-1	protein_coding	3070.26	-0.63536	-0.614161	0.201125	-3.15904	1	0.00158292	0.018278
Y71H2B.4	WBGene00022194	Y71H2B.4	protein_coding	573.341	-0.627143	-0.614172	0.154238	-4.06607	1	4.78e-05	0.00112626
T23H2.3	WBGene00020742	T23H2.3	protein_coding	1492.84	-0.63004	-0.614359	0.172358	-3.65542	1	0.000256764	0.00439818
T01C3.9	WBGene00011324	T01C3.9	protein_coding	262.017	-0.630078	-0.614419	0.173076	-3.64046	1	0.000272149	0.00461287
K12F2.2c.3	WBGene00006874	vab-8	protein_coding	41.1527	-8.63689	-0.614514	2.44934	-3.52621	1	0.000421547	0.00657276
C14H10.3a	WBGene00007593	C14H10.3	protein_coding	4507.31	-0.628004	-0.614619	0.159521	-3.93681	1	8.26e-05	0.00174946
F10F2.1	WBGene00004760	sel-2	protein_coding	10602.9	-0.631081	-0.615461	0.172098	-3.66698	1	0.000245428	0.00426057
T05G5.5a	WBGene00011500	T05G5.5	protein_coding	709.882	-0.635468	-0.616031	0.191566	-3.31723	1	0.000909159	0.0120628
F53F1.3	WBGene00009981	F53F1.3	protein_coding	706.682	-0.628947	-0.616265	0.156275	-4.02462	1	5.71e-05	0.00129515
F09F7.5c.3	WBGene00017302	F09F7.5	protein_coding	14.1768	-7.39942	-0.616467	2.58747	-2.85971	1	0.0042403	0.0383565
K11H3.1d.1	WBGene00010778	gpdh-2	protein_coding	3015.59	-0.639119	-0.616806	0.205254	-3.1138	1	0.00184695	0.0206821
F26G1.4	WBGene00017840	ttm-2	protein_coding	570.539	-0.64443	-0.618089	0.221982	-2.90307	1	0.00369525	0.0344575
VZK822L.1c.2	WBGene00001398	fat-6	protein_coding	2704.96	-0.644674	-0.618399	0.222564	-2.89658	1	0.00377259	0.034994
F59A2.2b	WBGene00010302	F59A2.2	protein_coding	1785.38	-0.639498	-0.618425	0.199166	-3.21088	1	0.00132329	0.0159874
F58A3.2a.5	WBGene00001184	egl-15	protein_coding	1306.94	-0.645626	-0.619511	0.22253	-2.90129	1	0.00371625	0.0346392
Y105E8A.10a	WBGene00013670	hpo-13	protein_coding	2523.22	-0.641636	-0.621293	0.195577	-3.28073	1	0.00103538	0.0132773
H28G03.1a	WBGene00019249	H28G03.1	protein_coding	1765.56	-0.642091	-0.623237	0.188851	-3.39999	1	0.000673881	0.00954194
F49E8.5.1	WBGene00000996	dif-1	protein_coding	4057.31	-0.64823	-0.624511	0.210282	-3.08267	1	0.00205152	0.0224048
C48B6.6a	WBGene00004879	smg-1	protein_coding	4176.79	-0.637189	-0.624642	0.15312	-4.16137	1	3.16e-05	0.000804606
Y105C5B.5a	WBGene00013647	Y105C5B.5	protein_coding	945.165	-0.646611	-0.62508	0.201359	-3.21123	1	0.00132167	0.0159847
B0414.6	WBGene00001600	glh-3	protein_coding	333.502	-0.653165	-0.626371	0.224124	-2.9143	1	0.00356493	0.0336107
Y32F6B.1	WBGene00012531	Y32F6B.1	protein_coding	2617.84	-0.639714	-0.626377	0.157804	-4.05386	1	5.04e-05	0.00117351
B0001.3c	WBGene00007088	B0001.3	protein_coding	42.9664	-9.15127	-0.626794	2.65364	-3.44857	1	0.000563553	0.00830219
F21A10.2d	WBGene00008999	myrf-2	protein_coding	1402.16	-0.646993	-0.628093	0.187635	-3.44815	1	0.000564445	0.00831001
Y43C5A.5a	WBGene00006568	thk-1	protein_coding	685.649	-0.654464	-0.631432	0.205565	-3.18373	1	0.00145392	0.017214
T28D9.3b.2	WBGene00020895	T28D9.3	protein_coding	439.339	-0.655508	-0.632174	0.208435	-3.1449	1	0.00166142	0.0190123
Y47G6A.22	WBGene00021647	Y47G6A.22	protein_coding	1408.35	-0.647157	-0.633241	0.160607	-4.02943	1	5.59e-05	0.00128156
F20H11.2	WBGene00002889	let-765	protein_coding	9824.22	-0.644398	-0.636405	0.121097	-5.32133	1	1.03e-07	6.16e-06
Y63D3A.4	WBGene00013405	tdpt-1	protein_coding	297.167	-0.653052	-0.636628	0.172553	-3.78464	1	0.000153931	0.00289544
Y54G2A.11a	WBGene00021876	Y54G2A.11	protein_coding	3487.87	-0.660197	-0.637231	0.205357	-3.21487	1	0.00130503	0.0158334
Y66H1A.6a	WBGene00002041	hum-8	protein_coding	1854.32	-0.646469	-0.638446	0.121495	-5.32094	1	1.03e-07	6.16e-06
C56C10.12	WBGene00016968	epg-5	protein_coding	3172.96	-0.650274	-0.639267	0.141743	-4.58768	1	4.48e-06	0.000155494
Y37E3.11a	WBGene00021352	Y37E3.11	protein_coding	832.28	-0.656707	-0.640332	0.173121	-3.79334	1	0.000148633	0.00282198
ZK455.1.1	WBGene00000040	aco-1	protein_coding	18053.3	-0.67476	-0.642055	0.244989	-2.75424	1	0.0058828	0.0486884
Y71H2AM.3	WBGene00022168	Y71H2AM.3	protein_coding	1343.25	-0.656802	-0.642102	0.163562	-4.01562	1	5.93e-05	0.00133764
F36H5.2c.3	WBGene00018101	math-27	protein_coding	28.5674	-5.81203	-0.644021	1.99084	-2.91938	1	0.00350727	0.0332445
ZC434.5.1	WBGene00001337	ears-1	protein_coding	5163.25	-0.66398	-0.644056	0.1902	-3.49096	1	0.000481284	0.00731176
C30G12.7	WBGene00004244	puf-8	protein_coding	832.357	-0.658753	-0.644137	0.162742	-4.04784	1	5.17e-05	0.001198
Y71H10B.1b.2	WBGene00022201	Y71H10B.1	protein_coding	2660.14	-0.659197	-0.644743	0.162193	-4.06426	1	4.82e-05	0.00112923
C14C10.5b	WBGene00007588	C14C10.5	protein_coding	8354.79	-0.670104	-0.645066	0.212747	-3.14977	1	0.00163398	0.0187545
F14B8.5c.2	WBGene00017447	F14B8.5	protein_coding	10.8423	-7.01811	-0.646277	2.52261	-2.78208	1	0.00540124	0.0459276
LLC1.3a	WBGene00010794	dld-1	protein_coding	8856.92	-0.668788	-0.646545	0.20075	-3.33145	1	0.000863962	0.0115498
F57C7.2b	WBGene00003733	nhx-5	protein_coding	755.838	-0.675111	-0.647115	0.22528	-2.99676	1	0.00272863	0.0274907
Y97E10AL.2.2	WBGene00022393	abhd-12	protein_coding	1135.65	-0.668334	-0.647499	0.193697	-3.4504	1	0.00055975	0.00828337
C05D11.12.1	WBGene00002855	let-721	protein_coding	6883.16	-0.662658	-0.647609	0.164409	-4.03054	1	5.56e-05	0.00127811
R11G11.2	WBGene00003648	nhr-58	protein_coding	250.761	-0.669167	-0.64777	0.197698	-3.3848	1	0.000712309	0.00996928
F53C11.4a.2	WBGene00009974	F53C11.4	protein_coding	2787.95	-0.681717	-0.64788	0.247462	-2.75483	1	0.00587229	0.048654
K09E4.4.2	WBGene00010722	K09E4.4	protein_coding	407.934	-0.662272	-0.648512	0.156585	-4.22948	1	2.34e-05	0.000625537
C25H3.11	WBGene00016120	C25H3.11	protein_coding	2956.96	-0.659516	-0.648801	0.138645	-4.75686	1	1.97e-06	7.75e-05
R10E12.1b.2	WBGene00007010	alx-1	protein_coding	4650.44	-0.673734	-0.651284	0.2003	-3.36362	1	0.000769267	0.0106113
B0041.2d	WBGene00015007	ain-2	protein_coding	1191.23	-0.672772	-0.651458	0.195678	-3.43816	1	0.000585676	0.00853504
C52E12.1	WBGene00016888	C52E12.1	protein_coding	3208.57	-0.668944	-0.651519	0.176977	-3.77983	1	0.000156934	0.00293749
K02B12.8a	WBGene00006976	zhp-3	protein_coding	140.517	-0.684246	-0.651736	0.242366	-2.82319	1	0.00475479	0.041844
F46B6.6a	WBGene00009771	F46B6.6	protein_coding	2351.74	-0.657195	-0.653094	0.085635	-7.67437	1	1.66e-14	4.24e-12
F55A4.8a	WBGene00018860	vpat-1	protein_coding	622.17	-0.664763	-0.653621	0.14202	-4.68076	1	2.86e-06	0.00010639
C43E11.3b	WBGene00016603	met-1	protein_coding	2104.04	-0.679794	-0.653896	0.21416	-3.17423	1	0.00150236	0.017601
C43E11.6e.3	WBGene00003516	nab-1	protein_coding	194.278	-24.2723	-0.65522	2.54756	-9.52766	1	1.61e-21	1.18e-18
F25G6.9	WBGene00017800	F25G6.9	protein_coding	2335.56	-0.667664	-0.656013	0.144099	-4.63337	1	3.6e-06	0.000129714
Y47D3A.17a	WBGene00012930	obr-1	protein_coding	303.32	-0.687445	-0.657239	0.233229	-2.94751	1	0.00320339	0.0309387
Y47D3A.17e	WBGene00012930	obr-1	protein_coding	303.32	-0.687445	-0.657239	0.233229	-2.94751	1	0.00320339	0.0309387
H19N07.4a.2	WBGene00010408	mboa-2	protein_coding	1493.14	-0.693288	-0.658126	0.250209	-2.77084	1	0.00559123	0.0470036
ZK1067.2a	WBGene00014208	ZK1067.2	protein_coding	2069.4	-0.689334	-0.660958	0.223844	-3.07953	1	0.0020733	0.0225859
F26D12.1k	WBGene00001439	fkh-7	protein_coding	859.243	-0.677107	-0.661509	0.164111	-4.1259	1	3.69e-05	0.000913954
Y71G12A.3b	WBGene00022139	tub-2	protein_coding	18.7016	-8.62352	-0.662548	3.08965	-2.7911	1	0.00525291	0.0450499
F16F9.4	WBGene00017515	F16F9.4	protein_coding	698.228	-0.696551	-0.662643	0.246123	-2.83009	1	0.00465348	0.0411696
T09E8.1h	WBGene00011647	noca-1	protein_coding	1016.3	-0.69466	-0.66318	0.234967	-2.95642	1	0.00311235	0.0303659
R05D3.9	WBGene00019882	R05D3.9	protein_coding	2512.91	-0.689089	-0.663259	0.213693	-3.22467	1	0.00126118	0.0153989
F42H11.2	WBGene00002276	lem-3	protein_coding	1002.77	-0.682763	-0.664117	0.181119	-3.76969	1	0.000163451	0.00304197
R07H5.8	WBGene00011128	R07H5.8	protein_coding	15502.6	-0.6786	-0.665914	0.149487	-4.53953	1	5.64e-06	0.000188482
T28F3.5a	WBGene00012131	T28F3.5	protein_coding	403.878	-0.68438	-0.66813	0.168506	-4.06145	1	4.88e-05	0.00114176
C05C8.7.1	WBGene00015464	C05C8.7	protein_coding	832.47	-0.70355	-0.668478	0.249677	-2.81784	1	0.0048348	0.0423497
ZC308.1b	WBGene00001596	gld-2	protein_coding	839.803	-0.683222	-0.668501	0.1613	-4.23571	1	2.28e-05	0.000610564
JC8.3c.2	WBGene00004424	rpl-12	protein_coding	618.34	-0.691441	-0.668741	0.200765	-3.44403	1	0.000573123	0.00840007
C08H9.3a	WBGene00007464	C08H9.3	protein_coding	582.241	-0.689202	-0.66938	0.185716	-3.71106	1	0.000206395	0.00367463
K01G5.9.3	WBGene00010480	K01G5.9	protein_coding	758.762	-0.701306	-0.670453	0.230604	-3.04118	1	0.00235657	0.0247085
C27H6.3	WBGene00007785	tofu-1	protein_coding	563.823	-0.682061	-0.670728	0.140648	-4.84942	1	1.24e-06	5.26e-05
T05H10.7b	WBGene00011511	gpcp-2	protein_coding	3159.51	-0.693481	-0.671284	0.196432	-3.53038	1	0.000414962	0.00648737
EEED8.8	WBGene00003583	ndx-6	protein_coding	452.839	-0.691671	-0.671293	0.189375	-3.65238	1	0.000259823	0.00444331
C09F9.3a.1	WBGene00007480	glna-1	protein_coding	561.729	-0.694056	-0.672391	0.193429	-3.58817	1	0.000333001	0.00544732
Y111B2A.10b	WBGene00013734	Y111B2A.10	protein_coding	355.446	-0.706001	-0.672746	0.23859	-2.95906	1	0.0030858	0.030171
F30F8.9a	WBGene00009276	F30F8.9	protein_coding	561.895	-0.698982	-0.672773	0.213636	-3.27184	1	0.00106849	0.0135881
W06A7.3b	WBGene00004336	ret-1	protein_coding	894.696	-0.709224	-0.673584	0.248893	-2.84952	1	0.00437855	0.0392055
T08B2.5d	WBGene00020346	rbm-5	protein_coding	137.883	-9.80668	-0.675026	2.27616	-4.30843	1	1.64e-05	0.000469669
M01E5.5a.1	WBGene00006595	top-1	protein_coding	1478.73	-0.700678	-0.675173	0.210008	-3.33643	1	0.000848619	0.0114078
B0395.3.1	WBGene00007175	B0395.3	protein_coding	2621.39	-0.695785	-0.676546	0.182455	-3.81346	1	0.000137033	0.00264251
F15E6.6	WBGene00017487	F15E6.6	protein_coding	540.74	-0.71345	-0.677322	0.252702	-2.82329	1	0.00475337	0.041844
R07H5.2a	WBGene00011122	cpt-2	protein_coding	6442.5	-0.697758	-0.677601	0.18657	-3.73993	1	0.000184068	0.00335516
T02C5.1a	WBGene00020158	T02C5.1	protein_coding	2527.09	-0.7048	-0.677693	0.215732	-3.26702	1	0.00108687	0.0137703
C18G1.6.1	WBGene00015984	C18G1.6	protein_coding	21.6724	-8.17802	-0.678945	2.56327	-3.19047	1	0.00142042	0.0169205
T07C4.3a	WBGene00011560	T07C4.3	protein_coding	1300.51	-0.715477	-0.679563	0.248812	-2.87557	1	0.00403294	0.0369464
F09G2.1	WBGene00017310	F09G2.1	protein_coding	696.993	-0.698783	-0.680308	0.178685	-3.9107	1	9.2e-05	0.00190217
F36A2.13.1	WBGene00009460	ubr-5	protein_coding	9879.07	-0.713672	-0.680668	0.23777	-3.00152	1	0.00268633	0.0272033
F22F4.4	WBGene00017717	F22F4.4	protein_coding	812.335	-0.716423	-0.680743	0.250387	-2.86127	1	0.00421953	0.0382439
F52D10.1	WBGene00009929	abts-2	protein_coding	620.62	-0.701699	-0.680951	0.1891	-3.71073	1	0.000206665	0.00367659
F29C12.4.1	WBGene00009246	gfm-1	protein_coding	7984.02	-0.68836	-0.68101	0.112475	-6.12013	1	9.35e-10	9.26e-08
B0513.1c	WBGene00001562	lin-66	protein_coding	454.225	-0.703108	-0.681337	0.192923	-3.64449	1	0.000267918	0.00455461
C47A10.1	WBGene00004003	pgp-9	protein_coding	2654.34	-0.704098	-0.682538	0.19295	-3.64912	1	0.000263136	0.00449661
Y37A1B.1d	WBGene00003085	ccar-1	protein_coding	1511.21	-0.709664	-0.682703	0.214842	-3.30319	1	0.00095592	0.012524
EGAP2.3.2	WBGene00004020	pho-1	protein_coding	2184.09	-0.710136	-0.682706	0.217408	-3.26637	1	0.00108935	0.0137846
C14C10.3a	WBGene00007586	ril-2	protein_coding	4355.26	-0.69896	-0.682761	0.166938	-4.18695	1	2.83e-05	0.000733725
Y69H2.7b	WBGene00013482	Y69H2.7	protein_coding	250.871	-0.716022	-0.683099	0.236886	-3.02265	1	0.00250572	0.025772
F45D3.2b	WBGene00009722	F45D3.2	protein_coding	1065.02	-0.693593	-0.68362	0.1307	-5.30675	1	1.12e-07	6.52e-06
Y116A8C.36b	WBGene00006405	itsn-1	protein_coding	40.2802	-9.76552	-0.683861	3.09903	-3.15115	1	0.00162627	0.0186752
T02G5.7	WBGene00020166	T02G5.7	protein_coding	5471.93	-0.693714	-0.684319	0.126773	-5.47209	1	4.45e-08	3e-06
C26E1.3.1	WBGene00007749	ceh-79	protein_coding	185.805	-0.723849	-0.684927	0.255098	-2.83753	1	0.00454634	0.0404242
R11A5.4a.1	WBGene00011232	pck-2	protein_coding	4997.34	-0.702306	-0.68659	0.163819	-4.28707	1	1.81e-05	0.000503391
B0464.5b.1	WBGene00004980	spk-1	protein_coding	928.49	-0.727113	-0.687669	0.258937	-2.80807	1	0.00498394	0.0432928
T28F2.7	WBGene00020903	acd-5	protein_coding	413.453	-0.721852	-0.687861	0.239196	-3.01782	1	0.00254597	0.0260808
C27B7.5	WBGene00007762	C27B7.5	protein_coding	544.477	-0.71575	-0.689431	0.211709	-3.38082	1	0.000722687	0.0100777
Y71G12B.23a	WBGene00022158	Y71G12B.23	protein_coding	304.129	-0.726609	-0.689609	0.251869	-2.88487	1	0.00391581	0.0360748
T14E8.1c	WBGene00020504	svh-2	protein_coding	966.049	-0.71131	-0.692101	0.181482	-3.91946	1	8.87e-05	0.00185325
C02F5.14	WBGene00044445	C02F5.14	protein_coding	1024.07	-0.731492	-0.692269	0.255782	-2.85982	1	0.00423881	0.0383565
F59F4.1	WBGene00010336	acox-1.6	protein_coding	1871.68	-0.73547	-0.694032	0.265002	-2.77534	1	0.00551433	0.0464943
Y54G11A.3	WBGene00013214	Y54G11A.3	protein_coding	497.746	-0.719478	-0.694635	0.20442	-3.51961	1	0.000432184	0.00670492
C54G10.2a	WBGene00004337	rfc-1	protein_coding	1525.65	-0.70275	-0.695055	0.113681	-6.18178	1	6.34e-10	6.62e-08
C06E7.3a.1	WBGene00015540	sams-4	protein_coding	3324.29	-0.72433	-0.695493	0.219618	-3.29814	1	0.000973285	0.0126864
C56C10.11	WBGene00016967	C56C10.11	protein_coding	1480.57	-0.705601	-0.696786	0.121622	-5.8016	1	6.57e-09	5.53e-07
R05F9.12	WBGene00019895	aagr-2	protein_coding	11448.8	-0.716431	-0.698082	0.174889	-4.0965	1	4.19e-05	0.00101512
F54D5.2	WBGene00010048	F54D5.2	protein_coding	283.897	-0.726649	-0.698495	0.217679	-3.33817	1	0.00084332	0.0113595
T05G5.10a	WBGene00002064	iff-1	protein_coding	854.105	-0.735134	-0.700643	0.239784	-3.06582	1	0.00217075	0.0233721
C37A2.4a	WBGene00000871	cye-1	protein_coding	391.794	-0.731829	-0.701291	0.22537	-3.24724	1	0.00116531	0.0144913
Y65B4BR.3	WBGene00004235	ptr-21	protein_coding	3395.6	-0.734881	-0.701806	0.235188	-3.12465	1	0.00178016	0.0200025
W09D6.6	WBGene00001815	hmt-1	protein_coding	1738.43	-0.716457	-0.702259	0.153892	-4.65559	1	3.23e-06	0.000119093
C27F2.8	WBGene00016170	C27F2.8	protein_coding	8061.1	-0.73969	-0.702346	0.24874	-2.97375	1	0.00294181	0.0290851
F25H5.3c.1	WBGene00009126	pyk-1	protein_coding	2160.72	-0.725555	-0.704093	0.188144	-3.85639	1	0.000115074	0.00227641
Y81G3A.3a.3	WBGene00013591	gcn-2	protein_coding	2368.35	-0.742719	-0.704355	0.252537	-2.94103	1	0.00327123	0.0313697
C06G3.2	WBGene00002228	klp-18	protein_coding	1064.75	-0.728048	-0.705353	0.194017	-3.75249	1	0.000175087	0.00321441
F25B5.4a.2	WBGene00006727	ubq-1	protein_coding	50322.1	-0.7158	-0.705397	0.13106	-5.4616	1	4.72e-08	3.13e-06
F15D3.6	WBGene00008856	F15D3.6	protein_coding	881.694	-0.719656	-0.707149	0.14453	-4.9793	1	6.38e-07	2.95e-05
F57C9.7	WBGene00019013	tofu-4	protein_coding	177.909	-0.747661	-0.707278	0.259305	-2.88333	1	0.00393497	0.0361932
Y76A2B.3	WBGene00013575	acs-5	protein_coding	5950.52	-0.715072	-0.707552	0.111702	-6.40162	1	1.54e-10	1.82e-08
DY3.6	WBGene00008439	mfb-1	protein_coding	1443.51	-0.716585	-0.707777	0.118682	-6.03786	1	1.56e-09	1.48e-07
M176.8	WBGene00010945	chil-13	protein_coding	408.544	-0.747402	-0.708801	0.253782	-2.94505	1	0.00322902	0.0310687
T26A5.2a	WBGene00020819	T26A5.2	protein_coding	369.585	-0.741594	-0.709072	0.231134	-3.20851	1	0.00133427	0.0160693
Y56A3A.16a	WBGene00013235	Y56A3A.16	protein_coding	292.515	-0.752554	-0.710146	0.262538	-2.86646	1	0.00415085	0.0377555
F33H1.4.1	WBGene00009365	F33H1.4	protein_coding	1135.02	-0.74691	-0.710217	0.24508	-3.04762	1	0.00230662	0.0243446
T22E7.1a	WBGene00020693	lron-8	protein_coding	1056.4	-0.717956	-0.710998	0.107852	-6.65685	1	2.8e-11	3.82e-09
F47D12.9a.2	WBGene00018564	F47D12.9	protein_coding	2933.04	-0.728983	-0.711999	0.166723	-4.37243	1	1.23e-05	0.000369853
F35H10.10	WBGene00018073	F35H10.10	protein_coding	8472.46	-0.746411	-0.712706	0.235497	-3.16951	1	0.00152694	0.0177746
F23B12.5.2	WBGene00009082	dlat-1	protein_coding	6904.96	-0.733473	-0.713508	0.18092	-4.05412	1	5.03e-05	0.0011734
H37A05.1	WBGene00010425	lpin-1	protein_coding	9195.58	-0.736734	-0.713567	0.194646	-3.78499	1	0.000153717	0.00289378
C04D8.1b	WBGene00015418	pac-1	protein_coding	2453.53	-0.753804	-0.713976	0.25512	-2.9547	1	0.00312972	0.0304583
C34G6.4a	WBGene00003996	pgp-2	protein_coding	3613.54	-0.731969	-0.714162	0.170184	-4.30104	1	1.7e-05	0.000482019
ZK632.4	WBGene00014013	ZK632.4	protein_coding	5295	-0.72915	-0.714266	0.156193	-4.66826	1	3.04e-06	0.000112345
C11H1.4a.1	WBGene00004191	prx-1	protein_coding	557.618	-0.759169	-0.714972	0.270036	-2.81136	1	0.00493331	0.0429342
T12B5.10	WBGene00020456	fbxa-60	protein_coding	847.966	-0.752979	-0.715475	0.243631	-3.09065	1	0.00199719	0.0219156
C01G8.6	WBGene00015313	hpo-32	protein_coding	825.319	-0.724915	-0.715675	0.1219	-5.94678	1	2.73e-09	2.45e-07
ZC155.7.1	WBGene00022534	syx-16	protein_coding	174.736	-0.761243	-0.716302	0.270841	-2.81066	1	0.00494394	0.0429941
F56A8.7b	WBGene00006798	unc-64	protein_coding	1528.03	-0.727965	-0.717991	0.127136	-5.72589	1	1.03e-08	8.21e-07
Y48C3A.4	WBGene00012988	ztf-22	protein_coding	515.968	-0.731283	-0.718445	0.144224	-5.07048	1	3.97e-07	1.98e-05
Y55F3BL.2b	WBGene00021936	zipt-20	protein_coding	453.15	-0.76318	-0.71856	0.269428	-2.8326	1	0.00461711	0.0409425
H12C20.2a	WBGene00004064	pms-2	protein_coding	1045.08	-0.741339	-0.719587	0.187611	-3.95147	1	7.77e-05	0.00167032
ZC518.3a	WBGene00000376	ccr-4	protein_coding	1484.52	-0.748467	-0.719692	0.216388	-3.45891	1	0.00054236	0.00804676
C34G6.4d	WBGene00003996	pgp-2	protein_coding	917.94	-0.741121	-0.720203	0.181511	-4.08305	1	4.44e-05	0.00105786
Y49E10.21a	WBGene00013040	Y49E10.21	protein_coding	1258.57	-0.735512	-0.721596	0.150332	-4.8926	1	9.95e-07	4.36e-05
T10F2.1b	WBGene00001744	gars-1	protein_coding	4067.23	-0.739582	-0.722124	0.168038	-4.40129	1	1.08e-05	0.000331296
F22F7.5a	WBGene00000514	ckb-4	protein_coding	581.369	-0.77368	-0.725083	0.281376	-2.74963	1	0.00596633	0.0492026
F29D11.1	WBGene00003071	lrp-1	protein_coding	47904.7	-0.76898	-0.725187	0.264455	-2.90779	1	0.0036399	0.0340824
R07B1.3	WBGene00011076	scav-5	protein_coding	537.27	-0.769255	-0.725959	0.265223	-2.90041	1	0.00372676	0.0346809
C05C12.3	WBGene00001795	gtl-1	protein_coding	2969.34	-0.763269	-0.726982	0.243601	-3.13327	1	0.00172869	0.0195869
C14B9.6a.2	WBGene00001565	gei-8	protein_coding	533.728	-0.744819	-0.729569	0.157837	-4.71891	1	2.37e-06	9.12e-05
C06A8.9b	WBGene00001615	glr-4	protein_coding	866.761	-0.781557	-0.731535	0.281332	-2.77806	1	0.00546847	0.0463028
Y47G6A.11	WBGene00003422	msh-6	protein_coding	2085.39	-0.751079	-0.731838	0.175225	-4.28637	1	1.82e-05	0.000504364
E01G4.1a	WBGene00008444	tbc-14	protein_coding	2891.09	-0.75327	-0.733674	0.176085	-4.27787	1	1.89e-05	0.000522132
ZK550.3	WBGene00013997	ZK550.3	protein_coding	5699.58	-0.748533	-0.734166	0.151641	-4.93623	1	7.96e-07	3.56e-05
M79.2	WBGene00010902	M79.2	protein_coding	1733.51	-0.747511	-0.734289	0.14442	-5.17594	1	2.27e-07	1.2e-05
F35D11.11d.3	WBGene00018051	che-10	protein_coding	33.4839	-9.65115	-0.735897	3.16593	-3.04844	1	0.00230031	0.0243126
T22A3.3a	WBGene00003083	lst-1	protein_coding	326.542	-0.782937	-0.736056	0.272349	-2.87476	1	0.00404341	0.0370128
F49E8.1a	WBGene00018635	nprl-2	protein_coding	475.574	-0.757364	-0.736833	0.180956	-4.18534	1	2.85e-05	0.000737258
F56C9.10a	WBGene00018953	F56C9.10	protein_coding	5348.29	-0.762116	-0.737519	0.197211	-3.86448	1	0.000111326	0.00221302
K04F10.4d.1	WBGene00000254	bli-4	protein_coding	4888.94	-0.779145	-0.738061	0.25415	-3.0657	1	0.00217164	0.0233721
ZK622.3d.5	WBGene00022781	pmt-1	protein_coding	1293.3	-0.760097	-0.738069	0.186914	-4.06656	1	4.77e-05	0.00112504
Y97E10AR.4	WBGene00022399	Y97E10AR.4	protein_coding	291.791	-0.765964	-0.738387	0.208559	-3.67265	1	0.000240051	0.00418622
ZC376.2a	WBGene00013874	ZC376.2	protein_coding	388.222	-0.755291	-0.738774	0.163793	-4.61124	1	4e-06	0.000140784
C31E10.8	WBGene00007849	tbc-19	protein_coding	279.921	-0.786106	-0.739053	0.274038	-2.8686	1	0.00412293	0.0376207
Y65B4BR.5b	WBGene00022042	icd-2	protein_coding	1371.08	-0.751056	-0.741129	0.125525	-5.98329	1	2.19e-09	2.02e-07
C38D4.5a	WBGene00008006	tag-325	protein_coding	404.735	-0.785826	-0.741622	0.260975	-3.01112	1	0.0026029	0.0265456
C53A5.13a	WBGene00008270	C53A5.13	protein_coding	1014.16	-0.763223	-0.742055	0.183684	-4.15508	1	3.25e-05	0.000822493
R03G5.5a	WBGene00019846	gpx-7	protein_coding	257.552	-0.793302	-0.743753	0.284317	-2.7902	1	0.00526756	0.0451418
C11G6.1d	WBGene00006384	taf-3	protein_coding	18.3444	-8.00428	-0.743839	2.52214	-3.1736	1	0.00150559	0.017614
W05F2.6a	WBGene00021038	W05F2.6	protein_coding	386.319	-0.771768	-0.744124	0.207865	-3.71284	1	0.000204949	0.00365171
CD4.8	WBGene00016993	CD4.8	protein_coding	377.435	-0.77285	-0.74548	0.205762	-3.75604	1	0.00017262	0.00317929
K11G12.1a	WBGene00003530	nas-11	protein_coding	3420.32	-0.784424	-0.74616	0.245065	-3.20087	1	0.00137011	0.0164149
K12C11.4a	WBGene00003400	dapk-1	protein_coding	5357.33	-0.784794	-0.746941	0.243606	-3.22158	1	0.00127488	0.015525
H04D03.2a	WBGene00010363	H04D03.2	protein_coding	187.926	-0.791882	-0.747774	0.261393	-3.02947	1	0.00244984	0.0253808
ZK112.7	WBGene00000395	cdh-3	protein_coding	3548.33	-0.777837	-0.749409	0.21004	-3.70329	1	0.000212822	0.00377735
F46H5.2c.1	WBGene00018518	F46H5.2	protein_coding	598.585	-0.787115	-0.749686	0.240536	-3.27234	1	0.00106662	0.0135717
T10H10.3	WBGene00020427	sav-1	protein_coding	380.885	-0.782694	-0.751206	0.220705	-3.54634	1	0.00039062	0.0061957
D1054.8	WBGene00008375	D1054.8	protein_coding	1141.82	-0.767709	-0.751397	0.158346	-4.8483	1	1.25e-06	5.28e-05
C38H2.2.2	WBGene00008019	C38H2.2	protein_coding	102.502	-10.8147	-0.751572	2.75278	-3.92865	1	8.54e-05	0.00179832
C04A11.3	WBGene00007287	gck-4	protein_coding	1270.95	-0.770789	-0.752985	0.166349	-4.63355	1	3.59e-06	0.000129714
F59A3.6b	WBGene00019079	rpa-4	protein_coding	370.903	-0.795833	-0.753635	0.256411	-3.10375	1	0.00191088	0.0211504
R07B7.3b	WBGene00004138	pqn-53	protein_coding	1045.91	-0.767905	-0.754765	0.142282	-5.39708	1	6.77e-08	4.29e-06
ZC513.8	WBGene00000620	col-43	protein_coding	13.1182	-5.50721	-0.755209	1.9413	-2.83687	1	0.00455585	0.0404921
T08G11.1b	WBGene00011629	T08G11.1	protein_coding	10080.4	-0.781205	-0.756002	0.197233	-3.96082	1	7.47e-05	0.0016153
R07B7.2a	WBGene00011087	R07B7.2	protein_coding	344.341	-0.800959	-0.756428	0.262792	-3.04789	1	0.00230458	0.0243353
Y47G6A.23a	WBGene00003060	lpd-3	protein_coding	6862.9	-0.806626	-0.756728	0.276757	-2.91457	1	0.00356185	0.0335954
ZK1248.16.2	WBGene00002268	lec-5	protein_coding	171.482	-11.302	-0.757267	2.55357	-4.42596	1	9.6e-06	0.000300843
F56E10.1a	WBGene00018975	F56E10.1	protein_coding	1161.25	-0.815174	-0.757375	0.296853	-2.74606	1	0.00603165	0.0495631
B0454.1	WBGene00002997	lin-8	protein_coding	347.169	-0.781459	-0.757857	0.190425	-4.10376	1	4.06e-05	0.000988982
F11A10.4b	WBGene00008685	mon-2	protein_coding	4246.41	-0.786796	-0.758316	0.209143	-3.76199	1	0.000168566	0.00312719
AC3.5a.2	WBGene00007071	AC3.5	protein_coding	7215.73	-0.807793	-0.758757	0.273427	-2.95433	1	0.0031335	0.0304687
F40F12.5b	WBGene00009594	cyld-1	protein_coding	1488.73	-0.7881	-0.759754	0.208347	-3.78263	1	0.000155182	0.0029142
F17B5.8	WBGene00045458	F17B5.8	protein_coding	125.798	-0.805046	-0.76024	0.266429	-3.02162	1	0.00251425	0.0258366
Y43F11A.5	WBGene00012845	set-24	protein_coding	361.447	-0.808765	-0.76062	0.272444	-2.96855	1	0.00299205	0.029455
Y65B4BL.1a	WBGene00022033	Y65B4BL.1	protein_coding	970.729	-0.817105	-0.762637	0.287904	-2.83811	1	0.00453809	0.0403822
C35C5.10b	WBGene00007959	C35C5.10	protein_coding	603.914	-0.783596	-0.763578	0.173628	-4.51308	1	6.39e-06	0.000211449
K10D2.3	WBGene00019629	cid-1	protein_coding	2855.87	-0.774508	-0.76359	0.129521	-5.97979	1	2.23e-09	2.05e-07
T05G5.10b.2	WBGene00002064	iff-1	protein_coding	1935.25	-0.786584	-0.76601	0.177159	-4.43998	1	9e-06	0.000284238
C18B2.5b	WBGene00015956	C18B2.5	protein_coding	673.584	-0.811002	-0.766871	0.260987	-3.10744	1	0.00188716	0.0209383
C56G2.3.2	WBGene00016978	C56G2.3	protein_coding	585.037	-0.81148	-0.767522	0.261507	-3.1031	1	0.00191507	0.0211715
Y54G11A.5.1	WBGene00000831	ctl-2	protein_coding	5612.45	-0.79021	-0.767577	0.185326	-4.26388	1	2.01e-05	0.000550613
Y92H12A.5b	WBGene00022361	Y92H12A.5	protein_coding	493.862	-0.796977	-0.767915	0.210387	-3.78815	1	0.000151776	0.00287137
M02B1.2.1	WBGene00010827	M02B1.2	protein_coding	156.515	-0.822848	-0.767944	0.291164	-2.82606	1	0.00471239	0.0415947
C29A12.1	WBGene00007797	C29A12.1	protein_coding	128.22	-0.809036	-0.768347	0.24669	-3.27957	1	0.00103966	0.0133115
F08A10.1d	WBGene00008570	kcnl-2	protein_coding	29.1735	-8.38296	-0.768394	2.39473	-3.50058	1	0.000464239	0.00711002
F54D8.6	WBGene00018802	F54D8.6	protein_coding	2045.75	-0.786353	-0.770794	0.153613	-5.11907	1	3.07e-07	1.58e-05
Y15E3A.5	WBGene00012444	Y15E3A.5	protein_coding	1053.58	-0.798981	-0.771135	0.204208	-3.91258	1	9.13e-05	0.00188937
K02F3.4.2	WBGene00019327	zip-2	protein_coding	16393.9	-0.787538	-0.771181	0.157137	-5.01179	1	5.39e-07	2.57e-05
F55G1.5	WBGene00018901	F55G1.5	protein_coding	157.295	-0.816609	-0.771786	0.261103	-3.12753	1	0.00176281	0.0198366
K09H11.3	WBGene00019600	rga-3	protein_coding	491.65	-0.822568	-0.774005	0.27095	-3.03587	1	0.00239845	0.0250124
F09E8.3a	WBGene00003421	msh-5	protein_coding	450.098	-0.811706	-0.774551	0.236331	-3.43461	1	0.000593402	0.00859309
T02E1.3a	WBGene00011376	gla-3	protein_coding	309.246	-0.828048	-0.77488	0.282973	-2.92625	1	0.00343076	0.0326405
F33D4.2e	WBGene00002173	itr-1	protein_coding	2286.13	-0.824378	-0.776082	0.271216	-3.03956	1	0.00236925	0.0247789
H19N07.2a	WBGene00010406	math-33	protein_coding	1773.26	-0.822708	-0.776169	0.265286	-3.10121	1	0.00192728	0.0212808
F54H12.1a	WBGene00000041	aco-2	protein_coding	38047.7	-0.797388	-0.777503	0.173048	-4.60789	1	4.07e-06	0.00014263
F18E3.7a.2	WBGene00017565	ddo-2	protein_coding	1355.45	-0.840345	-0.784389	0.292018	-2.87772	1	0.00400563	0.0367254
M03F4.6	WBGene00019759	M03F4.6	protein_coding	1745.36	-0.825484	-0.784627	0.246514	-3.34863	1	0.000812115	0.0110235
R11A8.1	WBGene00011236	R11A8.1	protein_coding	193.044	-0.844704	-0.785746	0.296709	-2.84691	1	0.00441462	0.0394576
K10B2.5	WBGene00019608	ani-2	protein_coding	833.153	-0.818714	-0.785903	0.221202	-3.7012	1	0.000214584	0.00380274
R09H10.5.1	WBGene00011182	R09H10.5	protein_coding	1706.69	-0.841127	-0.786087	0.284118	-2.96048	1	0.00307158	0.0300447
Y53C12B.3a.2	WBGene00003785	nos-3	protein_coding	1095.75	-0.8368	-0.78661	0.273897	-3.05517	1	0.00224935	0.023906
R05D3.12a	WBGene00019884	R05D3.12	protein_coding	1185.87	-0.797582	-0.786786	0.125399	-6.36034	1	2.01e-10	2.32e-08
C25E10.9	WBGene00023417	swm-1	protein_coding	639.755	-0.820108	-0.787177	0.218082	-3.76056	1	0.000169534	0.00313502
Y48B6A.12.3	WBGene00012983	men-1	protein_coding	2053.47	-0.852771	-0.787877	0.310732	-2.7444	1	0.00606223	0.0497615
T21E3.3	WBGene00003072	lrp-2	protein_coding	17436.2	-0.845565	-0.787907	0.291775	-2.898	1	0.00375546	0.0348773
F09F7.3.1	WBGene00017300	rpc-2	protein_coding	9044.6	-0.819258	-0.788434	0.213892	-3.83023	1	0.000128021	0.00250022
C09D8.1c	WBGene00004215	ptp-3	protein_coding	676.125	-0.820999	-0.788805	0.219007	-3.74873	1	0.000177734	0.00325916
F21A3.5	WBGene00008995	prde-1	protein_coding	285.274	-0.83924	-0.789001	0.273928	-3.06373	1	0.00218597	0.0234494
W03G11.3	WBGene00012225	W03G11.3	protein_coding	266.922	-0.827045	-0.790286	0.231974	-3.56525	1	0.00036351	0.00584799
F31C3.6a	WBGene00009288	F31C3.6	protein_coding	968.485	-0.844958	-0.790898	0.283905	-2.9762	1	0.00291845	0.0289413
F46H6.2b.1	WBGene00000959	dgk-2	protein_coding	17.6453	-8.62203	-0.792309	2.94177	-2.93089	1	0.00337987	0.0322499
K12D12.5	WBGene00010787	K12D12.5	protein_coding	159.094	-0.847792	-0.792991	0.283484	-2.99062	1	0.00278415	0.0278986
C34H3.1	WBGene00016423	tag-275	protein_coding	441.364	-0.85472	-0.793591	0.299675	-2.85215	1	0.00434242	0.0389884
T05E11.4a	WBGene00004985	spo-11	protein_coding	140.296	-0.837781	-0.794656	0.250898	-3.33913	1	0.000840411	0.0113339
F21H12.5	WBGene00001402	fbf-2	protein_coding	729.64	-0.823911	-0.796302	0.201425	-4.09042	1	4.31e-05	0.0010334
F46F2.2c.1	WBGene00002203	kin-20	protein_coding	704.433	-0.844032	-0.796616	0.265922	-3.17399	1	0.0015036	0.017601
D2030.7	WBGene00008417	D2030.7	protein_coding	281.313	-0.857685	-0.797074	0.299078	-2.86776	1	0.00413391	0.0376462
B0280.4	WBGene00003845	odd-1	protein_coding	80.2279	-0.861381	-0.79735	0.306595	-2.80951	1	0.00496169	0.0431322
R10E11.1b	WBGene00000366	cbp-1	protein_coding	3376.43	-0.846337	-0.797396	0.267792	-3.16043	1	0.00157539	0.0182094
ZK1127.7	WBGene00022854	cin-4	protein_coding	122.886	-0.867077	-0.799598	0.316053	-2.74346	1	0.00607962	0.0498859
ZK1307.8.4	WBGene00014249	ZK1307.8	protein_coding	367.303	-0.853291	-0.799712	0.282344	-3.02217	1	0.00250969	0.0258012
B0454.6	WBGene00015197	B0454.6	protein_coding	1133.18	-0.828453	-0.799974	0.204487	-4.05138	1	5.09e-05	0.00118481
Y57A10C.6	WBGene00013284	daf-22	protein_coding	5835.6	-0.847783	-0.802249	0.25808	-3.28497	1	0.00101994	0.0131232
R06F6.9.2	WBGene00001153	ech-4	protein_coding	1727.91	-0.820879	-0.802761	0.162021	-5.06651	1	4.05e-07	2.01e-05
T28F3.4a	WBGene00012130	slc-17.4	protein_coding	1064.09	-0.84501	-0.802861	0.248488	-3.4006	1	0.000672373	0.00953233
B0523.3	WBGene00003993	pgl-2	protein_coding	356.166	-0.833453	-0.802892	0.210401	-3.96125	1	7.46e-05	0.0016153
D2023.2a.2	WBGene00004258	pyc-1	protein_coding	22773.6	-0.82823	-0.803066	0.191651	-4.32156	1	1.55e-05	0.00044534
W06F12.1d	WBGene00003048	lit-1	protein_coding	832.191	-0.8446	-0.803205	0.245145	-3.4453	1	0.000570418	0.00837646
M03D4.1f.2	WBGene00006974	zen-4	protein_coding	565.403	-0.83597	-0.804221	0.215729	-3.8751	1	0.00010658	0.00214346
R04A9.3	WBGene00019863	R04A9.3	protein_coding	279.833	-0.838659	-0.805347	0.221281	-3.79002	1	0.000150637	0.00285453
Y111B2A.1	WBGene00013727	Y111B2A.1	protein_coding	187.013	-0.854938	-0.805381	0.269818	-3.16857	1	0.0015319	0.0178145
F14E5.4.2	WBGene00008802	acp-2	protein_coding	170.997	-0.877375	-0.805672	0.318404	-2.75554	1	0.00585956	0.0486011
E04A4.4b.1	WBGene00001983	hoe-1	protein_coding	903.208	-0.842877	-0.807161	0.228354	-3.69109	1	0.000223292	0.00393278
Y54E10A.12	WBGene00021832	Y54E10A.12	protein_coding	309.334	-0.830773	-0.807198	0.184582	-4.50083	1	6.77e-06	0.000222723
W08E12.8a	WBGene00021089	W08E12.8	protein_coding	100.515	-0.87188	-0.807798	0.30338	-2.87389	1	0.00405449	0.0370846
Y54G11A.6.2	WBGene00000830	ctl-1	protein_coding	3320.21	-0.83241	-0.8078	0.188667	-4.41207	1	1.02e-05	0.000318898
T23F6.4a.2	WBGene00004315	rbd-1	protein_coding	211.681	-10.3789	-0.808453	2.19857	-4.72073	1	2.35e-06	9.06e-05
C32F10.5	WBGene00001973	hmg-3	protein_coding	1018.79	-0.842098	-0.809303	0.217657	-3.86893	1	0.000109314	0.00217936
K06B4.12	WBGene00006686	twk-34	protein_coding	961.651	-0.839732	-0.810039	0.208568	-4.02618	1	5.67e-05	0.00129396
F38A6.2a.1	WBGene00001248	elp-1	protein_coding	128.169	-8.51806	-0.810385	2.15652	-3.94991	1	7.82e-05	0.00167657
Y69A2AR.7a	WBGene00022078	epg-9	protein_coding	811.101	-0.827439	-0.811266	0.152383	-5.42999	1	5.64e-08	3.64e-06
C25H3.8	WBGene00016117	C25H3.8	protein_coding	6439.17	-0.827219	-0.811835	0.148588	-5.5672	1	2.59e-08	1.84e-06
K10B3.8.2	WBGene00001684	gpd-2	protein_coding	12981.6	-0.84127	-0.813383	0.200788	-4.18985	1	2.79e-05	0.000725213
T08H4.1a	WBGene00006476	rhgf-2	protein_coding	37.9354	-8.98884	-0.814039	2.41692	-3.71913	1	0.000199908	0.00358135
B0414.5	WBGene00000772	cpb-3	protein_coding	534.783	-0.866737	-0.814361	0.273914	-3.16427	1	0.00155473	0.0180249
C53B4.3.1	WBGene00008273	C53B4.3	protein_coding	257.89	-0.867237	-0.815635	0.278045	-3.11905	1	0.00181433	0.0203564
C14A6.1	WBGene00007565	clec-48	protein_coding	1118.96	-0.8607	-0.815757	0.249703	-3.4469	1	0.000567062	0.00833252
B0511.12a	WBGene00015237	B0511.12	protein_coding	1322.91	-0.871003	-0.816214	0.27969	-3.11418	1	0.0018446	0.0206658
E04F6.7	WBGene00000971	dhs-7	protein_coding	113.55	-0.871727	-0.81698	0.281378	-3.09806	1	0.0019479	0.0214362
R09H10.4	WBGene00004228	ptr-14	protein_coding	5881.7	-0.865983	-0.817267	0.264299	-3.27653	1	0.0010509	0.0134388
F17A9.4	WBGene00017536	F17A9.4	protein_coding	2711.25	-0.866022	-0.818045	0.262847	-3.29478	1	0.00098499	0.0127906
B0001.7b	WBGene00007092	B0001.7	protein_coding	193.008	-0.869414	-0.818625	0.272314	-3.1927	1	0.00140951	0.0168061
F52B5.5a.2	WBGene00000467	cep-1	protein_coding	350.889	-0.84888	-0.821626	0.197096	-4.30694	1	1.66e-05	0.000472267
C09G4.4	WBGene00044001	C09G4.4	protein_coding	304.325	-0.84506	-0.822875	0.1772	-4.76898	1	1.85e-06	7.34e-05
F26D12.1c	WBGene00001439	fkh-7	protein_coding	490.863	-0.863924	-0.823115	0.234705	-3.6809	1	0.000232416	0.00407472
B0218.6a	WBGene00015050	clec-51	protein_coding	1102.31	-0.859692	-0.823475	0.227315	-3.78194	1	0.000155611	0.00291987
C25E10.10	WBGene00016099	C25E10.10	protein_coding	137.169	-0.882009	-0.823961	0.279505	-3.15561	1	0.00160162	0.0184383
K04G2.5b	WBGene00010564	ath-1	protein_coding	533.254	-0.892309	-0.824063	0.310957	-2.86955	1	0.00411051	0.0375372
T12A7.6.1	WBGene00011727	T12A7.6	protein_coding	509.31	-0.867429	-0.824323	0.244168	-3.5526	1	0.000381451	0.00608811
Y66D12A.19	WBGene00013445	Y66D12A.19	protein_coding	246.958	-0.878729	-0.824487	0.279448	-3.14452	1	0.00166359	0.0190178
C07G3.9a.2	WBGene00015577	ugt-64	protein_coding	1025.37	-0.859315	-0.82524	0.22139	-3.88145	1	0.000103837	0.00209747
D2005.7	WBGene00086551	D2005.7	protein_coding	126.82	-0.870819	-0.825434	0.252931	-3.4429	1	0.000575503	0.00842421
ZK770.1	WBGene00022815	asic-1	protein_coding	208.445	-0.87516	-0.826765	0.260692	-3.35707	1	0.000787737	0.0107876
Y73E7A.9a	WBGene00044440	adpr-1	protein_coding	517.879	-0.850881	-0.827022	0.184061	-4.62281	1	3.79e-06	0.000135644
C13B4.1a	WBGene00007545	C13B4.1	protein_coding	1224.18	-0.849052	-0.828333	0.171751	-4.94351	1	7.67e-07	3.46e-05
Y111B2A.2	WBGene00013728	Y111B2A.2	protein_coding	306.585	-0.874781	-0.830223	0.251147	-3.48315	1	0.000495549	0.00750642
[truncated: 800 more rows]

## Sheet: Deletion mutant
Transcript	GeneID	Gene	Class	baseMean	log2FoldChange	shrunkenlfc	lfcSE	stat	filter	pvalue	padj
F10A3.1	WBGene00008631	F10A3.1	protein_coding	319.048	8.70873	6.71071	0.719461	12.1045	1	9.99563e-34	4.25668e-31
C08E3.6	WBGene00015598	fbxa-163	protein_coding	705.518	8.00806	6.39253	0.550254	14.5534	1	5.55765e-48	5.65962e-45
F19B10.13	WBGene00194713	F19B10.13	protein_coding	1040.04	6.95605	6.03891	0.407619	17.0651	1	2.7007e-65	1.05426e-61
H16D19.1	WBGene00010399	clec-13	protein_coding	523.299	6.45136	5.5776	0.437278	14.7534	1	2.92336e-49	3.42355e-46
C30H6.12b	WBGene00044238	C30H6.12	protein_coding	126.669	11.2143	5.36569	1.57168	7.13523	1	9.66249e-13	3.99144e-11
Y68A4A.13	WBGene00044212	Y68A4A.13	protein_coding	230.159	6.08673	5.17497	0.472897	12.8712	1	6.54069e-38	3.64753e-35
F08G2.5	WBGene00008577	F08G2.5	protein_coding	5547.14	5.51033	5.02268	0.326663	16.8685	1	7.66647e-64	1.99516e-60
T21E8.3	WBGene00004002	pgp-8	protein_coding	2137.24	5.34017	5.00588	0.275334	19.3952	1	8.4737e-84	9.92355e-80
F08F8.1	WBGene00017267	numr-2	protein_coding	5419.22	5.91572	4.86103	0.478459	12.3641	1	4.08737e-35	1.91469e-32
H19N07.4b.2	WBGene00010408	mboa-2	protein_coding	227.67	11.6846	4.57892	1.62128	7.207	1	5.71984e-13	2.45817e-11
F08F8.5	WBGene00017270	numr-1	protein_coding	4513.11	5.60314	4.50977	0.50785	11.033	1	2.64732e-28	7.12708e-26
F33H12.4	WBGene00005586	sri-74	protein_coding	94.1468	6.99624	4.43142	0.915661	7.64064	1	2.16144e-14	1.1102e-12
C06E4.8	WBGene00015537	C06E4.8	protein_coding	170.278	4.88906	4.38861	0.376254	12.994	1	1.32275e-38	8.15298e-36
T07A5.7	WBGene00045475	T07A5.7	protein_coding	188.152	5.08952	4.32994	0.451246	11.2788	1	1.66969e-29	4.88844e-27
B0024.14e	WBGene00007103	crm-1	protein_coding	109.338	8.02773	4.26961	1.46754	5.47018	1	4.4957e-08	8.68081e-07
R09D1.5	WBGene00011161	chil-18	protein_coding	254.16	5.20587	4.25234	0.518004	10.0499	1	9.20031e-24	1.51753e-21
T24A6.7	WBGene00020747	T24A6.7	protein_coding	256.64	5.88827	4.1265	0.697089	8.44694	1	2.99033e-17	2.2025e-15
C48D5.2a.1	WBGene00004213	ptp-1	protein_coding	83.7013	10.0753	4.02598	1.59922	6.30014	1	2.97375e-10	8.45283e-09
T26H5.14	WBGene00235133	T26H5.14	protein_coding	214.775	4.32603	3.95673	0.337821	12.8057	1	1.52336e-37	8.1091e-35
F35E12.11	WBGene00044972	F35E12.11	ncRNA	129.127	6.85237	3.91904	0.959282	7.14323	1	9.11632e-13	3.77916e-11
F55C5.2	WBGene00010092	F55C5.2	pseudogene	52.3238	5.06369	3.89626	0.640122	7.91051	1	2.56341e-15	1.47519e-13
T07H8.5	WBGene00005188	srg-31	protein_coding	225.378	4.61144	3.89043	0.459321	10.0397	1	1.01991e-23	1.65891e-21
W03B1.17	WBGene00220117	W03B1.17	snoRNA	1223.79	4.49061	3.87955	0.417045	10.7677	1	4.89067e-27	1.11213e-24
Y42G9A.4d.2	WBGene00021534	mvk-1	protein_coding	195.525	10.2345	3.87734	1.57878	6.48254	1	9.01925e-11	2.82041e-09
T09B9.10	WBGene00220066	T09B9.10	snoRNA	254.136	4.80291	3.82982	0.526532	9.12178	1	7.39025e-20	7.42895e-18
F37B1.1	WBGene00001772	gst-24	protein_coding	5211.66	4.14123	3.79021	0.321387	12.8855	1	5.43307e-38	3.10374e-35
Y75B8A.29.2	WBGene00013560	zip-12	protein_coding	435.492	4.31472	3.78544	0.404467	10.6677	1	1.44221e-26	3.18673e-24
F54E7.3h	WBGene00003918	par-3	protein_coding	132.12	10.6613	3.78352	1.63421	6.52383	1	6.8535e-11	2.17806e-09
F36D3.9	WBGene00000782	cpr-2	protein_coding	431.891	5.94566	3.77975	0.847398	7.01638	1	2.27698e-12	8.94615e-11
C32E12.4.2	WBGene00016330	C32E12.4	protein_coding	297.877	5.1187	3.77657	0.593311	8.62735	1	6.27906e-18	4.96852e-16
C01F6.6g	WBGene00006438	nrfl-1	protein_coding	36.673	8.67894	3.72948	1.53841	5.6415	1	1.68577e-08	3.51908e-07
D1054.15a.1	WBGene00006481	plrg-1	protein_coding	468.805	4.01894	3.71982	0.300699	13.3653	1	9.64256e-41	7.05775e-38
Y38H6C.15	WBGene00012627	Y38H6C.15	protein_coding	123.742	4.94449	3.70336	0.649876	7.60836	1	2.77586e-14	1.41647e-12
F10D2.1	WBGene00006237	str-204	protein_coding	52.2908	4.49948	3.66912	0.572453	7.85999	1	3.84161e-15	2.17338e-13
Y105C5A.13b	WBGene00013637	Y105C5A.13	protein_coding	362.057	4.09985	3.65017	0.377173	10.8699	1	1.60301e-27	3.99423e-25
C08E3.13.1	WBGene00015605	C08E3.13	protein_coding	3986.77	4.24325	3.6316	0.448464	9.46173	1	3.02879e-21	3.4946e-19
Y82E9BL.18	WBGene00044402	Y82E9BL.18	protein_coding	182.782	4.12256	3.61932	0.393091	10.4875	1	9.85607e-26	1.92374e-23
F19B10.4	WBGene00017586	F19B10.4	protein_coding	132.95	4.11432	3.61814	0.402882	10.2122	1	1.74834e-24	3.07891e-22
F59B1.10	WBGene00019101	F59B1.10	protein_coding	488.35	4.01896	3.61258	0.366396	10.9689	1	5.3918e-28	1.40319e-25
B0303.2.1	WBGene00015124	anmt-1	protein_coding	276.392	10.6426	3.60771	1.60317	6.63846	1	3.16978e-11	1.07132e-09
R17.1	WBGene00011267	fbxb-85	protein_coding	85.3887	4.30352	3.5514	0.503041	8.555	1	1.17868e-17	9.0515e-16
F33H12.5	WBGene00005548	sri-36	protein_coding	65.7704	5.66314	3.51891	0.878834	6.44393	1	1.16422e-10	3.58322e-09
Y105C5A.13a	WBGene00013637	Y105C5A.13	protein_coding	629.203	3.91782	3.49422	0.377172	10.3874	1	2.83066e-25	5.26187e-23
F23B12.9	WBGene00001170	egl-1	protein_coding	51.9275	4.63862	3.49377	0.641527	7.2306	1	4.80872e-13	2.08574e-11
T16G12.4	WBGene00011805	T16G12.4	protein_coding	148.708	3.82411	3.47914	0.357386	10.7002	1	1.01529e-26	2.28656e-24
T26H5.9a	WBGene00044206	T26H5.9	protein_coding	2901.61	3.57192	3.47908	0.176125	20.2805	1	1.91058e-91	4.47497e-87
F40H7.12	WBGene00044379	F40H7.12	protein_coding	81.8741	5.11703	3.44804	0.810363	6.3145	1	2.71042e-10	7.7894e-09
T13F2.8a	WBGene00000301	cav-1	protein_coding	624.582	3.73333	3.42816	0.321976	11.595	1	4.36648e-31	1.59799e-28
C56A3.6b	WBGene00008345	C56A3.6	protein_coding	50.501	8.19351	3.42064	1.5093	5.42867	1	5.67753e-08	1.07414e-06
C08E3.13.2	WBGene00015605	C08E3.13	protein_coding	2313.3	4.49927	3.41084	0.620391	7.25231	1	4.09733e-13	1.78711e-11
Y119C1B.1	WBGene00022467	Y119C1B.1	protein_coding	24.6168	7.30306	3.40015	1.61298	4.52769	1	5.9632e-06	7.28586e-05
C30H6.12a	WBGene00044238	C30H6.12	protein_coding	69.4588	4.25623	3.38938	0.559781	7.60339	1	2.88463e-14	1.46878e-12
F37B1.4	WBGene00001763	gst-15	protein_coding	409.893	3.49805	3.3711	0.207281	16.8759	1	6.774e-64	1.98326e-60
C06C6.5a.1	WBGene00003640	nhr-50	protein_coding	53.0669	8.38321	3.35162	1.58276	5.29657	1	1.17996e-07	2.10648e-06
F29G9.18	WBGene00219683	anr-32	antisense	49.1283	4.4165	3.34865	0.643359	6.86475	1	6.66073e-12	2.43382e-10
Y105C5B.21e	WBGene00002175	jac-1	protein_coding	56.6718	5.90631	3.33184	1.00054	5.9031	1	3.56733e-09	8.53462e-08
T06C12.14	WBGene00011521	T06C12.14	protein_coding	27.9495	5.20005	3.32607	0.936994	5.54971	1	2.86136e-08	5.71346e-07
Y17G9B.1	WBGene00021198	npp-26	protein_coding	64.5107	4.99657	3.25882	0.812274	6.15133	1	7.68365e-10	2.0474e-08
Y40B10B.1	WBGene00021494	Y40B10B.1	protein_coding	174.837	4.6386	3.24911	0.752662	6.16292	1	7.14154e-10	1.91383e-08
T17A3.10	WBGene00020546	T17A3.10	protein_coding	26.7732	9.1345	3.21519	1.87453	4.87296	1	1.0994e-06	1.58268e-05
ZK355.8	WBGene00086560	ZK355.8	protein_coding	63.558	4.21533	3.20569	0.649117	6.49394	1	8.36184e-11	2.62887e-09
Y73C8C.4	WBGene00022263	Y73C8C.4	protein_coding	82.6145	3.59861	3.20288	0.394145	9.13017	1	6.83889e-20	6.90433e-18
C10H11.10	WBGene00015698	kca-1	protein_coding	682.459	3.46111	3.19402	0.317475	10.902	1	1.12797e-27	2.8408e-25
Y69A2AR.25	WBGene00022096	Y69A2AR.25	protein_coding	43.0303	4.73444	3.18958	0.859269	5.50984	1	3.59151e-08	7.07492e-07
CD4.19	WBGene00235161	CD4.19	ncRNA	128.738	4.29349	3.18487	0.613492	6.99845	1	2.58813e-12	1.00529e-10
Y110A7A.7.1	WBGene00022457	Y110A7A.7	protein_coding	569.754	3.29551	3.18207	0.206549	15.9551	1	2.62552e-57	5.12458e-54
C31B8.4	WBGene00016281	pals-32	protein_coding	154.768	3.84134	3.17667	0.500539	7.67442	1	1.66169e-14	8.70696e-13
C08E8.4	WBGene00007440	C08E8.4	protein_coding	1982.45	3.61775	3.17363	0.405845	8.91411	1	4.91765e-19	4.51691e-17
Y48G1C.1	WBGene00021676	Y48G1C.1	protein_coding	1670.13	3.25728	3.17249	0.179107	18.1862	1	6.63956e-74	3.88779e-70
C55A1.4	WBGene00008322	C55A1.4	protein_coding	26.1857	8.14436	3.16069	1.5779	5.16153	1	2.44943e-07	4.08623e-06
T08E11.1	WBGene00020357	T08E11.1	protein_coding	104.173	5.05975	3.15155	0.884746	5.71887	1	1.07235e-08	2.3386e-07
F08H9.11	WBGene00014317	F08H9.11	snRNA	15799.6	3.40113	3.13964	0.307655	11.055	1	2.07294e-28	5.71204e-26
T27E4.10	WBGene00044923	T27E4.10	snRNA	21623.5	3.37066	3.11569	0.3042	11.0804	1	1.56127e-28	4.35333e-26
B0507.7	WBGene00015224	B0507.7	protein_coding	28.5342	4.74086	3.11341	0.884239	5.36152	1	8.25246e-08	1.51481e-06
B0554.6	WBGene00015259	dod-20	protein_coding	273.529	3.40606	3.1029	0.350539	9.71662	1	2.56149e-22	3.4283e-20
F52G3.6	WBGene00219964	F52G3.6	snoRNA	120.342	3.35598	3.0864	0.324075	10.3556	1	3.94838e-25	7.11376e-23
F20C5.6	WBGene00008971	F20C5.6	protein_coding	861.725	3.21985	3.0761	0.235961	13.6457	1	2.1425e-42	1.7304e-39
Y48E1B.9b.1	WBGene00013008	clec-146	protein_coding	53.4096	9.00399	3.06309	1.63916	5.49307	1	3.95008e-08	7.71634e-07
Y17G7B.20d	WBGene00012471	Y17G7B.20	protein_coding	21.2019	8.09048	3.02467	1.61635	5.0054	1	5.57467e-07	8.59012e-06
T27E4.11	WBGene00194993	T27E4.11	snRNA	18620	3.2246	3.01211	0.283851	11.3602	1	6.60054e-30	2.08916e-27
T07G12.8	WBGene00011599	T07G12.8	pseudogene	429.53	3.18265	3.00575	0.2574	12.3646	1	4.06178e-35	1.91469e-32
F40F12.8	WBGene00014755	F40F12.8	pseudogene	40.7794	5.06058	3.00465	0.980154	5.16304	1	2.42968e-07	4.05616e-06
C49H3.3.1	WBGene00016790	C49H3.3	protein_coding	983.307	4.04064	2.99131	0.634293	6.37031	1	1.88649e-10	5.60727e-09
T17A3.1	WBGene00006894	ver-1	protein_coding	30.7324	4.15375	2.99076	0.755052	5.50128	1	3.77052e-08	7.39641e-07
F35E8.10	WBGene00009423	F35E8.10	protein_coding	381.833	5.09877	2.97094	0.902572	5.64916	1	1.61232e-08	3.38386e-07
F10D2.2b	WBGene00017329	ugt-39	protein_coding	612.649	3.32205	2.96333	0.374126	8.87951	1	6.71585e-19	6.02677e-17
T05G5.7a.2	WBGene00011501	rmd-1	protein_coding	218.029	3.26572	2.95093	0.354477	9.21276	1	3.17835e-20	3.39923e-18
C55A1.7	WBGene00008324	C55A1.7	protein_coding	47.1471	3.79886	2.94501	0.580632	6.54263	1	6.04478e-11	1.94747e-09
C08E3.8	WBGene00015600	fbxa-165	protein_coding	14.3176	5.69259	2.94389	1.36159	4.18085	1	2.90421e-05	0.000299791
F08B12.3h	WBGene00004831	slo-2	protein_coding	117.579	9.44002	2.93197	1.63299	5.7808	1	7.43441e-09	1.68078e-07
F22H10.10	WBGene00219912	F22H10.10	ncRNA	2572.44	3.29593	2.92215	0.374053	8.8114	1	1.23596e-18	1.07615e-16
Y46C8AL.8	WBGene00021585	clec-74	protein_coding	27.0475	5.30431	2.92087	1.06639	4.97406	1	6.55648e-07	9.95888e-06
T23F11.2	WBGene00011954	T23F11.2	protein_coding	23.4464	5.39667	2.91521	1.10697	4.87516	1	1.0872e-06	1.56897e-05
C17H1.4b	WBGene00007657	pals-3	protein_coding	26.2833	7.65757	2.91123	1.8786	4.07621	1	4.57752e-05	0.000448972
T07D10.4	WBGene00011584	clec-15	protein_coding	902.579	6.03547	2.9024	1.05912	5.69857	1	1.20816e-08	2.60565e-07
T04A6.3b	WBGene00020202	T04A6.3	protein_coding	15.4401	6.61798	2.89201	1.66557	3.9734	1	7.08551e-05	0.000664359
C55A1.6	WBGene00008323	C55A1.6	protein_coding	262.288	3.34905	2.87658	0.412554	8.11783	1	4.74591e-16	3.02062e-14
Y17G7B.20a	WBGene00012471	Y17G7B.20	protein_coding	1266.25	3.33298	2.87069	0.43022	7.74717	1	9.39637e-15	5.08272e-13
Y17G7B.20b.1	WBGene00012471	Y17G7B.20	protein_coding	1266.25	3.33298	2.87069	0.43022	7.74717	1	9.39637e-15	5.08272e-13
Y119D3B.19	WBGene00022495	fbxa-78	protein_coding	91.2628	3.57704	2.86739	0.532982	6.71137	1	1.92803e-11	6.68022e-10
ZK1290.5.1	WBGene00022887	ZK1290.5	protein_coding	1358.71	3.12822	2.85758	0.327215	9.56013	1	1.17606e-21	1.39826e-19
F44G3.10	WBGene00009710	F44G3.10	protein_coding	669.27	3.183	2.84935	0.369469	8.61505	1	6.99139e-18	5.49504e-16
F54F12.1	WBGene00010072	F54F12.1	protein_coding	101.227	3.19392	2.84265	0.390538	8.17827	1	2.87947e-16	1.89446e-14
F09F3.8	WBGene00014732	F09F3.8	pseudogene	336.327	3.31619	2.84218	0.454858	7.29061	1	3.08548e-13	1.37131e-11
M01G12.7	WBGene00010821	M01G12.7	protein_coding	41.065	4.13214	2.83924	0.83234	4.96449	1	6.88835e-07	1.0408e-05
Y69A2AR.12	WBGene00022083	Y69A2AR.12	protein_coding	23.1298	5.10939	2.83546	1.20799	4.22968	1	2.34027e-05	0.000247691
F08H9.10	WBGene00014316	F08H9.10	snRNA	32750.8	2.99296	2.8324	0.2552	11.7279	1	9.17316e-32	3.41038e-29
T06E6.5	WBGene00011539	fbxa-135	protein_coding	78.0389	3.40378	2.82853	0.506962	6.71407	1	1.89272e-11	6.56759e-10
C15F1.9	WBGene00006344	sup-39	snRNA	164458	3.03459	2.81925	0.294823	10.2929	1	7.58515e-25	1.35618e-22
B0218.8	WBGene00015052	clec-52	protein_coding	1970.5	2.99489	2.81743	0.268422	11.1574	1	6.5896e-29	1.90545e-26
C34E10.7	WBGene00000561	cnd-1	protein_coding	44.4968	4.13393	2.80821	0.765595	5.39963	1	6.67766e-08	1.25123e-06
Y119D3B.21	WBGene00022497	Y119D3B.21	protein_coding	27519.4	2.90005	2.80364	0.199843	14.5116	1	1.02278e-47	9.98152e-45
Y22F5A.4.1	WBGene00003090	lys-1	protein_coding	53248	2.85553	2.79971	0.152503	18.7245	1	3.12866e-78	2.44265e-74
ZK355.3	WBGene00022713	ZK355.3	protein_coding	35.6128	4.2765	2.79939	0.852294	5.01764	1	5.23107e-07	8.13019e-06
B0507.8	WBGene00015225	B0507.8	protein_coding	386.623	4.64858	2.78825	0.941614	4.93682	1	7.94073e-07	1.18163e-05
T08G5.11	WBGene00014511	T08G5.11	snRNA	14262.6	3.02914	2.78729	0.31488	9.61996	1	6.58562e-22	8.2047e-20
B0285.10	WBGene00000513	ckb-3	protein_coding	27.6359	3.92359	2.76399	0.744383	5.27093	1	1.35733e-07	2.39573e-06
F58G1.10	WBGene00006315	sup-6	snRNA	204808	2.89403	2.74463	0.250042	11.5742	1	5.57161e-31	2.00766e-28
C14E2.12	WBGene00219816	C14E2.12	snoRNA	203.158	3.50993	2.7427	0.562593	6.23885	1	4.40805e-10	1.21752e-08
F09C8.1	WBGene00008621	F09C8.1	protein_coding	627.071	3.04602	2.74156	0.36188	8.41722	1	3.85508e-17	2.81289e-15
ZK177.9	WBGene00022674	ZK177.9	protein_coding	18.0813	5.55262	2.72402	1.27846	4.34322	1	1.40412e-05	0.000155864
T27E4.22	WBGene00220104	T27E4.22	snRNA	1318.24	3.00818	2.71097	0.349258	8.61306	1	7.11328e-18	5.57215e-16
F47G4.2.2	WBGene00009823	gadr-6	protein_coding	1159.87	3.01221	2.7096	0.36193	8.32261	1	8.60451e-17	6.03397e-15
T04F8.9	WBGene00011447	T04F8.9	protein_coding	40.241	3.47966	2.70757	0.611029	5.69474	1	1.23559e-08	2.6526e-07
F27C8.4a.1	WBGene00005003	spp-18	protein_coding	1547.12	2.93848	2.69534	0.325524	9.02691	1	1.76588e-19	1.70208e-17
Y105C5A.12	WBGene00013636	Y105C5A.12	protein_coding	1561.15	3.07717	2.69506	0.40855	7.53192	1	4.99998e-14	2.50234e-12
C08E3.1	WBGene00015593	C08E3.1	protein_coding	1045.26	4.03781	2.68713	0.786933	5.13106	1	2.88108e-07	4.71233e-06
F59H6.7	WBGene00000864	cya-2	protein_coding	43.4271	3.28917	2.68359	0.541066	6.07905	1	1.20893e-09	3.11503e-08
B0507.17	WBGene00235307	B0507.17	pseudogene	12.4056	7.91765	2.67461	1.82364	4.34167	1	1.41405e-05	0.000156891
T04H1.9	WBGene00006539	tbb-6	protein_coding	1052.87	2.87028	2.6676	0.298751	9.60761	1	7.42511e-22	9.10528e-20
B0507.6	WBGene00015223	B0507.6	protein_coding	90.5743	4.4837	2.6618	0.947729	4.73099	1	2.23426e-06	3.00925e-05
F19D8.2	WBGene00008955	F19D8.2	protein_coding	54.0656	3.49261	2.65807	0.622381	5.6117	1	2.00349e-08	4.11629e-07
C43E11.6e.1	WBGene00003516	nab-1	protein_coding	357.253	3.17132	2.65006	0.45719	6.93654	1	4.01813e-12	1.5155e-10
F08E10.7	WBGene00008575	scl-24	protein_coding	188.542	3.29315	2.64313	0.53303	6.17817	1	6.48482e-10	1.75593e-08
C47E8.6	WBGene00008144	gasr-8	protein_coding	92.3116	3.2687	2.64123	0.540457	6.04802	1	1.46636e-09	3.73724e-08
C14F5.2	WBGene00006980	zig-3	protein_coding	605.293	3.23574	2.63314	0.52335	6.18274	1	6.29974e-10	1.70976e-08
F54E7.3j	WBGene00003918	par-3	protein_coding	36.8066	8.75218	2.62941	1.71262	5.11042	1	3.21451e-07	5.19679e-06
H05L14.3	WBGene00271605	H05L14.3	protein_coding	56.6612	3.18534	2.62722	0.505318	6.30363	1	2.90747e-10	8.27447e-09
Y17D7C.1b	WBGene00012455	Y17D7C.1	protein_coding	20.6802	7.82306	2.62599	1.65385	4.7302	1	2.24293e-06	3.01771e-05
C07G3.10	WBGene00015578	C07G3.10	protein_coding	26.8809	3.4448	2.61629	0.665031	5.17991	1	2.21989e-07	3.74598e-06
C03E10.3.2	WBGene00007281	C03E10.3	protein_coding	86.4996	3.26605	2.61558	0.522861	6.2465	1	4.19757e-10	1.16075e-08
F57B9.3	WBGene00018997	F57B9.3	protein_coding	339.158	2.87948	2.61177	0.346406	8.31243	1	9.376e-17	6.53585e-15
R03H10.6	WBGene00019858	R03H10.6	protein_coding	261.892	3.05509	2.60668	0.443283	6.89196	1	5.50282e-12	2.03613e-10
Y110A7A.6a.1	WBGene00022456	pfkb-1.1	protein_coding	39.4241	3.23096	2.60457	0.563992	5.72874	1	1.01179e-08	2.21893e-07
Y17D7C.6a	WBGene00194680	Y17D7C.6	protein_coding	56.1592	3.48411	2.59109	0.630158	5.52894	1	3.22164e-08	6.39468e-07
C25F9.16	WBGene00194803	C25F9.16	protein_coding	56.6037	3.20954	2.58837	0.559052	5.74105	1	9.40892e-09	2.07706e-07
K08H2.9	WBGene00010694	bgnt-1.5	protein_coding	38.5556	3.45567	2.58767	0.63569	5.43608	1	5.4464e-08	1.03376e-06
R08C7.10c	WBGene00019953	wapl-1	protein_coding	74.2636	8.63306	2.57821	1.63938	5.26605	1	1.3939e-07	2.45104e-06
F11A5.3	WBGene00008671	F11A5.3	protein_coding	18.3339	4.25992	2.57804	0.995087	4.28096	1	1.86091e-05	0.000201509
C54C6.7	WBGene00044166	C54C6.7	protein_coding	44.8428	3.70328	2.57314	0.733791	5.04678	1	4.49314e-07	7.05824e-06
Y106G6H.12c	WBGene00001112	duo-3	protein_coding	16.7419	8.06491	2.5637	1.79928	4.48229	1	7.38472e-06	8.82925e-05
F08G5.2a	WBGene00008581	acl-13	protein_coding	11.3791	6.21526	2.55966	1.71137	3.63175	1	0.000281505	0.00220959
F44C4.5	WBGene00004092	ppt-1	protein_coding	302.387	2.69558	2.55834	0.250188	10.7742	1	4.55597e-27	1.04618e-24
T27E4.12	WBGene00194994	T27E4.12	snRNA	2616.56	2.8753	2.55173	0.373644	7.6953	1	1.41161e-14	7.48027e-13
C47E8.11	WBGene00044180	C47E8.11	protein_coding	19.3931	4.18565	2.54988	0.917136	4.56383	1	5.02296e-06	6.27454e-05
Y46G5A.40	WBGene00045373	Y46G5A.40	snoRNA	142.02	2.85134	2.54867	0.363724	7.83929	1	4.53094e-15	2.53279e-13
C27H5.11	WBGene00045091	C27H5.11	snRNA	7388.61	3.20276	2.54773	0.523988	6.11228	1	9.82169e-10	2.57319e-08
B0284.2	WBGene00007132	pals-27	protein_coding	58.5881	4.24514	2.54679	0.938243	4.52457	1	6.05184e-06	7.37877e-05
ZC47.4	WBGene00013837	fbxa-30	protein_coding	79.8713	3.08855	2.54157	0.507991	6.07993	1	1.20232e-09	3.10483e-08
Y77E11A.12a.3	WBGene00022313	Y77E11A.12	protein_coding	59.7291	8.08126	2.53548	1.61638	4.99959	1	5.74522e-07	8.81753e-06
Y54G2A.14.1	WBGene00021879	clec-83	protein_coding	45.1293	3.22021	2.53323	0.570567	5.64388	1	1.66256e-08	3.47372e-07
F23B2.10	WBGene00009077	F23B2.10	protein_coding	43.2917	3.60374	2.5314	0.739397	4.87389	1	1.0942e-06	1.57616e-05
T26F2.3.2	WBGene00045401	eol-1	protein_coding	362.113	4.12165	2.53131	0.909532	4.53162	1	5.85341e-06	7.17418e-05
F09E10.11b	WBGene00006650	tts-1	ncRNA	1695	2.62565	2.52841	0.212472	12.3577	1	4.42893e-35	2.03401e-32
E03A3.1	WBGene00014728	E03A3.1	pseudogene	35.1001	3.3385	2.52046	0.631231	5.28887	1	1.23074e-07	2.18547e-06
M02F4.7.2	WBGene00019738	clec-265	protein_coding	1684.48	2.67841	2.5134	0.278559	9.61522	1	6.89645e-22	8.54649e-20
T27F6.2	WBGene00012103	clec-12	protein_coding	193.695	2.80774	2.5111	0.382847	7.33384	1	2.23648e-13	1.01714e-11
C01F6.5	WBGene00000120	aly-1	protein_coding	2976.09	2.57029	2.50882	0.169311	15.1809	1	4.73458e-52	6.16074e-49
C17H1.7	WBGene00007660	pals-6	protein_coding	343.423	3.34274	2.50491	0.666271	5.01709	1	5.24601e-07	8.13722e-06
B0391.11a	WBGene00007166	fbxa-152	protein_coding	94.9015	2.74955	2.49995	0.34365	8.00101	1	1.234e-15	7.3544e-14
Y69A2AR.36	WBGene00194996	Y69A2AR.36	snRNA	451.453	3.09536	2.49725	0.511336	6.05348	1	1.41751e-09	3.62061e-08
H27M09.8	WBGene00219993	H27M09.8	snRNA	12900.8	2.77493	2.48448	0.36302	7.644	1	2.10574e-14	1.08636e-12
F45E10.2a	WBGene00009729	F45E10.2	protein_coding	75.7259	3.24958	2.48425	0.630976	5.15008	1	2.60382e-07	4.30089e-06
B0507.10	WBGene00015227	B0507.10	protein_coding	470.59	3.95517	2.4825	0.897393	4.4074	1	1.04619e-05	0.000120698
C09C7.1	WBGene00006981	zig-4	protein_coding	2669.8	2.90522	2.48036	0.452787	6.41629	1	1.39633e-10	4.23068e-09
ZK353.4	WBGene00022700	ZK353.4	protein_coding	26.1037	3.41324	2.47335	0.674847	5.0578	1	4.24114e-07	6.68929e-06
F40G12.13	WBGene00014370	F40G12.13	snRNA	18356.6	2.62187	2.47112	0.264805	9.90112	1	4.11646e-23	6.22037e-21
F40G12.14	WBGene00014371	F40G12.14	snRNA	18356.6	2.62187	2.47112	0.264805	9.90112	1	4.11646e-23	6.22037e-21
K09E4.2b	WBGene00010720	K09E4.2	protein_coding	442.555	3.08006	2.46461	0.526035	5.85524	1	4.76331e-09	1.11122e-07
C06E1.1	WBGene00015518	C06E1.1	protein_coding	295.349	2.59739	2.45793	0.255777	10.1549	1	3.15086e-24	5.30931e-22
B0280.12a	WBGene00001613	glr-2	protein_coding	73.7119	2.72345	2.45375	0.371213	7.33663	1	2.19037e-13	9.98109e-12
K10G4.13	WBGene00077629	K10G4.13	pseudogene	198.025	3.96785	2.44489	0.906542	4.37691	1	1.20375e-05	0.00013568
C43D7.2	WBGene00008066	fbxb-65	protein_coding	27.6225	3.54811	2.44273	0.775917	4.5728	1	4.81252e-06	6.04067e-05
F07E5.9	WBGene00017214	F07E5.9	protein_coding	22.2775	5.60397	2.44111	1.36211	4.1142	1	3.88531e-05	0.000388564
F17E9.13	WBGene00001907	his-33	protein_coding	146.509	2.70229	2.42795	0.359654	7.51357	1	5.75356e-14	2.86723e-12
M02F4.7.1	WBGene00019738	clec-265	protein_coding	8501.97	2.4747	2.42499	0.155178	15.9475	1	2.96768e-57	5.34686e-54
T26H5.10	WBGene00044783	T26H5.10	protein_coding	66.3589	3.20247	2.42149	0.603549	5.30606	1	1.12023e-07	2.0152e-06
T09F5.20b	WBGene00202514	T09F5.20	protein_coding	49.7909	4.94649	2.41891	1.13209	4.36934	1	1.24625e-05	0.000140133
Y113G7B.7	WBGene00013758	fbxa-114	protein_coding	616.58	2.52324	2.41482	0.231031	10.9216	1	9.08318e-28	2.33787e-25
H24O09.2	WBGene00019243	fbxb-72	protein_coding	45.0933	3.22865	2.41029	0.644561	5.00907	1	5.46946e-07	8.45582e-06
Y6G8.5b	WBGene00044207	Y6G8.5	protein_coding	31.9754	3.45844	2.39987	0.782289	4.42092	1	9.8282e-06	0.000114298
Y39A3A.3	WBGene00021434	Y39A3A.3	protein_coding	30.6541	3.09521	2.39755	0.598682	5.17005	1	2.34033e-07	3.9294e-06
Y80D4G.1	WBGene00206459	Y80D4G.1	pseudogene	662.304	2.76576	2.3925	0.417815	6.61958	1	3.60224e-11	1.20531e-09
F10D2.13	WBGene00045145	F10D2.13	snRNA	3107.91	2.72111	2.39122	0.393332	6.91808	1	4.57798e-12	1.71286e-10
C38C6.8	WBGene00045388	lfor-1	ncRNA	94545.8	2.58914	2.38593	0.312195	8.29334	1	1.10114e-16	7.65306e-15
F22G12.1	WBGene00009061	pals-14	protein_coding	301.105	4.164	2.38355	1.02478	4.06332	1	4.83789e-05	0.000470569
C53A5.9	WBGene00008267	C53A5.9	protein_coding	44.2066	4.88834	2.37228	1.17513	4.15982	1	3.185e-05	0.000326187
C38C6.7b	WBGene00045161	lfor-2	ncRNA	76901.6	2.57945	2.37091	0.317196	8.13203	1	4.22174e-16	2.73154e-14
Y53H1A.7	WBGene00206528	Y53H1A.7	protein_coding	29.6186	3.1962	2.36922	0.643121	4.96983	1	6.70111e-07	1.01457e-05
F35E8.13	WBGene00009424	F35E8.13	protein_coding	69.7751	3.34001	2.36445	0.709897	4.70493	1	2.53958e-06	3.39123e-05
Y4C6A.2d.1	WBGene00021152	mgl-3	protein_coding	45.8779	3.35893	2.35752	0.676606	4.96438	1	6.89218e-07	1.0408e-05
K12D12.3	WBGene00000659	col-84	protein_coding	16.645	5.31891	2.35581	1.35352	3.9297	1	8.50532e-05	0.000780916
C49C8.8	WBGene00235271	C49C8.8	protein_coding	12.9486	6.26514	2.3546	1.73782	3.60518	1	0.000311941	0.00241051
C01G10.4	WBGene00007231	C01G10.4	protein_coding	1489.79	3.12261	2.35365	0.592946	5.26626	1	1.39228e-07	2.45004e-06
F16H6.1	WBGene00008891	clec-42	protein_coding	1372.44	2.63375	2.34404	0.378927	6.95054	1	3.63903e-12	1.39043e-10
F43C11.8	WBGene00018385	F43C11.8	protein_coding	30.5093	3.85128	2.34354	0.886053	4.34656	1	1.3829e-05	0.000153727
T15B7.3	WBGene00000716	col-143	protein_coding	14.389	4.53548	2.34124	1.13467	3.99717	1	6.4105e-05	0.000607144
T02G5.14	WBGene00020170	T02G5.14	protein_coding	36.0197	2.9979	2.33405	0.60241	4.9765	1	6.47437e-07	9.84054e-06
C49A1.4b	WBGene00001377	eya-1	protein_coding	28.1359	7.92763	2.32403	1.6881	4.69617	1	2.65083e-06	3.51971e-05
F26F2.3	WBGene00009168	F26F2.3	protein_coding	50.6772	3.31656	2.32274	0.793399	4.1802	1	2.91257e-05	0.000300521
F10D2.2a	WBGene00017329	ugt-39	protein_coding	956.56	2.48275	2.32177	0.284572	8.72452	1	2.67321e-18	2.22028e-16
F42G2.4	WBGene00018353	fbxa-182	protein_coding	361.99	2.57668	2.32018	0.368405	6.99416	1	2.66857e-12	1.03311e-10
F42C5.3a	WBGene00018345	F42C5.3	protein_coding	99.7002	4.49982	2.3185	1.08349	4.15307	1	3.28039e-05	0.000335516
F15A4.6	WBGene00008841	F15A4.6	protein_coding	4258.97	2.44016	2.31684	0.248704	9.81151	1	1.00455e-22	1.43466e-20
T10B9.4	WBGene00011674	cyp-13A8	protein_coding	92.8402	3.82872	2.31671	0.91648	4.17764	1	2.94551e-05	0.000303652
F48C1.7	WBGene00004965	spe-11	protein_coding	43.0115	3.78931	2.31237	0.947457	3.99945	1	6.34891e-05	0.000602529
K03B8.10	WBGene00014421	K03B8.10	snRNA	2948.8	2.66894	2.31106	0.415212	6.42791	1	1.29375e-10	3.94045e-09
K10G4.8	WBGene00005793	srw-46	pseudogene	12.3108	5.41356	2.31036	1.52796	3.543	1	0.00039561	0.00294907
CD4.18	WBGene00235160	CD4.18	ncRNA	3904.48	2.9386	2.30841	0.545844	5.3836	1	7.30096e-08	1.35394e-06
E03H4.10	WBGene00008477	clec-17	protein_coding	2282.84	2.69213	2.30436	0.43417	6.20063	1	5.62371e-10	1.53339e-08
ZK484.6	WBGene00022752	ZK484.6	protein_coding	43.651	3.0622	2.28519	0.642365	4.76707	1	1.86922e-06	2.56479e-05
F36H5.8	WBGene00018106	F36H5.8	protein_coding	10.1074	4.9263	2.28505	1.37443	3.58425	1	0.000338054	0.00258164
F15D4.5	WBGene00008862	F15D4.5	protein_coding	491.909	2.66744	2.28469	0.441649	6.03973	1	1.54372e-09	3.91735e-08
C32B5.8	WBGene00016301	fbxc-6	pseudogene	69.1913	3.06495	2.28065	0.650116	4.71447	1	2.4234e-06	3.24905e-05
F54F11.6	WBGene00219969	F54F11.6	snoRNA	83.5137	2.88978	2.27755	0.552279	5.23247	1	1.67257e-07	2.89969e-06
Y49F6C.3	WBGene00021725	bath-9	protein_coding	60.6564	2.95059	2.27277	0.57288	5.15045	1	2.5986e-07	4.2953e-06
W04G5.11	WBGene00014542	W04G5.11	snRNA	4036.01	2.62092	2.2726	0.412836	6.34859	1	2.17296e-10	6.36985e-09
H27M09.4	WBGene00001075	dpy-14	protein_coding	73.0743	3.48973	2.26201	0.780839	4.46921	1	7.85104e-06	9.32018e-05
R09A1.3	WBGene00019973	R09A1.3	protein_coding	627.242	2.45356	2.25518	0.319462	7.68027	1	1.58752e-14	8.33695e-13
Y80D3A.2e	WBGene00001258	emb-4	protein_coding	261.2	2.74708	2.25489	0.501155	5.4815	1	4.21724e-08	8.17888e-07
C25F9.11	WBGene00045411	C25F9.11	protein_coding	1428.99	2.4404	2.25411	0.313922	7.77392	1	7.60958e-15	4.16429e-13
Y105E8B.8a.2	WBGene00001334	ero-1	protein_coding	99.846	3.05282	2.24868	0.621321	4.91343	1	8.9496e-07	1.31587e-05
Y82E9BL.11	WBGene00022327	fbxa-15	protein_coding	50.5777	3.03716	2.24276	0.645131	4.70782	1	2.50383e-06	3.34921e-05
F09E5.7.1	WBGene00017285	F09E5.7	protein_coding	4184.05	2.27764	2.24229	0.136084	16.737	1	7.04998e-63	1.65125e-59
Y47H9A.2	WBGene00014577	Y47H9A.2	snRNA	2172.72	2.52779	2.24116	0.378495	6.67854	1	2.41333e-11	8.3125e-10
Y119D3A.3	WBGene00022478	fbxa-35	protein_coding	106.53	2.55233	2.24045	0.404262	6.31356	1	2.72692e-10	7.82719e-09
D1025.6	WBGene00008357	nspc-16	protein_coding	541.072	2.31553	2.23994	0.196812	11.7652	1	5.89916e-32	2.30284e-29
C18D4.6c	WBGene00007675	C18D4.6	protein_coding	94.8443	2.70891	2.23472	0.48728	5.55924	1	2.70946e-08	5.44729e-07
T26G10.7	WBGene00206420	T26G10.7	pseudogene	119.001	2.50464	2.23396	0.367631	6.81292	1	9.56402e-12	3.44099e-10
F25A2.1	WBGene00017764	F25A2.1	protein_coding	201.148	2.54112	2.23395	0.399607	6.35905	1	2.03011e-10	6.0037e-09
F42C5.12	WBGene00194997	F42C5.12	snRNA	1600.96	2.47525	2.23208	0.351971	7.03254	1	2.02806e-12	8.02384e-11
Y47D3A.22	WBGene00012933	mib-1	protein_coding	414.417	2.41759	2.22611	0.320169	7.55096	1	4.32075e-14	2.17636e-12
B0432.14a	WBGene00044640	B0432.14	protein_coding	531.517	2.34439	2.22487	0.249686	9.38937	1	6.03624e-21	6.86314e-19
F36H5.13	WBGene00206519	F36H5.13	protein_coding	12.3116	3.57921	2.22353	0.962361	3.7192	1	0.000199856	0.00164663
E04F6.9	WBGene00017128	E04F6.9	protein_coding	1769.08	2.36744	2.21779	0.279283	8.47685	1	2.31369e-17	1.72036e-15
K07F5.16b.1	WBGene00010640	K07F5.16	protein_coding	86.6426	2.53326	2.21541	0.407689	6.21369	1	5.17539e-10	1.41444e-08
F23F12.9a	WBGene00017755	zip-8	protein_coding	68.7259	2.59098	2.21424	0.450886	5.74642	1	9.11531e-09	2.01986e-07
W01A11.7.2	WBGene00020912	W01A11.7	protein_coding	473.668	3.25269	2.21345	0.746383	4.35793	1	1.31297e-05	0.000146719
F36H5.3b	WBGene00018102	math-28	protein_coding	57.7147	6.21112	2.20762	1.5712	3.9531	1	7.71459e-05	0.000715892
Y119D3A.1	WBGene00022476	fbxa-75	protein_coding	18.7622	5.41178	2.19809	1.45458	3.7205	1	0.000198829	0.00163978
Y61B8B.1	WBGene00005582	sri-70	protein_coding	36.0904	3.79161	2.19801	1.06287	3.56734	1	0.000360621	0.0027326
R08F11.4	WBGene00019968	R08F11.4	protein_coding	513.798	2.55381	2.19505	0.423732	6.02694	1	1.67094e-09	4.22643e-08
B0348.2a	WBGene00015152	B0348.2	protein_coding	253.74	2.33331	2.19207	0.283465	8.23138	1	1.85068e-16	1.23495e-14
T24H10.7c	WBGene00012005	jun-1	protein_coding	199.351	2.5584	2.19158	0.439864	5.81634	1	6.01504e-09	1.37987e-07
Y50D4B.1b	WBGene00021740	Y50D4B.1	protein_coding	142.325	3.00101	2.19123	0.6204	4.83722	1	1.31666e-06	1.86224e-05
W07G1.25	WBGene00271643	W07G1.25	ncRNA	20.6894	4.06815	2.1873	1.00148	4.06213	1	4.8627e-05	0.00047259
Y41C4A.32	WBGene00270321	Y41C4A.32	protein_coding	689.81	2.32219	2.18506	0.270317	8.59064	1	8.64826e-18	6.70727e-16
Y22F5A.5	WBGene00003091	lys-2	protein_coding	17052.7	2.23033	2.17794	0.167622	13.3057	1	2.14432e-40	1.47718e-37
T09E8.1c	WBGene00011647	noca-1	protein_coding	614.183	2.28922	2.17531	0.249285	9.18314	1	4.18711e-20	4.37815e-18
C38C6.2c.2	WBGene00000225	atgp-2	protein_coding	25.4208	3.48877	2.17284	0.821897	4.24477	1	2.18815e-05	0.000232852
C26E6.9b	WBGene00004782	set-2	protein_coding	440.812	2.4428	2.17174	0.381267	6.40707	1	1.48339e-10	4.4773e-09
F32B5.9	WBGene00044927	F32B5.9	snRNA	4499.07	2.39492	2.17167	0.342171	6.99919	1	2.57446e-12	1.00165e-10
K09E2.4b.2	WBGene00004369	rig-1	protein_coding	91.4993	2.68198	2.16959	0.529874	5.06154	1	4.1589e-07	6.58173e-06
ZK1320.3.2	WBGene00014253	ZK1320.3	protein_coding	16.6501	7.14529	2.16852	1.66842	4.28266	1	1.84669e-05	0.000200339
Y54G2A.33.1	WBGene00021895	clec-84	protein_coding	22.8653	8.45951	2.16846	1.91648	4.4141	1	1.01433e-05	0.000117495
K04B12.2a.1	WBGene00010550	K04B12.2	protein_coding	127.862	9.35313	2.16842	1.70945	5.47141	1	4.46461e-08	8.62789e-07
F47G4.2.1	WBGene00009823	gadr-6	protein_coding	331.258	3.18438	2.15991	0.716059	4.44709	1	8.70396e-06	0.000102547
F53A2.9	WBGene00009953	F53A2.9	protein_coding	1051.01	2.21143	2.15985	0.168085	13.1567	1	1.55789e-39	1.01358e-36
C56A3.10	WBGene00077568	C56A3.10	pseudogene	145.737	2.65019	2.1587	0.507639	5.22063	1	1.78318e-07	3.07326e-06
Y47G6A.20b	WBGene00004389	rnp-6	protein_coding	4196.99	2.24807	2.15524	0.224047	10.0339	1	1.08126e-23	1.74657e-21
C24H12.5e	WBGene00016074	C24H12.5	protein_coding	18.255	8.24812	2.1511	1.93903	4.25374	1	2.10226e-05	0.000224427
ZK1320.11a	WBGene00014259	ZK1320.11	protein_coding	446.19	2.23825	2.15074	0.21506	10.4075	1	2.29074e-25	4.32691e-23
C43D7.1	WBGene00014701	C43D7.1	pseudogene	49.3101	2.62093	2.14858	0.526976	4.97354	1	6.57413e-07	9.97921e-06
C18C4.17	WBGene00219824	C18C4.17	ncRNA	6800.63	2.7545	2.14676	0.556738	4.94757	1	7.51468e-07	1.12394e-05
ZK1055.7	WBGene00022848	ZK1055.7	protein_coding	8930.51	2.205	2.14381	0.183259	12.0322	1	2.40732e-33	1.00686e-30
F58E6.4	WBGene00010253	F58E6.4	protein_coding	22.147	4.85547	2.14291	1.2476	3.89184	1	9.94851e-05	0.000897934
C44C8.10	WBGene00045301	fbxc-9	protein_coding	8.27318	4.55331	2.14242	1.34789	3.3781	1	0.000729896	0.00504147
C44C8.8	WBGene00045299	fbxc-11	protein_coding	8.27318	4.55331	2.14242	1.34789	3.3781	1	0.000729896	0.00504147
C44C8.9	WBGene00045300	fbxc-10	protein_coding	8.27318	4.55331	2.14242	1.34789	3.3781	1	0.000729896	0.00504147
Y37A1A.4b	WBGene00045063	Y37A1A.4	protein_coding	371.609	2.38147	2.13955	0.363023	6.56009	1	5.37746e-11	1.75664e-09
F11A5.14	WBGene00014322	F11A5.14	snRNA	1192.12	2.47987	2.13841	0.419084	5.91735	1	3.27171e-09	7.90815e-08
Y48G10A.2a	WBGene00013019	Y48G10A.2	protein_coding	617.076	2.20733	2.1361	0.19786	11.156	1	6.69245e-29	1.91159e-26
Y37B11A.8	WBGene00255596	Y37B11A.8	pseudogene	215.552	2.28191	2.13576	0.283858	8.03894	1	9.06204e-16	5.52737e-14
F56C11.6c	WBGene00018958	F56C11.6	protein_coding	165.878	3.01529	2.13109	0.708293	4.25713	1	2.07071e-05	0.000221462
R11A8.2	WBGene00011237	gkow-1	protein_coding	2166.78	2.17932	2.12863	0.166305	13.1044	1	3.10818e-39	1.96756e-36
Y44A6C.2	WBGene00012851	Y44A6C.2	protein_coding	35.4162	3.7816	2.12201	0.922332	4.10004	1	4.1307e-05	0.000409781
ZK596.1	WBGene00014006	ZK596.1	protein_coding	4308.89	2.18993	2.11596	0.20204	10.8391	1	2.2477e-27	5.42738e-25
Y75B8A.27.1	WBGene00004172	pqn-92	protein_coding	2994.79	2.1388	2.11032	0.126148	16.9547	1	1.77797e-64	5.94908e-61
C33D9.5	WBGene00007899	C33D9.5	pseudogene	442.594	2.27305	2.10786	0.30452	7.46436	1	8.37061e-14	4.05914e-12
C17H1.5	WBGene00007658	pals-4	protein_coding	105.695	5.38598	2.10751	1.38068	3.90097	1	9.58073e-05	0.000869619
F10G2.2	WBGene00017363	F10G2.2	protein_coding	114.615	2.33746	2.10097	0.357206	6.54375	1	5.99953e-11	1.93555e-09
F36H5.5a	WBGene00018104	fbxb-53	protein_coding	14.3986	4.79374	2.09713	1.34196	3.57219	1	0.000354011	0.00268773
F55A12.9b	WBGene00004131	pqn-44	protein_coding	2061.13	3.49991	2.09508	0.853495	4.10067	1	4.11949e-05	0.000408842
F53E10.4c	WBGene00018760	irg-3	protein_coding	77.8871	2.67172	2.0935	0.544919	4.90296	1	9.44009e-07	1.37761e-05
F22E5.6	WBGene00017705	F22E5.6	protein_coding	17.2455	3.03727	2.09211	0.787388	3.8574	1	0.0001146	0.00101943
F15B9.6	WBGene00008850	F15B9.6	protein_coding	274.014	2.61679	2.08682	0.545868	4.79381	1	1.6364e-06	2.27528e-05
B0464.7	WBGene00000235	baf-1	protein_coding	5286.42	2.15918	2.08587	0.202468	10.6643	1	1.49545e-26	3.26032e-24
C01G10.5	WBGene00007232	C01G10.5	protein_coding	2795.37	2.68197	2.08509	0.556669	4.8179	1	1.45078e-06	2.03963e-05
F44F4.3	WBGene00009702	F44F4.3	protein_coding	255.245	2.37555	2.07905	0.416023	5.71015	1	1.12877e-08	2.4457e-07
C38C3.4b	WBGene00016513	C38C3.4	protein_coding	557.914	2.15379	2.07757	0.209834	10.2643	1	1.02089e-24	1.81146e-22
F42G2.3	WBGene00018352	fbxc-20	protein_coding	14.5045	3.46864	2.07146	0.95178	3.64438	1	0.000268042	0.00211751
F42C5.4a	WBGene00018346	F42C5.4	protein_coding	265.666	2.18971	2.07	0.261397	8.37695	1	5.43153e-17	3.89044e-15
T11F9.16	WBGene00014518	T11F9.16	snRNA	228.048	2.53693	2.06307	0.498099	5.09323	1	3.52021e-07	5.65503e-06
E02H4.4	WBGene00008462	E02H4.4	protein_coding	115.195	2.6972	2.06213	0.596022	4.52533	1	6.03004e-06	7.35985e-05
M03D4.1a	WBGene00006974	zen-4	protein_coding	319.707	2.81977	2.06211	0.606607	4.64843	1	3.34475e-06	4.34985e-05
Y111B2A.18.5	WBGene00004700	rsp-3	protein_coding	1444.22	2.13446	2.0614	0.203444	10.4917	1	9.43596e-26	1.85722e-23
C53D6.12	WBGene00045116	C53D6.12	snRNA	672.979	2.27297	2.05437	0.34775	6.53622	1	6.30912e-11	2.01875e-09
Y46C8AL.4	WBGene00021582	clec-71	protein_coding	404.875	2.67844	2.04648	0.618936	4.3275	1	1.50811e-05	0.000166719
F27C8.4a.2	WBGene00005003	spp-18	protein_coding	768.917	2.85603	2.04077	0.690236	4.13775	1	3.50726e-05	0.000355307
Y74C9A.2a.2	WBGene00022276	nlp-40	protein_coding	1444.72	2.1067	2.04037	0.194597	10.8259	1	2.59384e-27	6.13666e-25
Y17G7B.20b.2	WBGene00012471	Y17G7B.20	protein_coding	2473.55	2.62571	2.04016	0.562458	4.66828	1	3.03724e-06	3.97865e-05
C14C6.5a	WBGene00015759	C14C6.5	protein_coding	16226.9	2.19518	2.03112	0.305763	7.17936	1	7.00403e-13	2.95583e-11
Y119C1B.3.2	WBGene00022469	Y119C1B.3	protein_coding	31.6453	8.11324	2.03096	1.76364	4.60028	1	4.21918e-06	5.35328e-05
T10B9.3	WBGene00011673	cyp-13A6	protein_coding	293.26	2.2757	2.02891	0.374308	6.07974	1	1.20378e-09	3.10517e-08
C56E6.3a	WBGene00016971	toe-2	protein_coding	236.399	2.11301	2.02789	0.228751	9.23714	1	2.53178e-20	2.75811e-18
F01F1.5.2	WBGene00001057	dpf-4	protein_coding	441.413	9.23502	2.02621	1.65704	5.57321	1	2.50092e-08	5.05842e-07
F02E9.2b	WBGene00003014	lin-28	protein_coding	235.23	2.34438	2.02161	0.430629	5.44409	1	5.20713e-08	9.93172e-07
D1086.2a	WBGene00008389	D1086.2	protein_coding	53.9748	2.64063	2.02132	0.616636	4.28232	1	1.84958e-05	0.000200467
D1086.2b	WBGene00008389	D1086.2	protein_coding	53.9748	2.64063	2.02132	0.616636	4.28232	1	1.84958e-05	0.000200467
C32E8.1	WBGene00016320	C32E8.1	protein_coding	7.7728	5.70391	2.01553	1.87123	3.04821	1	0.0023021	0.0132449
C33F10.13	WBGene00016359	fbxb-88	protein_coding	40.7469	2.56222	2.01366	0.573206	4.46999	1	7.82241e-06	9.29561e-05
C02A12.4	WBGene00003096	lys-7	protein_coding	9731.01	2.24631	2.00924	0.368184	6.10105	1	1.05375e-09	2.74844e-08
Y69A2AL.2	WBGene00044468	Y69A2AL.2	protein_coding	1213.02	2.03449	2.00703	0.126718	16.0553	1	5.25186e-58	1.11826e-54
W03H9.4a.1	WBGene00012230	cacn-1	protein_coding	1092	2.21407	2.00573	0.348651	6.3504	1	2.14755e-10	6.31115e-09
T13F3.7	WBGene00011754	T13F3.7	protein_coding	93.4865	2.22289	2.00549	0.352309	6.30948	1	2.79975e-10	8.0068e-09
Y17D7C.4	WBGene00050903	Y17D7C.4	pseudogene	70.3059	2.48118	2.00353	0.487845	5.08599	1	3.65707e-07	5.84284e-06
C33D9.6a	WBGene00007900	C33D9.6	protein_coding	1105.99	2.11377	1.99848	0.260948	8.10034	1	5.48065e-16	3.45075e-14
B0244.5	WBGene00015080	B0244.5	protein_coding	74.903	2.30141	1.99384	0.417294	5.5151	1	3.48591e-08	6.88423e-07
E01A2.4.2	WBGene00002696	let-504	protein_coding	1584.38	2.11393	1.99178	0.266005	7.94697	1	1.91131e-15	1.11638e-13
ZK1225.7	WBGene00014994	ZK1225.7	pseudogene	90.4004	2.18594	1.99029	0.342412	6.38394	1	1.72584e-10	5.17575e-09
F23F12.9b	WBGene00017755	zip-8	protein_coding	26.4625	2.79566	1.99005	0.687453	4.06669	1	4.76855e-05	0.000464597
T09E11.8	WBGene00011657	T09E11.8	protein_coding	8.31145	5.84774	1.9892	1.92419	3.03907	1	0.00237312	0.0136
K07H8.9.1	WBGene00019509	K07H8.9	protein_coding	278.188	2.16849	1.98289	0.331708	6.53734	1	6.26231e-11	2.00651e-09
T12B5.2	WBGene00020449	fbxa-54	protein_coding	200.106	2.09432	1.97647	0.262221	7.98686	1	1.38419e-15	8.22853e-14
Y82E9BR.5	WBGene00022338	Y82E9BR.5	protein_coding	80.3305	2.28904	1.97299	0.444053	5.15487	1	2.53805e-07	4.21305e-06
C17H12.36	WBGene00219822	C17H12.36	snoRNA	380.767	2.09848	1.97232	0.270596	7.75502	1	8.83278e-15	4.81119e-13
ZK593.5e	WBGene00001017	dnc-1	protein_coding	614.87	2.14276	1.97051	0.317444	6.75006	1	1.47788e-11	5.18188e-10
W09G10.6	WBGene00021118	clec-125	protein_coding	57.2036	2.89804	1.96773	0.743722	3.89667	1	9.75234e-05	0.000883634
C17D12.3	WBGene00007638	C17D12.3	protein_coding	291.688	2.52804	1.96619	0.579418	4.36306	1	1.28257e-05	0.000143734
Y46G5A.5	WBGene00012897	pisy-1	protein_coding	1975.51	2.06535	1.96214	0.247473	8.34577	1	7.07538e-17	5.0218e-15
Y119D3A.4	WBGene00022479	fbxa-36	protein_coding	73.8297	2.1897	1.96157	0.370322	5.91296	1	3.36012e-09	8.08016e-08
B0336.9d	WBGene00006359	swp-1	protein_coding	499.586	2.33138	1.96013	0.463897	5.02563	1	5.01775e-07	7.83505e-06
Y47H9C.4c	WBGene00000415	ced-1	protein_coding	1016.08	2.48033	1.95758	0.548364	4.52314	1	6.09292e-06	7.41727e-05
E01G4.5	WBGene00008447	E01G4.5	protein_coding	250.256	2.26201	1.95499	0.430919	5.24928	1	1.52691e-07	2.66691e-06
C48D5.2b.1	WBGene00004213	ptp-1	protein_coding	19.9485	7.74649	1.94854	1.81812	4.2607	1	2.03785e-05	0.000218147
K03D3.2	WBGene00010528	K03D3.2	protein_coding	44.9896	2.80074	1.94602	0.710208	3.94355	1	8.02835e-05	0.000742654
F17E9.10	WBGene00001906	his-32	protein_coding	3613.04	2.00624	1.94197	0.196591	10.2052	1	1.87987e-24	3.23753e-22
Y82E9BR.13	WBGene00022346	pals-17	protein_coding	402.339	1.99352	1.94088	0.180791	11.0267	1	2.84201e-28	7.47927e-26
Y51H4A.5	WBGene00013101	Y51H4A.5	protein_coding	148.862	2.16436	1.93929	0.370449	5.84252	1	5.14173e-09	1.19237e-07
C25F9.12	WBGene00045412	C25F9.12	protein_coding	214.9	2.15422	1.93583	0.365579	5.89264	1	3.80082e-09	9.01542e-08
Y54E5A.5	WBGene00013200	Y54E5A.5	protein_coding	4541.32	1.97663	1.93403	0.160666	12.3028	1	8.75233e-35	3.94225e-32
Y53H1B.2	WBGene00013181	Y53H1B.2	protein_coding	3479.81	2.00067	1.93101	0.205852	9.71898	1	2.50286e-22	3.36908e-20
T07D10.5	WBGene00011585	clec-16	pseudogene	11.8665	3.5546	1.92845	1.03065	3.44889	1	0.000562891	0.00402935
C13C4.2	WBGene00007547	nhr-154	protein_coding	1064.35	1.98758	1.92801	0.19052	10.4324	1	1.7645e-25	3.41554e-23
T07F10.5	WBGene00011591	T07F10.5	protein_coding	65.0721	2.34671	1.92781	0.503888	4.65719	1	3.20551e-06	4.18037e-05
F47B3.4	WBGene00018528	F47B3.4	protein_coding	46.9734	9.95888	1.92601	2.32869	4.2766	1	1.89768e-05	0.000204732
F20D6.2	WBGene00017634	F20D6.2	protein_coding	11.6164	3.47098	1.92549	1.07497	3.2289	1	0.00124269	0.00788578
M01G12.12	WBGene00004509	rrf-2	protein_coding	1433.51	1.95304	1.92423	0.133097	14.6738	1	9.48908e-49	1.05835e-45
F17E9.9	WBGene00001908	his-34	protein_coding	863.465	2.004	1.92421	0.219168	9.1437	1	6.03523e-20	6.1728e-18
F35H10.11	WBGene00001903	his-29	protein_coding	863.465	2.004	1.92421	0.219168	9.1437	1	6.03523e-20	6.1728e-18
T24B8.7f.2	WBGene00011980	T24B8.7	protein_coding	215.035	2.82191	1.92337	0.71183	3.9643	1	7.36111e-05	0.000687174
C01G10.17	WBGene00044658	C01G10.17	protein_coding	424.04	2.49236	1.92295	0.571982	4.3574	1	1.31614e-05	0.000147003
T05G5.7a.1	WBGene00011501	rmd-1	protein_coding	63.5172	3.02082	1.92013	0.795327	3.79821	1	0.000145743	0.0012504
W05G11.2	WBGene00021040	W05G11.2	protein_coding	30.58	2.56903	1.91996	0.626676	4.09945	1	4.14128e-05	0.000410309
Y39B6A.49	WBGene00077457	Y39B6A.49	pseudogene	292.433	2.08795	1.91972	0.319729	6.53039	1	6.55985e-11	2.09041e-09
T27E4.3	WBGene00002019	hsp-16.48	protein_coding	3815.63	3.59056	1.91544	0.972394	3.6925	1	0.000222059	0.00179844
F26D11.13	WBGene00045393	F26D11.13	protein_coding	30.4882	4.34372	1.91482	1.24414	3.49133	1	0.000480618	0.00349272
F56B3.4a.2	WBGene00004824	F56B3.4	protein_coding	154.112	2.19555	1.91351	0.417175	5.26291	1	1.41795e-07	2.48588e-06
F56A12.11	WBGene00219979	F56A12.11	ncRNA	165.308	2.28003	1.91233	0.449644	5.07075	1	3.96244e-07	6.29636e-06
F19B10.1.1	WBGene00017583	F19B10.1	protein_coding	557.749	2.01384	1.9098	0.252211	7.98473	1	1.40835e-15	8.35099e-14
Y95B8A.12f	WBGene00022391	Y95B8A.12	protein_coding	376.2	2.12713	1.90596	0.36327	5.8555	1	4.75582e-09	1.11058e-07
Y14H12B.1c	WBGene00021191	Y14H12B.1	protein_coding	108.54	2.44041	1.90157	0.548672	4.44785	1	8.67332e-06	0.000102306
F48E8.1b	WBGene00003055	lon-1	protein_coding	2109.67	2.11296	1.90023	0.359341	5.8801	1	4.10019e-09	9.66145e-08
C50B6.3a	WBGene00008219	C50B6.3	protein_coding	763.297	2.01295	1.8996	0.262983	7.65428	1	1.944e-14	1.00958e-12
T14B1.1.1	WBGene00011763	T14B1.1	protein_coding	919.998	2.04275	1.89771	0.295408	6.915	1	4.6786e-12	1.74772e-10
Y67D2.7.1	WBGene00022057	Y67D2.7	protein_coding	1391.49	1.97346	1.89618	0.217229	9.08472	1	1.03968e-19	1.02317e-17
F59G1.1b.2	WBGene00019127	cgt-3	protein_coding	308.362	2.16981	1.89495	0.41808	5.18993	1	2.10374e-07	3.57315e-06
Y48E1B.2b.1	WBGene00013001	Y48E1B.2	protein_coding	26.2105	3.69196	1.8928	1.01749	3.62849	1	0.00028508	0.0022339
R160.11	WBGene00220051	R160.11	ncRNA	573.559	2.12716	1.89025	0.373561	5.69428	1	1.23891e-08	2.65489e-07
W03H9.2b	WBGene00012228	W03H9.2	protein_coding	99.0482	2.13021	1.88953	0.382423	5.57029	1	2.54308e-08	5.13927e-07
Y66D12A.8a	WBGene00013434	Y66D12A.8	protein_coding	1632.33	1.92708	1.88872	0.154177	12.4992	1	7.54359e-36	3.841e-33
F18E3.6	WBGene00005818	srw-71	protein_coding	32.752	2.52785	1.88823	0.632514	3.99652	1	6.4281e-05	0.000608565
T10B9.2	WBGene00011672	cyp-13A5	protein_coding	2297.68	1.94312	1.88815	0.184119	10.5536	1	4.88759e-26	9.78438e-24
T24B8.6	WBGene00001950	hlh-3	protein_coding	60.128	2.55556	1.88662	0.666536	3.83408	1	0.000126033	0.00110601
T22F3.8	WBGene00020698	T22F3.8	protein_coding	107.703	2.03924	1.88466	0.314545	6.48314	1	8.98345e-11	2.81297e-09
T04H1.5	WBGene00011451	T04H1.5	protein_coding	689.109	1.96599	1.88245	0.22871	8.596	1	8.25456e-18	6.4232e-16
F17E9.12	WBGene00001905	his-31	protein_coding	841.93	2.08407	1.88118	0.354201	5.88387	1	4.00794e-09	9.46653e-08
Y40B1B.7	WBGene00012739	Y40B1B.7	protein_coding	4595.95	1.93094	1.87767	0.181982	10.6106	1	2.66023e-26	5.51398e-24
ZK1055.6b	WBGene00022847	ZK1055.6	protein_coding	1846.71	1.94064	1.87492	0.203826	9.52108	1	1.71396e-21	2.0275e-19
Y66D12A.15.3	WBGene00013441	xpb-1	protein_coding	1264.36	2.08199	1.87433	0.359728	5.78769	1	7.13623e-09	1.61962e-07
F25E5.3	WBGene00017784	F25E5.3	protein_coding	46.6868	2.41485	1.87087	0.615817	3.92138	1	8.80439e-05	0.000805533
C30G7.1	WBGene00001852	hil-1	protein_coding	523.08	2.03387	1.86792	0.324998	6.2581	1	3.89689e-10	1.08189e-08
T06E4.3b.2	WBGene00000226	atl-1	protein_coding	2050.09	1.92619	1.86628	0.193492	9.95486	1	2.4016e-23	3.75002e-21
T25G3.2.1	WBGene00000496	chs-1	protein_coding	774.202	1.99219	1.86419	0.284939	6.99165	1	2.71679e-12	1.05004e-10
Y46C8AR.1.1	WBGene00021587	clec-76	protein_coding	252.546	2.35493	1.8631	0.577549	4.07745	1	4.55318e-05	0.000447147
Y71H2AR.2	WBGene00022189	Y71H2AR.2	protein_coding	18.2327	3.37839	1.85963	1.10086	3.06887	1	0.0021487	0.0125534
C34D1.5b	WBGene00007932	zip-5	protein_coding	177.375	2.1072	1.85823	0.394763	5.33789	1	9.4037e-08	1.7127e-06
Y39G10AL.3.1	WBGene00000408	cdk-7	protein_coding	1208.81	1.93222	1.85694	0.217732	8.87432	1	7.03619e-19	6.26622e-17
C38C3.4a	WBGene00016513	C38C3.4	protein_coding	104.197	2.10504	1.85683	0.402991	5.22352	1	1.7555e-07	3.03002e-06
T23B3.2.1	WBGene00020710	T23B3.2	protein_coding	710.763	1.91628	1.85657	0.194053	9.87504	1	5.34115e-23	7.96819e-21
Y110A2AL.4b	WBGene00022441	Y110A2AL.4	protein_coding	116.115	2.09972	1.85574	0.384429	5.46191	1	4.71027e-08	9.03554e-07
C30E1.9b	WBGene00022951	C30E1.9	ncRNA	7835.94	1.94753	1.85539	0.24154	8.063	1	7.44473e-16	4.61297e-14
C07G3.15b	WBGene00269378	C07G3.15	protein_coding	50.918	2.5089	1.85534	0.654578	3.83284	1	0.000126671	0.00110953
C43E11.5	WBGene00016605	C43E11.5	protein_coding	79.4745	2.18801	1.85388	0.460903	4.74722	1	2.06228e-06	2.80341e-05
ZK105.1	WBGene00022653	ZK105.1	protein_coding	117.529	2.42316	1.85184	0.569219	4.257	1	2.0719e-05	0.000221489
T24A6.1b.2	WBGene00020744	T24A6.1	protein_coding	46.8843	2.18222	1.84763	0.474637	4.59765	1	4.27284e-06	5.4038e-05
C14F11.4a	WBGene00015780	C14F11.4	protein_coding	17.7532	7.77176	1.84745	1.90952	4.07001	1	4.70104e-05	0.000459548
T27E7.6	WBGene00012091	pals-29	protein_coding	33.0425	5.55864	1.84636	1.63859	3.39232	1	0.000693029	0.00482668
K09F6.13	WBGene00235164	K09F6.13	protein_coding	681.928	2.07637	1.84561	0.374874	5.53885	1	3.04465e-08	6.05878e-07
ZC196.2	WBGene00022546	ZC196.2	protein_coding	59.3492	2.31776	1.84468	0.570138	4.06526	1	4.79779e-05	0.00046703
K10G4.3	WBGene00010752	K10G4.3	protein_coding	103.488	2.15289	1.84349	0.439305	4.90067	1	9.55098e-07	1.39059e-05
T23B3.2.2	WBGene00020710	T23B3.2	protein_coding	1182.86	1.97187	1.84329	0.285327	6.91091	1	4.81562e-12	1.79319e-10
D2089.8	WBGene00271706	D2089.8	protein_coding	138.436	2.06684	1.84268	0.379395	5.44772	1	5.10184e-08	9.74676e-07
T11B7.2b	WBGene00011707	T11B7.2	protein_coding	185.477	2.03344	1.8418	0.357881	5.68188	1	1.33222e-08	2.83924e-07
F11A5.4	WBGene00008672	F11A5.4	protein_coding	13.0531	3.01963	1.84147	1.02733	2.93931	1	0.00328948	0.0179127
F16G10.15	WBGene00017529	F16G10.15	pseudogene	51.1951	2.66233	1.83466	0.761127	3.49788	1	0.000468967	0.00342399
Y24D9B.1	WBGene00021287	Y24D9B.1	protein_coding	24.4336	2.60056	1.833	0.675662	3.8489	1	0.000118647	0.00105065
ZC239.14	WBGene00022572	ZC239.14	protein_coding	58.3524	2.1305	1.83083	0.454917	4.68328	1	2.82319e-06	3.72114e-05
Y46H3A.2	WBGene00002018	hsp-16.41	protein_coding	753.242	4.57376	1.82964	1.18671	3.85415	1	0.000116133	0.00103013
Y46H3A.3a	WBGene00002016	hsp-16.2	protein_coding	334.221	4.39603	1.82826	1.17842	3.73044	1	0.000191149	0.00158481
Y46H3A.3b	WBGene00002016	hsp-16.2	protein_coding	334.221	4.39603	1.82826	1.17842	3.73044	1	0.000191149	0.00158481
M03D4.78	WBGene00220029	M03D4.78	snoRNA	8.91575	3.69977	1.82482	1.16915	3.1645	1	0.00155351	0.00951029
T07D10.8	WBGene00045509	T07D10.8	pseudogene	36.2328	2.83041	1.82363	0.790579	3.58017	1	0.000343366	0.00261794
Y73B3A.22	WBGene00045295	fbxa-222	protein_coding	62.4972	2.17258	1.82293	0.467051	4.65169	1	3.29221e-06	4.28866e-05
F25E5.16b	WBGene00017792	F25E5.16	protein_coding	32.9262	2.4815	1.82231	0.609956	4.06832	1	4.73526e-05	0.00046193
ZC455.8a	WBGene00013908	srbc-43	protein_coding	6.55312	4.42211	1.81858	1.55908	2.83637	1	0.004563	0.0234066
F32A6.5c	WBGene00006064	sto-2	protein_coding	31.1771	7.82606	1.81596	1.78191	4.39194	1	1.12342e-05	0.00012823
W06B3.2d	WBGene00004859	sma-5	protein_coding	389.291	2.00811	1.81078	0.352273	5.70045	1	1.19494e-08	2.57953e-07
B0391.5	WBGene00007162	fbxa-153	protein_coding	143.445	1.97197	1.80684	0.328815	5.9972	1	2.00745e-09	4.99134e-08
K07B1.7c	WBGene00019467	K07B1.7	protein_coding	42.5149	7.69117	1.80642	1.71966	4.4725	1	7.73115e-06	9.20116e-05
Y22D7AL.7	WBGene00021246	Y22D7AL.7	protein_coding	227.208	1.88708	1.80598	0.232896	8.10267	1	5.37639e-16	3.4034e-14
K08D8.11	WBGene00194925	K08D8.11	protein_coding	14.9969	3.53243	1.80575	1.05138	3.35979	1	0.000780004	0.0053372
C52E4.8	WBGene00014291	C52E4.8	snRNA	3499.13	2.04819	1.80225	0.392895	5.21306	1	1.85747e-07	3.18723e-06
T11F9.15	WBGene00014517	T11F9.15	snRNA	3499.13	2.04819	1.80225	0.392895	5.21306	1	1.85747e-07	3.18723e-06
M01D1.2a	WBGene00019699	math-34	protein_coding	8.59623	5.69164	1.80124	1.91479	2.97246	1	0.00295423	0.0163679
C33D9.13	WBGene00194651	C33D9.13	protein_coding	428.959	1.9671	1.80017	0.327791	6.00109	1	1.95995e-09	4.89402e-08
F35E12.2b	WBGene00009426	F35E12.2	protein_coding	8.18566	7.11995	1.79682	1.98367	3.58929	1	0.000331585	0.00253803
D1054.14	WBGene00008380	prp-38	protein_coding	2106.2	1.85197	1.79615	0.189994	9.74752	1	1.89034e-22	2.61985e-20
ZK185.9	WBGene00220238	ZK185.9	snoRNA	28876.6	1.88717	1.79603	0.241345	7.81937	1	5.3087e-15	2.94645e-13
Y6G8.5a	WBGene00044207	Y6G8.5	protein_coding	11.2411	4.41871	1.79476	1.41475	3.12331	1	0.0017883	0.0107333
K01A2.8c	WBGene00019282	mps-2	protein_coding	400.523	1.84598	1.79448	0.182496	10.1152	1	4.73003e-24	7.85722e-22
C50F4.9	WBGene00008234	C50F4.9	protein_coding	120.888	1.94664	1.79351	0.309806	6.28341	1	3.31236e-10	9.31359e-09
F08G2.9	WBGene00014310	F08G2.9	snRNA	48247.3	2.06793	1.79256	0.41475	4.98597	1	6.16513e-07	9.40102e-06
F53H1.1b	WBGene00018776	F53H1.1	protein_coding	371.278	2.1582	1.79157	0.491004	4.39549	1	1.10524e-05	0.000126217
C15B12.3	WBGene00015785	C15B12.3	protein_coding	20.4863	3.11945	1.791	0.921477	3.38527	1	0.000711082	0.00493042
ZK105.3	WBGene00022654	ZK105.3	protein_coding	10.7065	3.06022	1.79049	1.00847	3.03453	1	0.00240911	0.0137826
ZK1320.11b.1	WBGene00014259	ZK1320.11	protein_coding	572.492	1.90476	1.79041	0.271482	7.01617	1	2.28027e-12	8.94615e-11
M01H9.3e	WBGene00019719	M01H9.3	protein_coding	79.7035	2.58806	1.7901	0.717602	3.60653	1	0.000310316	0.00240193
T08E11.8	WBGene00020364	T08E11.8	protein_coding	20.2301	2.7536	1.78808	0.862319	3.19325	1	0.00140681	0.00875404
F56H9.2b	WBGene00010174	F56H9.2	protein_coding	227.593	2.3864	1.78711	0.612997	3.89301	1	9.90088e-05	0.000895015
C32H11.1b	WBGene00007864	irg-6	protein_coding	136.602	2.29781	1.78488	0.599163	3.83504	1	0.000125544	0.00110214
W06E11.4	WBGene00021063	sbds-1	protein_coding	2350.77	1.8212	1.78237	0.159952	11.386	1	4.91234e-30	1.59801e-27
C08E3.10b	WBGene00015602	fbxa-158	protein_coding	124.561	2.97631	1.78027	0.899264	3.30972	1	0.000933894	0.00620882
ZK105.5	WBGene00022656	ZK105.5	protein_coding	27.5027	2.77905	1.77541	0.801634	3.46673	1	0.000526829	0.00379207
W07G4.6a.2	WBGene00005652	srr-1	protein_coding	193.583	2.1543	1.76972	0.491157	4.38618	1	1.15357e-05	0.000130969
C01G12.8	WBGene00007248	catp-4	protein_coding	13.2498	2.80172	1.76564	0.917348	3.05415	1	0.00225696	0.0130428
F53H1.1a	WBGene00018776	F53H1.1	protein_coding	5492.22	1.84216	1.76525	0.225532	8.16807	1	3.1336e-16	2.05589e-14
R02C2.7	WBGene00019818	R02C2.7	protein_coding	147.87	2.39251	1.76331	0.629245	3.80219	1	0.000143424	0.00123429
C02F12.1c	WBGene00006643	tsp-17	protein_coding	49.571	2.15933	1.76295	0.509957	4.23434	1	2.29228e-05	0.000243381
Y51F10.15	WBGene00255420	Y51F10.15	protein_coding	9.0569	3.9993	1.76153	1.33997	2.98461	1	0.00283941	0.015842
Y52B11A.9.1	WBGene00013128	dxbp-1	protein_coding	1077.53	1.78579	1.76004	0.130311	13.704	1	9.60352e-43	8.03334e-40
Y54E10A.5.1	WBGene00021827	dnc-6	protein_coding	403.559	1.84173	1.75981	0.232941	7.90641	1	2.64914e-15	1.51707e-13
W01A8.1b.3	WBGene00007024	plin-1	protein_coding	1275.54	2.07332	1.7593	0.466165	4.4476	1	8.68345e-06	0.000102357
F07C6.4f	WBGene00008555	F07C6.4	protein_coding	159.691	2.16327	1.75733	0.539092	4.0128	1	6.00037e-05	0.000573401
Y37H2A.16	WBGene00050935	Y37H2A.16	pseudogene	29.9232	2.29491	1.75558	0.59289	3.87072	1	0.000108516	0.000968253
K08C7.7	WBGene00010649	K08C7.7	protein_coding	303.77	1.92128	1.75319	0.331662	5.7929	1	6.91833e-09	1.57322e-07
Y110A7A.8	WBGene00022458	prp-31	protein_coding	5954.63	1.79038	1.753	0.157362	11.3774	1	5.41668e-30	1.73794e-27
Y49E10.16b	WBGene00013035	Y49E10.16	protein_coding	104.545	2.06192	1.75291	0.44423	4.64157	1	3.45776e-06	4.46952e-05
Y66D12A.10	WBGene00013436	Y66D12A.10	protein_coding	876.198	1.80371	1.75252	0.185178	9.74041	1	2.02737e-22	2.79324e-20
ZK637.14	WBGene00014031	ZK637.14	protein_coding	512.846	1.8254	1.75224	0.221518	8.24042	1	1.71606e-16	1.15167e-14
K08E7.7a	WBGene00000841	cul-6	protein_coding	919.083	1.84443	1.74708	0.254196	7.25594	1	3.98891e-13	1.74959e-11
Y94H6A.2	WBGene00022375	Y94H6A.2	protein_coding	48.8219	2.16263	1.74595	0.554358	3.90114	1	9.57401e-05	0.000869494
C49G7.4	WBGene00016782	phat-3	protein_coding	604.627	1.98626	1.74493	0.404906	4.90548	1	9.31987e-07	1.36176e-05
F36G9.9	WBGene00005514	sri-2	protein_coding	29.0815	2.48033	1.74362	0.705128	3.51756	1	0.000435534	0.00320889
Y59E9AR.8	WBGene00022003	Y59E9AR.8	protein_coding	29.1648	3.02834	1.74274	1.011	2.99538	1	0.00274107	0.0153887
F20C5.5.2	WBGene00008970	F20C5.5	protein_coding	165.017	2.13779	1.73696	0.523009	4.08749	1	4.36069e-05	0.000430227
F42A9.18a	WBGene00249826	F42A9.18	ncRNA	40.9576	2.2007	1.73499	0.563825	3.90316	1	9.49433e-05	0.000862742
F35H10.1	WBGene00001904	his-30	protein_coding	152.595	2.00632	1.73498	0.427384	4.69443	1	2.67354e-06	3.54384e-05
C40A11.4	WBGene00016547	C40A11.4	protein_coding	10.3565	4.55293	1.73151	1.48325	3.06957	1	0.00214367	0.0125334
ZC504.3	WBGene00013917	cdk-11.2	protein_coding	1367.84	1.80052	1.73106	0.2159	8.33961	1	7.45377e-17	5.27439e-15
C08E3.4	WBGene00015596	fbxa-161	pseudogene	7.33013	5.55969	1.73029	1.96426	2.83042	1	0.00464866	0.0237524
ZK105.13	WBGene00235114	ZK105.13	protein_coding	299.132	1.99945	1.73028	0.424243	4.71299	1	2.44105e-06	3.27084e-05
F07H5.10	WBGene00008561	F07H5.10	protein_coding	253.465	1.82474	1.72899	0.259902	7.02086	1	2.20501e-12	8.67996e-11
W07E11.3a	WBGene00001445	flp-2	protein_coding	153.426	1.87397	1.72877	0.309745	6.05002	1	1.44827e-09	3.69515e-08
F57C12.4	WBGene00003408	mrp-2	protein_coding	6582.81	1.74248	1.72787	0.0995494	17.5036	1	1.34411e-68	6.29636e-65
C35E7.4	WBGene00016456	C35E7.4	protein_coding	1101.81	1.82146	1.72582	0.25669	7.09596	1	1.28457e-12	5.18939e-11
F54E7.5	WBGene00018828	sdz-21	protein_coding	9.74701	3.95878	1.72525	1.33333	2.96908	1	0.00298688	0.0165036
K08F4.11	WBGene00001751	gst-3	protein_coding	242.864	1.80566	1.72476	0.234637	7.69553	1	1.4091e-14	7.48027e-13
C43D7.5	WBGene00008068	sdz-6	protein_coding	13.1286	3.46769	1.72457	1.1434	3.0328	1	0.00242294	0.013855
F59A2.1b.2	WBGene00003795	npp-9	protein_coding	818.546	2.01786	1.72245	0.44603	4.52406	1	6.06655e-06	7.39286e-05
Y59E9AL.36	WBGene00195093	Y59E9AL.36	protein_coding	1445.72	1.74105	1.72215	0.11361	15.3248	1	5.225e-53	8.15866e-50
F45D11.9	WBGene00018455	fbxc-42	protein_coding	5.34249	4.08623	1.72061	1.53148	2.66815	1	0.00762693	0.035297
Y47H9C.1	WBGene00012947	Y47H9C.1	protein_coding	466.558	1.90067	1.72047	0.351387	5.40904	1	6.33649e-08	1.18921e-06
Y26D4A.21	WBGene00077684	Y26D4A.21	protein_coding	25.8462	2.35629	1.71828	0.695481	3.388	1	0.000704045	0.00488886
F10E9.6c.1	WBGene00003243	mig-10	protein_coding	113.851	2.36674	1.71622	0.634373	3.73084	1	0.000190845	0.00158454
B0284.1	WBGene00007131	pals-26	protein_coding	194.064	2.24843	1.714	0.639311	3.51695	1	0.000436532	0.00321524
F26A3.1	WBGene00009140	F26A3.1	protein_coding	2775.39	1.73517	1.71075	0.129166	13.4336	1	3.84044e-41	2.99836e-38
Y43F8B.1a.2	WBGene00012812	Y43F8B.1	protein_coding	316.592	1.98589	1.7058	0.422605	4.69916	1	2.61235e-06	3.47453e-05
F46A8.13	WBGene00219950	F46A8.13	ncRNA	21.1974	2.58202	1.70522	0.776163	3.32664	1	0.000878984	0.00589226
T19C9.5	WBGene00011841	scl-25	protein_coding	23.2694	2.83046	1.70373	0.89221	3.17241	1	0.00151179	0.00930353
F21H7.2.2	WBGene00009028	F21H7.2	protein_coding	48.8621	2.6219	1.70355	0.851455	3.07932	1	0.00207475	0.0122097
Y9C9A.1	WBGene00021176	Y9C9A.1	protein_coding	159.736	2.14877	1.70217	0.56999	3.76983	1	0.000163359	0.0013813
T08G5.12	WBGene00002093	ins-10	protein_coding	59.2597	1.95777	1.70133	0.424467	4.61231	1	3.98213e-06	5.0828e-05
T25G3.2.2	WBGene00000496	chs-1	protein_coding	343.674	1.85146	1.70021	0.330585	5.60056	1	2.13665e-08	4.37452e-07
F56D6.2.1	WBGene00018971	clec-67	protein_coding	4592.51	1.77149	1.69974	0.222241	7.97106	1	1.57325e-15	9.28175e-14
Y56A3A.33	WBGene00013244	Y56A3A.33	protein_coding	172.955	1.99945	1.69937	0.458192	4.36379	1	1.2783e-05	0.000143324
W04G5.5	WBGene00012266	W04G5.5	protein_coding	13.1408	2.93047	1.69848	0.941205	3.11353	1	0.00184863	0.0110597
C04F12.9.1	WBGene00007303	rnh-1.3	protein_coding	64.2856	2.39476	1.6967	0.673264	3.55694	1	0.000375205	0.00282292
VF39H2L.1	WBGene00012150	syx-17	protein_coding	792.957	1.74964	1.6965	0.19153	9.13508	1	6.5361e-20	6.65602e-18
Y47G6A.13	WBGene00021639	Y47G6A.13	protein_coding	33.7825	2.29844	1.695	0.660172	3.48158	1	0.000498457	0.00361115
F01F1.1a	WBGene00017158	hpo-10	protein_coding	335.1	2.07279	1.69455	0.507739	4.0824	1	4.45727e-05	0.000438832
K07D4.8	WBGene00004135	pqn-48	protein_coding	1719.49	1.72557	1.69224	0.152175	11.3393	1	8.37663e-30	2.54802e-27
Y20F4.4b	WBGene00021239	Y20F4.4	protein_coding	190.016	1.79416	1.69031	0.26271	6.82943	1	8.52513e-12	3.09095e-10
ZK809.9b	WBGene00194934	ZK809.9	protein_coding	46.3353	2.06861	1.68969	0.515846	4.01014	1	6.06817e-05	0.0005787
Y51F10.10c	WBGene00021771	spe-48	protein_coding	15.3579	7.57783	1.68904	1.97747	3.83207	1	0.000127068	0.00111259
Y60C6A.1	WBGene00022013	Y60C6A.1	protein_coding	104.041	2.20992	1.68711	0.575457	3.84029	1	0.000122888	0.00108247
Y92C3B.2b.2	WBGene00006697	uaf-1	protein_coding	490.999	1.95395	1.6869	0.442418	4.41653	1	1.00297e-05	0.00011641
F09A5.9	WBGene00045245	ttr-34	protein_coding	16.1692	2.83864	1.68584	0.918367	3.09096	1	0.00199509	0.0118033
Y116A8C.10b.2	WBGene00013790	Y116A8C.10	protein_coding	41.9337	4.04707	1.68541	1.1758	3.44197	1	0.0005775	0.00412258
Y105C5A.1270	WBGene00194646	Y105C5A.1270	protein_coding	10.5916	3.28174	1.68481	1.14819	2.85819	1	0.00426071	0.0221569
W08A12.4	WBGene00021081	pals-33	protein_coding	40.8348	3.54716	1.68396	1.28337	2.76394	1	0.00571074	0.0279943
F40E3.5.2	WBGene00018232	F40E3.5	protein_coding	108.557	2.44085	1.67845	0.710903	3.43345	1	0.000595954	0.00424011
Y39A3CL.6	WBGene00004249	pvf-1	protein_coding	819.385	1.73168	1.67818	0.192976	8.97355	1	2.87097e-19	2.72242e-17
F01F1.7	WBGene00017162	ddx-23	protein_coding	6340.12	1.7024	1.67519	0.137545	12.3771	1	3.47868e-35	1.69745e-32
W09D6.7	WBGene00004846	sls-2.14	snRNA	13.8905	3.60606	1.67495	1.12714	3.1993	1	0.00137759	0.00859969
W01G7.5	WBGene00002275	lem-2	protein_coding	2750.82	1.81721	1.67321	0.317549	5.72262	1	1.04892e-08	2.29391e-07
C17D12.8	WBGene00045375	C17D12.8	snoRNA	11141.1	2.05173	1.6704	0.506873	4.04781	1	5.16985e-05	0.000500778
H04M03.3	WBGene00019153	H04M03.3	protein_coding	123.043	2.5402	1.67021	0.752974	3.37356	1	0.000742039	0.00511478
R02F2.4.1	WBGene00019833	R02F2.4	protein_coding	160.052	1.97034	1.66993	0.470124	4.19112	1	2.77586e-05	0.000287682
F36H1.2c	WBGene00006490	kdin-1	protein_coding	135.18	1.88693	1.66933	0.386328	4.88428	1	1.03808e-06	1.50272e-05
PAR2.3a.1	WBGene00019801	aak-1	protein_coding	1052.08	1.74455	1.66872	0.232257	7.51128	1	5.85525e-14	2.91171e-12
F27D4.3	WBGene00014746	F27D4.3	pseudogene	192.45	1.80076	1.66844	0.303303	5.93716	1	2.89996e-09	7.05327e-08
F59H6.3	WBGene00019134	F59H6.3	pseudogene	59.6999	2.09931	1.66791	0.544693	3.8541	1	0.000116154	0.00103013
K02E2.1	WBGene00010506	K02E2.1	protein_coding	61.392	1.88219	1.66652	0.399492	4.71146	1	2.4595e-06	3.29367e-05
Y38E10A.25	WBGene00012603	nspe-6	protein_coding	20.5337	4.67648	1.66543	1.54634	3.02422	1	0.00249272	0.0141847
Y6E2A.5	WBGene00012399	Y6E2A.5	protein_coding	78.544	1.89587	1.66516	0.415061	4.56769	1	4.93135e-06	6.17658e-05
F36H5.4	WBGene00018103	F36H5.4	protein_coding	8.66154	4.62926	1.66213	1.62728	2.84478	1	0.00444425	0.0229028
Y17G7B.21a	WBGene00012472	Y17G7B.21	protein_coding	3328.96	1.71736	1.66156	0.197362	8.70159	1	3.27262e-18	2.67078e-16
F37C12.1	WBGene00018149	F37C12.1	protein_coding	2265.08	1.71106	1.6609	0.187348	9.13303	1	6.66063e-20	6.75348e-18
B0353.1b	WBGene00015155	B0353.1	protein_coding	67.338	2.19592	1.66031	0.595484	3.68763	1	0.000226356	0.00183007
W05H9.3	WBGene00021050	W05H9.3	ncRNA	16449.4	1.74268	1.66031	0.240356	7.25041	1	4.15523e-13	1.80899e-11
T06E4.3a	WBGene00000226	atl-1	protein_coding	5936.07	1.73805	1.6578	0.238199	7.29665	1	2.95022e-13	1.31619e-11
F15H9.5	WBGene00014335	F15H9.5	snRNA	4424.38	1.93812	1.6577	0.435071	4.45473	1	8.4e-06	9.94665e-05
T19D12.5	WBGene00020580	T19D12.5	protein_coding	19.041	2.25104	1.65518	0.669276	3.3634	1	0.0007699	0.00528041
F26F12.1	WBGene00000713	col-140	protein_coding	40.8554	2.9208	1.65439	0.880698	3.31646	1	0.000911657	0.0060921
F19B10.1.2	WBGene00017583	F19B10.1	protein_coding	112.198	1.96971	1.65403	0.46161	4.26703	1	1.98089e-05	0.000212633
C32B5.12	WBGene00016305	fbxc-57	pseudogene	71.493	1.83422	1.65331	0.362825	5.05539	1	4.29506e-07	6.76522e-06
C32H11.4	WBGene00007867	C32H11.4	protein_coding	1567.95	1.9462	1.65177	0.454047	4.28634	1	1.81645e-05	0.000197699
T19D12.2c.2	WBGene00020577	T19D12.2	protein_coding	133.938	1.96935	1.65135	0.469619	4.1935	1	2.74678e-05	0.000285341
C14A4.1	WBGene00007555	dohh-1	protein_coding	5630.04	1.67451	1.65055	0.13039	12.8424	1	9.49215e-38	5.17035e-35
Y43F8B.12	WBGene00012822	Y43F8B.12	protein_coding	71.8315	2.23915	1.64979	0.6998	3.1997	1	0.00137571	0.00859019
W06H8.8e.1	WBGene00006436	ttn-1	protein_coding	19.2296	7.05675	1.64838	2.21147	3.19098	1	0.00141793	0.00881158
C32B5.11	WBGene00016304	fbxc-41	pseudogene	93.1988	1.82201	1.64617	0.35571	5.12218	1	3.02025e-07	4.91594e-06
Y46C8AL.1.1	WBGene00021579	clec-73	protein_coding	6.23956	3.64388	1.64613	1.37942	2.6416	1	0.00825165	0.0376745
C02F12.1a	WBGene00006643	tsp-17	protein_coding	73.9457	1.98146	1.64147	0.488273	4.05811	1	4.94722e-05	0.000480206
F22E10.1	WBGene00004006	pgp-12	protein_coding	1262.73	1.71462	1.64088	0.229829	7.46039	1	8.62649e-14	4.1574e-12
F08B4.3	WBGene00017235	F08B4.3	pseudogene	203.638	1.77544	1.63878	0.311028	5.70831	1	1.14106e-08	2.47005e-07
T19D12.4a	WBGene00020579	T19D12.4	protein_coding	8510.06	1.74243	1.63791	0.274861	6.33934	1	2.30752e-10	6.70556e-09
T19D12.4b.1	WBGene00020579	T19D12.4	protein_coding	8510.06	1.74243	1.63791	0.274861	6.33934	1	2.30752e-10	6.70556e-09
C02F5.6a	WBGene00015349	henn-1	protein_coding	59.8388	2.05372	1.63606	0.536656	3.82688	1	0.000129776	0.00113249
T22C8.5	WBGene00011926	sptf-2	protein_coding	80.0993	1.82549	1.63571	0.382466	4.77296	1	1.81539e-06	2.49971e-05
F49E11.10a.1	WBGene00009895	scl-2	protein_coding	1735.7	2.01284	1.63542	0.529918	3.7984	1	0.000145635	0.00124997
C31C9.1c	WBGene00006404	tag-10	protein_coding	66.3306	3.09385	1.63527	0.970454	3.18804	1	0.00143241	0.00888159
T12G3.2a.1	WBGene00011738	T12G3.2	protein_coding	34.1684	3.14025	1.63521	1.17401	2.67481	1	0.00747717	0.0347343
F40E3.5.1	WBGene00018232	F40E3.5	protein_coding	34.6916	2.69883	1.63429	0.943577	2.86022	1	0.00423352	0.0220448
T13B5.5	WBGene00020472	lips-11	protein_coding	525.827	2.70009	1.63314	0.824769	3.27375	1	0.0010613	0.00689542
B0496.7	WBGene00015216	valv-1	protein_coding	410.152	1.73101	1.63234	0.26662	6.49241	1	8.44734e-11	2.65219e-09
B0252.4a	WBGene00000886	cyn-10	protein_coding	157.7	1.94566	1.63221	0.466889	4.16729	1	3.08247e-05	0.00031624
F56H9.2a	WBGene00010174	F56H9.2	protein_coding	4575.57	1.66138	1.63116	0.147054	11.2978	1	1.34564e-29	3.98958e-27
T12G3.2f	WBGene00011738	T12G3.2	protein_coding	163.24	1.98441	1.63054	0.497569	3.98822	1	6.65707e-05	0.000628718
T20D4.7	WBGene00020613	T20D4.7	protein_coding	146.243	1.79588	1.63023	0.344182	5.21781	1	1.81052e-07	3.1158e-06
K09C4.5	WBGene00019550	K09C4.5	protein_coding	317.271	1.92607	1.62992	0.435105	4.42667	1	9.56986e-06	0.000111428
F56B3.7	WBGene00018931	ugt-52	protein_coding	212.73	1.76173	1.62936	0.311997	5.64661	1	1.63644e-08	3.42526e-07
R05D3.8	WBGene00019881	R05D3.8	protein_coding	829.169	1.68013	1.62912	0.190868	8.80256	1	1.33731e-18	1.15581e-16
C17H1.4a	WBGene00007657	pals-3	protein_coding	38.6077	4.65705	1.62878	1.61009	2.89242	1	0.00382291	0.020226
F44A2.8	WBGene00195018	F44A2.8	ncRNA	1361.86	1.74084	1.62827	0.282125	6.17047	1	6.80884e-10	1.83729e-08
T10B10.7	WBGene00003840	ocr-3	protein_coding	101.388	1.9681	1.62672	0.494242	3.98206	1	6.83206e-05	0.000643945
F58E1.6b	WBGene00003734	nhx-6	protein_coding	124.292	3.15611	1.62561	0.900955	3.50307	1	0.000459923	0.00336845
F42G2.6	WBGene00018355	ceh-86	protein_coding	37.1756	2.01659	1.62378	0.543033	3.71357	1	0.000204355	0.00167648
R08D7.1	WBGene00011142	R08D7.1	protein_coding	1443.01	1.68484	1.62374	0.20884	8.06761	1	7.16874e-16	4.46877e-14
B0365.6.3	WBGene00007153	clec-41	protein_coding	5537.3	1.68559	1.62308	0.211746	7.96045	1	1.71416e-15	1.00624e-13
W07G1.8	WBGene00014549	W07G1.8	snRNA	114.141	2.5614	1.62187	0.738031	3.47059	1	0.000519324	0.00374726
F09F7.7b	WBGene00017304	F09F7.7	protein_coding	57.6727	4.41266	1.62035	1.27173	3.46982	1	0.000520803	0.00375678
F23C8.8	WBGene00017737	F23C8.8	protein_coding	17.7035	2.38971	1.62017	0.793122	3.01304	1	0.00258643	0.0146398
T14E8.1b.2	WBGene00020504	svh-2	protein_coding	174.391	2.02788	1.61968	0.54304	3.7343	1	0.000188238	0.00156733
R12G8.1	WBGene00011254	R12G8.1	protein_coding	47.6218	2.24537	1.61613	0.644541	3.48367	1	0.000494587	0.00358645
F21H7.3	WBGene00009029	F21H7.3	protein_coding	23.2997	2.39656	1.61605	0.722354	3.31771	1	0.000907597	0.0060667
E01A2.4.1	WBGene00002696	let-504	protein_coding	1318.3	1.65702	1.61559	0.173014	9.57737	1	9.95488e-22	1.19571e-19
Y113G7B.3	WBGene00013755	fbxa-115	protein_coding	404.99	1.6575	1.61365	0.179842	9.21641	1	3.07222e-20	3.30081e-18
F35E8.8	WBGene00001786	gst-38	protein_coding	1593.71	1.76139	1.6128	0.326522	5.3944	1	6.87547e-08	1.28214e-06
F59A2.1a.2	WBGene00003795	npp-9	protein_coding	4112.55	1.79304	1.61183	0.362722	4.94328	1	7.68192e-07	1.14602e-05
C48B4.4c	WBGene00000421	ced-7	protein_coding	739.476	1.87652	1.60996	0.437863	4.28564	1	1.82211e-05	0.000198132
C15F1.14	WBGene00198924	C15F1.14	ncRNA	23.1939	3.28861	1.60771	1.02587	3.20567	1	0.00134747	0.00843637
F11D11.3	WBGene00008698	F11D11.3	protein_coding	43.835	3.9504	1.60717	1.37602	2.8709	1	0.00409307	0.0214374
T07A9.9a.1	WBGene00020297	nog-1	protein_coding	2707.08	1.67897	1.60697	0.230196	7.29367	1	3.01623e-13	1.34308e-11
F52D4.1	WBGene00045391	F52D4.1	ncRNA	1440.35	1.85525	1.60515	0.417114	4.44782	1	8.67472e-06	0.000102306
H06H21.10d	WBGene00019166	tat-2	protein_coding	326.409	1.94127	1.60236	0.500902	3.87554	1	0.000106387	0.000951793
ZK265.5	WBGene00013957	sre-23	protein_coding	100.659	1.92711	1.6023	0.488758	3.94288	1	8.05101e-05	0.000744457
C12C8.1	WBGene00002026	hsp-70	protein_coding	285.252	3.60015	1.60088	1.1968	3.00815	1	0.00262842	0.0148344
ZC412.3a.3	WBGene00013884	ZC412.3	protein_coding	1138.68	3.89796	1.59963	1.0911	3.57249	1	0.000353604	0.00268551
T24E12.5	WBGene00020774	T24E12.5	protein_coding	1114.78	1.69501	1.59879	0.269288	6.29442	1	3.08561e-10	8.73894e-09
F09C6.1	WBGene00008615	F09C6.1	protein_coding	40.7527	2.15576	1.59845	0.640758	3.36438	1	0.000767147	0.00526616
K07F5.16b.2	WBGene00010640	K07F5.16	protein_coding	201.937	1.70404	1.59842	0.274082	6.21726	1	5.05896e-10	1.38748e-08
Y22D7AR.2	WBGene00021256	Y22D7AR.2	protein_coding	56.8831	1.86007	1.59495	0.451777	4.11723	1	3.83448e-05	0.000384301
F13E9.14	WBGene00045207	F13E9.14	protein_coding	32.6037	2.50431	1.59231	0.780366	3.20914	1	0.00133131	0.00835526
C14C10.5a	WBGene00007588	C14C10.5	protein_coding	2341.06	1.62781	1.59224	0.162023	10.0468	1	9.48789e-24	1.55402e-21
F17C11.9c	WBGene00008920	eef-1G	protein_coding	243.64	1.98115	1.59201	0.556775	3.55827	1	0.00037331	0.00281237
T09F5.6	WBGene00005277	srh-54	pseudogene	7.56014	3.95123	1.59115	1.52339	2.5937	1	0.00949481	0.0420631
ZK688.9	WBGene00022803	ZK688.9	protein_coding	676.372	1.63706	1.58919	0.187114	8.74902	1	2.15206e-18	1.8002e-16
Y23H5B.10	WBGene00045093	Y23H5B.10	snoRNA	4946.45	1.77888	1.58859	0.369386	4.81578	1	1.46625e-06	2.0589e-05
Y55F3BR.8a	WBGene00021945	lem-4	protein_coding	192.565	1.77771	1.58805	0.374068	4.75236	1	2.01052e-06	2.73941e-05
B0252.4b	WBGene00000886	cyn-10	protein_coding	533.358	1.69252	1.58755	0.275824	6.13624	1	8.44992e-10	2.23885e-08
Y54G2A.75	WBGene00235102	Y54G2A.75	protein_coding	2675.75	1.62403	1.58544	0.167781	9.67951	1	3.68482e-22	4.76828e-20
Y49F6B.1	WBGene00021714	cyh-1	protein_coding	963.904	1.6136	1.58503	0.146155	11.0403	1	2.44195e-28	6.65062e-26
T28A8.5	WBGene00012111	T28A8.5	protein_coding	251.849	1.67885	1.58256	0.271146	6.19167	1	5.95292e-10	1.61751e-08
F33A8.1	WBGene00002957	let-858	protein_coding	7091.46	1.62007	1.58247	0.166407	9.73556	1	2.12646e-22	2.91262e-20
Y75B12B.7	WBGene00005748	srw-1	protein_coding	6.56182	3.10526	1.58244	1.18202	2.62708	1	0.00861201	0.0389854
F35E12.7b	WBGene00009431	dct-17	protein_coding	1971.47	1.62399	1.57836	0.182818	8.88308	1	6.50345e-19	5.88123e-17
F36H5.2a.4	WBGene00018101	math-27	protein_coding	255.422	1.69978	1.57773	0.299033	5.68425	1	1.31388e-08	2.80526e-07
C03D6.8	WBGene00004437	rpl-24.2	protein_coding	6584.72	1.62589	1.57692	0.190321	8.54291	1	1.30886e-17	9.98571e-16
ZK370.3b.2	WBGene00022717	hipr-1	protein_coding	236.223	1.74918	1.57543	0.363057	4.81791	1	1.45071e-06	2.03963e-05
F37A4.6	WBGene00018136	F37A4.6	protein_coding	76.6388	1.99074	1.57449	0.560071	3.55444	1	0.000378791	0.00284326
R09D1.12	WBGene00011168	R09D1.12	protein_coding	18.5536	2.67752	1.57422	0.908206	2.94814	1	0.00319691	0.0174687
ZC47.11	WBGene00014979	ZC47.11	pseudogene	11.5791	3.12976	1.5736	1.07479	2.91196	1	0.0035917	0.0192726
F36H5.7	WBGene00006223	str-179	pseudogene	6.2403	5.32603	1.57359	2.01642	2.64132	1	0.00825828	0.0376901
K07C5.6.1	WBGene00010629	K07C5.6	protein_coding	4038.06	1.60737	1.5718	0.162208	9.90936	1	3.79065e-23	5.84109e-21
T12A7.1.1	WBGene00001577	gem-4	protein_coding	836.25	2.04171	1.57057	0.601047	3.39692	1	0.000681496	0.00476193
EGAP4.1	WBGene00017149	EGAP4.1	protein_coding	391.689	2.07562	1.5679	0.571225	3.63363	1	0.000279467	0.00219506
Y71G12B.21	WBGene00004168	pqn-88	protein_coding	300.393	1.64313	1.56592	0.236107	6.95927	1	3.42047e-12	1.3112e-10
C33D9.6b	WBGene00007900	C33D9.6	protein_coding	86.5918	2.15697	1.56507	0.703246	3.06717	1	0.00216097	0.0126125
C31A11.1	WBGene00007829	oac-5	protein_coding	6.61075	3.47516	1.56223	1.31489	2.64292	1	0.00821938	0.0375564
Y71D11A.2	WBGene00004891	smr-1	protein_coding	1631.34	1.61545	1.56132	0.200732	8.04779	1	8.42994e-16	5.16875e-14
Y48G1C.5	WBGene00021678	Y48G1C.5	protein_coding	24.0165	2.17755	1.55975	0.688704	3.1618	1	0.00156795	0.00958613
F23D12.5	WBGene00009089	jmjd-3.2	protein_coding	24.4134	2.61763	1.559	0.912009	2.87018	1	0.00410235	0.021468
W01A8.1c.1	WBGene00007024	plin-1	protein_coding	195.151	2.3335	1.55859	0.837957	2.78475	1	0.00535698	0.0266846
R05D3.12d.2	WBGene00019884	R05D3.12	protein_coding	13.8945	7.62238	1.55787	2.07347	3.67614	1	0.000236785	0.00190518
K02E7.10	WBGene00019314	K02E7.10	protein_coding	249.567	1.78022	1.55738	0.408272	4.36037	1	1.29842e-05	0.000145301
Y60A3A.6	WBGene00005388	srh-172	protein_coding	17.9999	2.42111	1.55724	0.859061	2.81832	1	0.00482758	0.024485
C18A3.9	WBGene00015945	C18A3.9	protein_coding	18.1927	2.4678	1.55678	0.839781	2.93863	1	0.00329671	0.0179404
Y69E1A.7b	WBGene00000171	aqp-3	protein_coding	7.14069	3.62044	1.5566	1.3641	2.65409	1	0.00795221	0.0365187
F57E7.1a	WBGene00010202	F57E7.1	protein_coding	34.8249	2.14444	1.55566	0.654565	3.27614	1	0.00105238	0.00685262
F57E7.1b	WBGene00010202	F57E7.1	protein_coding	34.8249	2.14444	1.55566	0.654565	3.27614	1	0.00105238	0.00685262
F55G1.16	WBGene00006967	yrn-1	ncRNA	519.293	2.18971	1.55528	0.657286	3.33144	1	0.000863972	0.00581159
F32A11.3	WBGene00009308	F32A11.3	protein_coding	12.7757	2.6825	1.55485	0.942327	2.84668	1	0.00441779	0.0227966
K10G4.4	WBGene00010753	K10G4.4	pseudogene	60.7022	2.42003	1.55483	0.866631	2.79245	1	0.00523102	0.026164
ZK897.4	WBGene00014633	ZK897.4	snRNA	2568.02	1.83682	1.55458	0.447619	4.10353	1	4.06889e-05	0.000404334
K08H10.1m	WBGene00002263	lea-1	protein_coding	379.922	1.92383	1.55381	0.527089	3.64991	1	0.000262329	0.00207787
Y22D7AR.12	WBGene00021265	Y22D7AR.12	pseudogene	67.4591	2.14067	1.55067	0.667183	3.20851	1	0.00133424	0.00837143
Y41D4B.16	WBGene00021518	hpo-6	protein_coding	6385.26	1.60011	1.55004	0.194368	8.23236	1	1.83558e-16	1.22837e-14
Y32F6A.6	WBGene00044209	Y32F6A.6	pseudogene	40.7891	1.94127	1.5488	0.562806	3.44927	1	0.000562102	0.00402616
C06A8.2	WBGene00015513	snpc-1.1	protein_coding	1239.46	1.61022	1.54734	0.21844	7.37145	1	1.68781e-13	7.81262e-12
C09E7.6	WBGene00015640	C09E7.6	pseudogene	861.088	1.59718	1.54559	0.199316	8.0133	1	1.1167e-15	6.74106e-14
ZK1320.4	WBGene00014254	cyp-13A10	protein_coding	1226.8	1.79147	1.54385	0.432668	4.14052	1	3.46527e-05	0.000351967
T24C4.2	WBGene00020758	T24C4.2	protein_coding	38.9251	1.8996	1.54372	0.519043	3.65981	1	0.000252403	0.00201355
F45E4.7c	WBGene00018472	nep-16	protein_coding	35.2415	3.04474	1.54217	0.97767	3.11429	1	0.00184391	0.0110371
C07A9.2.2	WBGene00007400	bud-31	protein_coding	1353.58	1.58233	1.53922	0.17984	8.79855	1	1.38599e-18	1.18911e-16
C17H1.3	WBGene00007656	pals-2	protein_coding	28.5122	3.91769	1.53904	1.45732	2.68829	1	0.00718189	0.0336092
C56A3.3a	WBGene00008342	frpr-5	protein_coding	58.6752	1.91606	1.53884	0.592255	3.23519	1	0.00121562	0.00774757
F48G7.4.1	WBGene00018615	F48G7.4	protein_coding	83.716	2.0875	1.53875	0.627711	3.32558	1	0.00088235	0.00591313
Y9C9A.12	WBGene00021179	fbxa-86	protein_coding	8.34972	3.16193	1.53758	1.15822	2.73	1	0.00633346	0.0303793
W02D9.10	WBGene00012216	W02D9.10	protein_coding	1285.84	1.61283	1.53697	0.240158	6.71571	1	1.87149e-11	6.50357e-10
F20B6.3	WBGene00003412	mrp-6	protein_coding	933.712	1.57052	1.53565	0.164107	9.57008	1	1.06822e-21	1.27653e-19
Y41G9A.5b	WBGene00021529	Y41G9A.5	protein_coding	2884.67	1.70893	1.53327	0.362952	4.70843	1	2.49634e-06	3.34111e-05
ZC47.12	WBGene00013843	fbxa-49	pseudogene	57.7156	2.11886	1.53212	0.655584	3.23201	1	0.00122922	0.0078172
Y5H2A.4	WBGene00044521	Y5H2A.4	protein_coding	9.99138	2.57042	1.53122	0.961268	2.67399	1	0.00749552	0.0347988
C08F1.8	WBGene00015611	C08F1.8	protein_coding	61.9317	1.87692	1.52978	0.513584	3.65454	1	0.000257642	0.00204907
Y47D3A.6b	WBGene00006604	tra-1	protein_coding	1946.63	1.59972	1.52967	0.229499	6.97049	1	3.15837e-12	1.21271e-10
ZC204.2	WBGene00022554	duxl-1	protein_coding	908.634	1.59235	1.52887	0.220762	7.21298	1	5.47414e-13	2.36124e-11
T06C12.13a	WBGene00011520	nhr-213	protein_coding	78.8704	1.93745	1.52701	0.544996	3.55498	1	0.000378012	0.00284049
EEED8.5	WBGene00003393	mog-5	protein_coding	7190.28	1.56481	1.52614	0.171979	9.09884	1	9.13015e-20	9.02306e-18
F31D4.5b	WBGene00009292	F31D4.5	protein_coding	135.311	1.65393	1.52601	0.313202	5.28072	1	1.28679e-07	2.27637e-06
F40G12.5	WBGene00009600	F40G12.5	protein_coding	22.3057	2.37697	1.52499	0.843716	2.81727	1	0.00484339	0.0245532
Y63D3A.9	WBGene00013408	fbxb-93	protein_coding	9.89058	5.89436	1.52484	2.05246	2.87185	1	0.00408074	0.0213919
C24A11.1	WBGene00016040	C24A11.1	protein_coding	31.2782	2.06871	1.52444	0.634859	3.25853	1	0.00111991	0.00722407
C41H7.4	WBGene00016574	C41H7.4	protein_coding	288.552	1.69771	1.52363	0.366022	4.63826	1	3.51352e-06	4.53408e-05
R02F2.4.2	WBGene00019833	R02F2.4	protein_coding	34.0149	2.39787	1.52257	0.874294	2.74263	1	0.00609487	0.0294703
F53B7.3.1	WBGene00009966	isy-1	protein_coding	2107.44	1.54051	1.52017	0.124269	12.3965	1	2.72974e-35	1.36034e-32
C08F11.3	WBGene00007452	C08F11.3	protein_coding	78.1808	1.8078	1.51914	0.476558	3.79345	1	0.000148569	0.00126953
C29F9.6.3	WBGene00016221	C29F9.6	protein_coding	236.698	1.6911	1.5174	0.364141	4.64408	1	3.41603e-06	4.4229e-05
F14H12.2	WBGene00017470	F14H12.2	protein_coding	15.1112	2.16733	1.51706	0.754799	2.8714	1	0.00408652	0.0214126
T24H10.7d	WBGene00012005	jun-1	protein_coding	2337.36	1.85186	1.51681	0.512563	3.61294	1	0.000302749	0.00235112
F36H5.10.1	WBGene00018108	F36H5.10	protein_coding	20.7579	2.45587	1.51625	0.916414	2.67987	1	0.00736515	0.0342636
F31D5.3b	WBGene00006495	cpna-1	protein_coding	1780.59	1.62652	1.51593	0.293288	5.54581	1	2.92588e-08	5.83731e-07
Y57A10A.18e.1	WBGene00004167	pqn-87	protein_coding	137.385	2.0824	1.51578	0.657556	3.16688	1	0.00154086	0.00945298
K03B4.7b	WBGene00019357	cpg-8	protein_coding	61.4888	1.86843	1.51524	0.524831	3.56006	1	0.000370765	0.00279961
ZC21.10	WBGene00044443	ZC21.10	protein_coding	73.5367	2.24412	1.51471	0.759406	2.95509	1	0.00312575	0.0171455
K11G9.6	WBGene00003473	mtl-1	protein_coding	123.865	1.7956	1.51329	0.448692	4.00186	1	6.28466e-05	0.000597642
T02H6.5	WBGene00020175	T02H6.5	protein_coding	7.59886	3.90652	1.51231	1.42849	2.73472	1	0.00624331	0.0300269
W02A11.4	WBGene00006700	uba-2	protein_coding	3462.88	1.56757	1.50905	0.212444	7.37875	1	1.59779e-13	7.44005e-12
F09F3.12	WBGene00006027	srx-136	protein_coding	10.5583	2.7538	1.50849	1.03171	2.66916	1	0.00760407	0.0352007
Y69H2.3c	WBGene00013481	Y69H2.3	protein_coding	4615.07	1.61466	1.50742	0.289588	5.57571	1	2.46516e-08	4.9904e-07
T28H10.3	WBGene00012144	T28H10.3	protein_coding	7559.3	1.57679	1.50346	0.240146	6.56597	1	5.16938e-11	1.69102e-09
ZK930.6	WBGene00014156	ZK930.6	protein_coding	33.5391	1.91332	1.50332	0.582359	3.28547	1	0.00101812	0.00667887
F48A9.3	WBGene00006624	try-6	protein_coding	32.4387	2.77251	1.50173	1.02401	2.70749	1	0.00677934	0.0321104
Y108G3AL.2	WBGene00022434	Y108G3AL.2	protein_coding	1115.76	1.5519	1.50082	0.19922	7.78986	1	6.70828e-15	3.67966e-13
F32H5.7a	WBGene00006693	twk-43	protein_coding	284.892	1.65596	1.5008	0.351149	4.71582	1	2.40734e-06	3.22936e-05
T02G5.3	WBGene00020163	T02G5.3	protein_coding	217.95	1.72895	1.4969	0.429694	4.02367	1	5.72971e-05	0.000549555
F16B4.2b	WBGene00017504	F16B4.2	protein_coding	23.8198	2.29238	1.49206	0.76639	2.99115	1	0.00277931	0.0155522
ZK1010.3	WBGene00014177	frg-1	protein_coding	1554.48	1.53187	1.49061	0.179035	8.55623	1	1.16621e-17	8.98516e-16
C01G12.4	WBGene00006939	wee-1.2	pseudogene	10.8457	2.44639	1.48983	0.952676	2.56792	1	0.0102312	0.0447246
F38E11.10	WBGene00014366	F38E11.10	snRNA	3410.25	2.15751	1.48896	0.67918	3.17664	1	0.00148993	0.00918591
C47E8.8d	WBGene00008145	set-5	protein_coding	89.1913	4.33256	1.48518	1.23714	3.50207	1	0.000461665	0.00337805
F55F8.4.1	WBGene00018892	cir-1	protein_coding	2924.05	1.52122	1.48444	0.170155	8.94022	1	3.88379e-19	3.60977e-17
W02C12.3d	WBGene00020930	hlh-30	protein_coding	50.5695	8.96625	1.48425	2.04299	4.3888	1	1.13979e-05	0.000129656
F23H12.10	WBGene00044218	F23H12.10	protein_coding	38.4987	1.84907	1.48393	0.55189	3.35043	1	0.000806857	0.00549367
B0365.6.1	WBGene00007153	clec-41	protein_coding	24043.1	1.56215	1.4825	0.249849	6.25238	1	4.04238e-10	1.12048e-08
Y52B11A.9.2	WBGene00013128	dxbp-1	protein_coding	229.69	2.08428	1.48246	0.673073	3.09667	1	0.00195707	0.0116106
F10D2.4	WBGene00006163	str-112	protein_coding	75.9559	1.69454	1.4812	0.42308	4.00524	1	6.19546e-05	0.000589981
T27F6.1	WBGene00012102	T27F6.1	protein_coding	9.56939	2.93699	1.48059	1.14054	2.57509	1	0.0100214	0.0439859
ZK1037.11	WBGene00014195	srz-10	protein_coding	20.933	2.20082	1.47955	0.761918	2.88853	1	0.00387048	0.0204176
T06E4.21	WBGene00235328	T06E4.21	protein_coding	4.11905	6.17462	1.47873	2.08875	2.95613	1	0.00311524	0.0171103
T28F4.3	WBGene00012138	T28F4.3	protein_coding	22.6793	2.31609	1.47816	0.878603	2.63611	1	0.00838635	0.0381408
[truncated: 4,794 more rows]
