# Supplementary material for: CRISPR editing of sftb-1/SF3B1 in Caenorhabditis elegans allows the identification of synthetic interactions with cancer-related mutations and the chemical inhibition of splicing
Source: PLoS Genet. 2019 Oct 21;15(10):e1008464. doi: 10.1371/journal.pgen.1008464 (PMC6830814; doi:10.1371/journal.pgen.1008464)
Supplement: S3 Table — (XLSX) [file pgen.1008464.s010.xlsx]

## Sheet: Phenotypes
S3 Table. Phenotypes observed in the RNAi screen.
							K718E		R643C		Q552P		Possible hits
RNAi library	RNAi clone	C. elegans locus	Yeast	Human	Spliceosome complex	Class / Family	WT (CER221)	MUTANT (CER220)	WT (CER237)	MUTANT (CER236)	WT (CER239)	MUTANT (CER238)	K718E	R643C	Q552P
V	H20J04.8	mog-2	LEA1	SNRPA1	17S U2 snRNP, A complex, B complex, Bact complex, C complex, P complex	17S U2 snRNP	pEmb, pRbs	pEmb, Rbs, Ste	WT	WT	pRbs	pRbs	A
A	F11A10.2	repo-1	PRP11	SF3A2	17S U2 snRNP, A complex, B complex, Bact complex, C complex, P complex	17S U2 snRNP	Ste, Emb	Ste, Emb	pEmb	Emb	Emb, Adl	Emb, Adl		B
A	T08A11.2	sftb-1	HSH155	SF3B1	17S U2 snRNP, A complex, B complex, Bact complex, C complex, P complex	17S U2 snRNP	Lva	Earlier Lva	Lva	Lva	Lva	Lva	B
V	K02F2.3	teg-4	RSE1	SF3B3	17S U2 snRNP, A complex, B complex, Bact complex, C complex, P complex	17S U2 snRNP	pSte, Pvl	Ste, Pvl	Emb	Ste	pRbs	Rbs, Emb	A, B	B	B
A	C08B11.5	sap-49	HSH49	SF3B4	17S U2 snRNP, A complex, B complex, Bact complex, C complex, P complex	17S U2 snRNP	Ste, Gro, Pvl, Sck	Ste, Gro, Pvl	Lva, Pvl	Lva, Pvl	Sck, Ste, Pvl, Adl	Sck, Ste, Pvl, Adl, Lva			B
V	F56D2.6	ddx-15	PRP43	DHX15	A complex, B complex	17S U2 snRNP associated	pSte, Pvl	Ste, Pvl	Ste	Ste	Ste	Rbs	B		B
V	Y71D11A.2	smr-1	-	SMNDC1	A complex	17S U2 snRNP associated	WT	Rbs, Emb	WT	WT	WT	WT	B
A	Y116A8C.35	uaf-2	-	U2AF1	A complex	17S U2 snRNP associated	Lva, Pvl	Earlier Lva, Pvl	Lva, Pvl	Lva, Pvl	Lva, Pvl	Lva, Pvl	B
V	C36B1.5	prp-4	PRP4	PRPF4	B complex, U4/U6 snRNP, tri-snRNP	U4/U6 snRNP	Ste, Adl, Pvl	Ste, Adl, Pvl, Sck	Ste, Sck	Ste, Sck, Adl	Ste, Pvl	Ste, Pvl, Sck	A	B	B
A	M03C11.7	prp-3	PRP3	PRPF3	B complex, U4/U6 snRNP, tri-snRNP	U4/U6 snRNP	pRbs	pRbs, pEmb	pEmb	pRbs, pEmb	WT	WT	B	B
A	ZK328.2	eftu-2	SNU114	EFTUD2	B complex, Bact complex, C complex, U5 snRNP, tri-snRNP, P complex	U5 snRNP	Lva, pLvl	Lva, Lvl	Lva	Lva	Lva	Lva	A
V	T11G6.8	rbm-22	ECM2	RBM22	B complex, Bact complex, C complex, P complex	PRP19 related	pSte, Pvl, Sck	Ste, Pvl, Sck	pSte, Pvl	Ste, Pvl	Ste, Pvl, Sck	Ste, Pvl, Sck	B	A
A	F33A8.1	let-858	CWC22	CWC22	Bact complex, C complex, P complex	Recruited at Bact complex	Lva	Earlier Lva	Lva	Lva	Lva	Lva	B
V	R08D7.1		BUD13	BUD13	Bact complex, C complex, P complex	RES complex	Ste, Pvl, Sck, pEmb	Ste, Pvl, Sck, Emb	Ste, Rup, Sck, Pvl	Ste, Rup, Sck, Pvl	Ste, Pvl, Rup	Ste, Pvl, Rup	B
V	K07C5.6		SLU7	SLU7	C complex, P complex	Second step factors	Ste	Ste, Gro	Ste	Ste	Ste, Pvl, Adl	Ste, Pvl, Adl	B
V	C33H5.12	rsp-6	-	SRSF7	-	SR protein	WT	Rbs	WT	WT	WT	WT	A
V	F44G4.4	tdp-1	-	TARDBP	-	hnRNP-like RNA binding protein	WT, Ste	WT, Ste, Pvl	WT	WT	WT	WT	A
A	F08B4.1	dic-1	-	INTS6	B* complex	integrator complex	Ste, Emb, Adl	Ste, Emb, Adl	Ste	Ste, Emb	Ste, Emb	Ste	A	B	B
V	Y75B12B.2	cyn-7	CPR1	PPIAL4G, PPIAL4D, and PPIA	-	Probable member of the cytosolic CsA-binding cyclophilin subfamily	WT	WT, Rup, Bag	WT	WT	WT	WT	A
V	D1081.8	cdc-5L	CEF1	CDC5L	B complex, Bact complex, C complex, P complex	PRP19 complex	Lva	Lva	Lva, pLvl	Lva, Lvl	Lva, Lvl	Lva, Lvl		A
V	T10F2.4	prp-19	PRP19	PRPF19	B complex, Bact complex, C complex, P complex	PRP19 complex	Ste	Ste	pSte, Sck	Ste, Sck	Ste	Ste		A
V	F43G9.10	mfap-1	-	MFAP1	B complex	Recruited at B complex	WT	WT	mild pEmb	pEmb	WT	WT		B
A	C04H5.6	mog-4	PRP2	DHX16	Bact complex, C complex, P complex	Recruited at Bact complex	pEmb, Rbs	pEmb, Rbs	pSte, pEmb	pSte, pEmb	pEmb, Lva, Rup, Adl, pSte	pEmb, Lva		A	B
V	W08E3.1	snr-2	SMB1	SNRPB	17S U2 snRNP, A complex, B complex, Bact complex, C complex, U1 snRNP, U4/U6 snRNP, U5 snRNP, tri-snRNP, P complex	Sm	Ste	Ste	pSte, Sck	Ste, Sck	Ste, Pvl	Ste, Pvl		A
V	F43G9.12		-	PAXBP1	-	pre-mRNA/mRNA binding proteins	Ste, Sck, Pvl	Ste, Sck, Pvl	pSte, Pvl, Lva	Ste, Pvl, Lva	Ste, Sck, Pvl, Adl	Ste, Sck, Pvl, Adl		A
V	D1054.15	plrg-1	PRP46	PLRG1	B complex, Bact complex, C complex, P complex	PRP19 complex	Ste, Sck, Pvl, Lvl	Ste, Sck, Pvl, Lvl	Lva, Lvl	Lva, Lvl	Lvl, Pvl, Ste	Lvl, Pvl, Ste, Emb			B
A	Y116A8C.32	sfa-1	MSL5	SF1	A complex	Recruited at A complex	Ste, Sck, Pvl	Ste, Sck, Pvl	Ste, Sck	Ste, Sck	Ste, Sck, Rup	Ste, Pvl			B
A	B0495.8		LUC7	LUC7L and LUC7L2	-	U1 snRNP	WT	WT	WT	WT	WT	WT
V	K04G7.10	rnp-7	SNP1	SNRNP70	A complex, B complex, U1 snRNP	U1 snRNP	WT	WT	WT	WT	WT	WT
V	K08D10.4	rnp-2	MUD1	SNRPA	A complex, B complex, U1 snRNP	U1 snRNP	WT	WT	WT	WT	WT	WT
V	C50D2.5		-	SF3B6	17S U2 snRNP, A complex, B complex, Bact complex, C complex, P complex	17S U2 snRNP	WT	WT	WT	WT	WT	WT
A	T13H5.4	phi-8	PRP9	SF3A3	17S U2 snRNP, A complex, B complex, Bact complex, C complex, P complex	17S U2 snRNP	Lva	Lva	Lva, Lvl	Lva, Lvl	Lva	Lva
V	W07E6.4	prp-21	PRP21	SF3A1	17S U2 snRNP, A complex, B complex, Bact complex, C complex, P complex	17S U2 snRNP	Ste, Lva	Ste, Lva	Ste, Sck, Adl	Ste, Sck, Adl	Ste, Adl, Pvl	Ste, Adl, Pvl
V	K08D10.3	rnp-3	MSL1	SNRPB2	17S U2 snRNP, A complex, B complex, Bact complex, C complex, P complex	17S U2 snRNP	WT	WT	WT	WT	WT	WT
V	W03F9.10	sftb-2	CUS1	SF3B2	17S U2 snRNP, A complex, B complex, Bact complex, C complex, P complex	17S U2 snRNP	Lva, Pvl	Lva, Pvl	Lva, Pvl	Lva, Pvl	Lva, Pvl	Lva, Pvl
V	B0495.6	moa-2	YSF3	SF3B5	17S U2 snRNP, A complex, B complex, Bact complex, C complex, P complex	17S U2 snRNP	Rbs	Rbs	Rbs	Rbs	Rbs	Rbs
A	C07H6.4		-	U2SURP	A complex	17S U2 snRNP associated	WT	WT	WT	WT	WT	WT
A	F53H1.1		PRP5	DDX46	17S U2 snRNP, A complex	17S U2 snRNP associated	WT	WT	WT	WT	WT	WT
A	F58B3.7	rbm-17	-	RBM17	A complex	17S U2 snRNP associated	WT	WT	WT	WT	WT	WT
V	Y47G6A.20	rnp-6	-	PUF60	A complex	17S U2 snRNP associated	Ste, Emb, Pvl	Ste, Emb, Pvl	Ste, pEmb, Sck	Ste, pEmb, Sck	Ste	Ste
V	Y92C3B.2	uaf-1	MUD2	U2AF2	A complex	17S U2 snRNP associated	Lva, Pvl	Lva, Pvl	Lva, Pvl	Lva, Pvl	Lva, Pvl	Lva, Pvl
V	M28.5		SNU13	SNU13	B complex, U4/U6 snRNP, tri-snRNP	U4/U6 snRNP	WT	WT	WT	WT	WT	WT
A	C50C3.6	prp-8	PRP8	PRPF8	B complex, Bact complex, C complex, U5 snRNP, tri-snRNP, P complex	U5 snRNP	Lva	Lva	Lva	Lva	Lva	Lva
A	F01F1.7	ddx-23	PRP28	DDX23	B complex, U5 snRNP, tri-snRNP	U5 snRNP	Ste, Pvl, Sck	Ste, Pvl	Ste	Ste	pSte, Emb	pSte, Emb
V	Y59A8B.6	prp-6	PRP6	PRPF6	B complex, U5 snRNP, tri-snRNP	U5 snRNP	Lva, Lvl	Lva, Lvl	Lva	Lva	Lva	Lva
V	F09D1.1	usp-39	SAD1	USP39	B complex,tri-snRNP	tri-snRNP	Ste, Pvl, Sck	Ste, Pvl, Sck	Ste, Pvl, Rup, Sck	Ste, Pvl, Rup, Sck	Ste, Pvl, Sck, Adl	Ste, Pvl, Sck, Adl
A	F19F10.9		SNU66	SART1	B complex, tri-snRNP	tri-snRNP	Ste, Sck, Pvl, Adl	Ste, Sck, Pvl, Adl	Ste, Sck	Ste, Sck	Ste, Pvl, Sck, Adl	Ste, Pvl, Sck, Adl
V	C34D4.12	cyn-12	-	PPIL1	B complex, Bact complex, C complex, P complex	PRP19 related	WT	WT	WT	WT	WT	WT
V	C50F2.3	syf-1	SYF1	XAB2	B complex, Bact complex, C complex, P complex	PRP19 related	Lva	Lva	Lva, Lvl	Lva, Lvl	Lva, Lvl	Lva, Lvl
V	F53B7.3	isy-1	ISY1	ISY1	B complex, Bact complex, C complex, P complex	PRP19 related	Ste, Pvl, Rup	Ste, Pvl, Rup	Ste, Pvl	Ste, Pvl	Ste, Pvl, Sck, Adl	Ste, Pvl, Sck, Adl
A	M03F8.3	phi-12	CLF1	CRNKL1	B complex, Bact complex, C complex, P complex	PRP19 related	Lva	Lva	Lva, Lvl	Lva, Lvl	Lva	Lva
V	T27F2.1	skp-1	PRP45	SNW1	B complex, Bact complex, C complex, P complex	PRP19 related	Lva, Lvl	Lva, Lvl	Lva	Lva	Lva	Lva
V	F22D6.5	prpf-4	-	PRPF4B	B complex, tri-snRNP	Recruited at B complex	Ste, Sck, Rup	Ste, Sck, Rup	Ste, Rup, Pvl, Sck	Ste, Rup, Pvl, Sck	Ste, Pvl, Sck, Lvl	Ste, Pvl, Sck, Lvl
V	C07E3.1	stip-1	SPP382	TFIP11	B complex	Recruited at B complex	WT	WT	WT	WT	WT	WT
V	CC4.3	smu-1	-	SMU1	B complex	Recruited at B complex	WT	WT	WT	WT	WT	WT
V	Y49F6B.4	smu-2	-	IK	B complex	Recruited at B complex	WT	WT	WT	WT	WT	WT
A	ZK686.4	snu-23	SNU23	ZMAT2	B complex	Recruited at B complex	WT	WT	WT	WT	WT	WT
V	F59E10.2	cyn-4	-	PPIL2	Bact complex	Recruited at Bact complex	WT	WT	Rbs	Rbs	WT	WT
V	K01G5.1	rnf-113	CWC24	RNF113A	Bact complex, C complex, P complex	Recruited at Bact complex	WT	WT	WT	WT	WT	WT
V	R07E5.1		-	GPATCH1	Bact complex, C complex	Recruited at Bact complex	WT	WT	WT	WT	WT	WT
V	F42H10.7	ess-2	-	ESS2	C complex, P complex	Recruited at C complex	WT	WT	WT	WT	WT	WT
V	W03H9.4	cacn-1	-	CACTIN	C complex, P complex	Recruited at C complex	Ste, Pvl, Adl	Ste, Pvl, Adl	Ste	Ste	Ste, Sck, Pvl, Adl	Ste, Sck, Pvl, Adl
V	Y87G2A.6	cyn-15	-	PPWD1	C complex, P complex	Recruited at C complex	WT	WT	WT	WT	WT	WT
V	C30B5.4	rmbx-2	IST3	RBMX2	Bact complex, C complex	RES complex	Ste, Adl, Pvl	Ste, Adl, Pvl	Ste, Lva, Pvl	Ste, Lva, Pvl	Ste, Pvl	Ste, Pvl
A	EEED8.5	mog-5	PRP22	DHX8	C complex, P complex	Second step factors	Ste, Adl, Pvl	Ste, Adl, Pvl	Ste, Lvl	Ste, Lvl	Ste, Sck, Pvl, Adl	Ste, Sck, Pvl, Adl
V	F32B6.3		PRP18	PRPF18	C complex	Second step factors	WT	WT	WT	WT	WT	WT
A	F49D11.1	prp-17	CDC40	CDC40	Bact complex, C complex, P complex	Second step factors	Ste	Ste	Ste	Ste	Ste	Ste
A	K03H1.2	mog-1	PRP16	DHX38	C complex	Second step factors	WT	WT	WT	WT	WT	WT
V	Y116A8C.42	snr-1	SMD3	SNRPD3	17S U2 snRNP, A complex, B complex, Bact complex, C complex, U1 snRNP, U4/U6 snRNP, U5 snRNP, tri-snRNP, P complex	Sm	Lva, Lvl	Lva, Lvl	Lva	Lva	Lva, Lvl	Lva, Lvl
V	Y49E10.15	snr-6	SME1	SNRPE	17S U2 snRNP, A complex, B complex, Bact complex, C complex, U1 snRNP, U4/U6 snRNP, U5 snRNP, tri-snRNP, P complex	Sm	Lva	Lva	Lva	Lva	Lva	Lva
V	Y71F9B.4	snr-7	SMX2	SNRPG	17S U2 snRNP, A complex, B complex, Bact complex, C complex, U1 snRNP, U4/U6 snRNP, U5 snRNP, tri-snRNP, P complex	Sm	Lva, Lvl	Lva, Lvl	Lva, Lvl	Lva, Lvl	Lva, Lvl	Lva, Lvl
V	ZK652.1	snr-5	SMX3	SNRPF	17S U2 snRNP, A complex, B complex, Bact complex, C complex, U1 snRNP, U4/U6 snRNP, U5 snRNP, tri-snRNP, P complex	Sm	WT	WT	WT	WT	WT	WT
V	B0336.9	swp-1	-	SFSWAP	-	SR protein	WT	WT	WT	WT	WT	WT
V	D2089.1	rsp-7	-	SREK1	-	SR protein	Ste, Pvl, Lva, Sck	Ste, Pvl, Lva, Sck	Ste, Pvl, Rup, Sck	Ste, Pvl, Rup, Sck	Ste, Pvl, Adl	Ste, Pvl, Adl
A	EEED8.7	rsp-4	-	SRSF2	-	SR protein	WT	WT	WT	WT	WT	WT
V	W02B12.2	rsp-2	NPL3	SRSF4/5/6	-	SR protein	WT	WT	WT	WT	WT	WT
V	W02B12.3	rsp-1	NPL3	SRSF4/5/6	-	SR protein	WT	WT	WT	WT	WT	WT
V	T28D9.2	rsp-5	NPL3	SRSF4/5/6	-	SR protein	WT	WT	WT	WT	WT	WT
V	Y57A10A.19	rsr-2	CWC21p	SRRM2	C complex, P complex	SR-related protein	pSte	pSte	pSte	pSte	pSte	pSte
A	R07E5.14	rnp-4	-	RBM8A	C complex, P complex	EJC/mRNP	Ste	Ste	Ste	Ste	Ste	Ste
V	R09B3.5	mag-1	-	MAGOH	C complex, P complex	EJC/mRNP	Rbs	Rbs	pEmb, Ste	pEmb, Ste	Rbs	Rbs
V	Y65B4A.6		FAL1	EIF4A3	Bact complex, C complex, P complex	EJC/mRNP	Lva, Lvl	Lva, Lvl	Lva, Lvl	Lva, Lvl	Lva, Lvl	Lva, Lvl
V	K02F3.11	rnp-5	NSR1	RNPS1	-	EJC/mRNP	WT	WT	WT	WT	WT	WT
A	C14A4.4	crn-3	RRP6	EXOSC10	C complex	Exosome	pSte	pSte	Ste	Ste	Ste	Ste
A	C16A3.8	thoc-2	THO2	THOC2	-	THO complex (core of the transcription/export (TREX) complex)	WT	WT	WT	WT	WT	WT
V	Y32H12A.2	thoc-5	-	THOC5	-	THO complex (core of the transcription/export (TREX) complex)	WT	WT	WT	WT	WT	WT
V	F37E3.1	ncbp-1	STO1	NCBP1	A complex, B* complex, C complex	Cap-binding complex, pre-mRNA/mRNA binding proteins	Ste	Ste	Ste, Rup, Adl	Ste, Rup, Adl	Ste	Ste
V	F26A3.2	ncbp-2	CBC2	NCBP2	A complex, B* complex, C complex	Cap-binding complex, pre-mRNA/mRNA binding proteins	Ste, Adl	Ste, Adl	Ste, Adl, Pvl	Ste, Adl, Pvl	Ste, Rup, Lva, Adl	Ste, Rup, Lva, Adl
A	Y71F9B_287.b	dnj-30	JJJ1	DNAJC8	A complex, U2 12S complex	chaperonin/heat shock	WT	WT	WT	WT	WT	WT
A	T03F6.2	dnj-17	JJJ1	DNAJC21	-	Chaperonin/heat shock. May be involved in ribosome biogenesis.	WT	WT	WT	WT	WT	WT
A	F43G9.5	cfim-1	-	NUDT21	-	Cleavage factor I (CFIm) complex (mRNA polyadenylation)	WT	WT	WT	WT	WT	WT
V	C26D10.2	hel-1	SUB2	DDX39A	-	Complex A formation	Lva, Lvl	Lva, Lvl	Lva, Lvl	Lva, Lvl	Lva, Lvl	Lva, Lvl
A	W08D2.7	mtr-4	MTR4	MTREX	-	DExD/H ATP-dependent RNA helicase involved in RNA processing by the nuclear exosome	Ste, Pvl, Sck	Ste, Pvl, Sck	Ste, Pvl, Rup	Ste, Pvl, Rup	Ste, Pvl	Ste, Pvl
A	Y41E3.11	hrpu-1	-	HNRNPU, HNRNPUL1 and HNRNPUL2	-	hnRNP (RNA binding protein)	Ste	Ste	Ste, Lva, Rup	Ste, Lva, Rup	Ste, Sck	Ste, Sck
A	Y52B11A.9	dxbp-1	RTS2	KIN	B* complex	Misc. proteins found irregularly with spliceosomes	WT	WT	WT	WT	WT	WT
A	F25B4.5		PRP39	PRPF39	-	misc. proteins found irregularly with spliceosomes	WT	WT	WT	WT	WT	WT
V	ZK1127.9	tcer-1	PRP40	TCERG1	-	misc. proteins found irregularly with spliceosomes	WT	WT	WT	WT	WT	WT
A	T07D4.3	rha-1	YLR419W	DHX9	A complex	Misc. proteins found irregularly with spliceosomes. Protein containing a DEAD/H box helicase motif	WT	WT	WT	WT	WT	WT
V	E01A2.2		-	SRRT	-	pre-mRNA/mRNA binding proteins	WT	WT	WT	WT	WT	WT
A	Y54E10A.9	vbh-1	DBP1	DDX3X	-	pre-mRNA/mRNA binding proteins	WT	WT	WT	WT	WT	WT
V	Y55F3AM.3	rbm-39	-	RBM39	-	pre-mRNA/mRNA binding proteins	WT	WT	WT	WT	WT	WT
V	B0511.7		-	PPP1R8	-	Protein phosphatase 1 (PP1) regulatory subunit 8. Binds SF3B1 and mediates its dephosphorylation	WT	WT	WT	WT	WT	WT
V	ZK1067.6	sym-2	-	ESRP1 and ESRP2	-	RNA binding protein with three RRMs. Human orthologs are expresed specifically in epithelial cells	WT	WT	WT	WT	WT	WT
A	C07A4.1	tiar-3	NGR1, NAM8	TIAL1	-	RNA binding protein with two RRMs	WT	WT	WT	WT	WT	WT

## Sheet: Summary and Legend
SUMMARY					LEGEND
					RNAi library
RNAi clones			104		V	ORFeome library	Rual et al., 2004
Possible hits			27		A	Ahringer library	Kamath et al., 2003
					Phenotypes
Class / Family	Included in the screen	Possible hits	C. elegans proteins annotated in Spliceosome DB*		Abbreviation	Phenotype	Phenotype description (retrieved from https://www.wormbase.org/)
U1 snRNP	3	0	4		Adl	Adult lethal	Premature lethality during the adult stage.
17S U2 snRNP	11	5	12		Bag	Bag of worms	A worm carcass is formed with retained eggs that hatch inside.
17S U2 snRNP associated	8	3	10		Emb	Embryonic lethal	Animals die during embryonic development.
U4/U6 snRNP	3	2	7		Gro	Slow growth	Any variation that causes a reduction in growth rate compared to control.
U5 snRNP	4	1	9		Lva	Larval arrest	The developmental program of the animals halts at any larval stage and thus fails to reach adulthood.
tri-snRNP	2	0	2		Lvl	Larval lethal	The animal dies at any time between hatching and onset to adulthood.
PRP19 complex	3	3	9		Pvl	Protruding vulva	Animals undergo incomplete vulval morphogenesis, resulting in the formation of a single protrusion at the site of the vulva.
PRP19 related	6	1	9		Rbs	Reduced brood size	The characteristic number of offspring produced is lower compared to that of control animals.
Recruited at A complex	1	1	5		Rup	Exploded through vulva	The animal is ruptured at the vulva and displays an extrusion of internal organs at the site of rupture.
Recruited at B complex	6	1	6		Sck	Sick	Animals exhibit some combination of abnormal features relating to size, movement, body integrity, pigmentation, viability, fertility etc.
Recruited at Bact complex	5	2	8		Ste	Sterile	Animals generate defective gametes, are otherwise unable to reproduce or they generate progeny that are unable to reproduce.
Recruited at C complex	3	0	14		WT	Wild-type phenotype
RES complex	2	1	3
Second step factors	5	1	4		'p' before the phenotype abbreviation denotes partial penetrance of the phenotype
Sm	5	1	7
SR protein	7	1	0
SR-related protein	1	0	0
EJC/mRNP	4	0	4		Possible hits
Exosome	1	0	0		A	Hit identified in a first RNAi screen performed in K718E and R643C mutant backgrounds by scientist A
THO complex (core of the transcription/export (TREX) complex)	2	0	0		B	Hit identified in a second RNAi screen performed in K718E, R643C, and Q552P mutant backgrounds by scientist B
Cap-binding complex, pre-mRNA/mRNA binding proteins	2	0			A, B	Hit identified in both screens
chaperonin/heat shock	1	0	0
Chaperonin/heat shock. May be involved in ribosome biogenesis.	1	0	0
Cleavage factor I (CFIm) complex (mRNA polyadenylation)	1	0
Complex A formation	1	0
DExD/H ATP-dependent RNA helicase involved in RNA processing by the nuclear exosome	1	0
hnRNP (RNA binding protein)	1	0
hnRNP-like RNA binding protein	1	1
integrator complex	1	1
Misc. proteins found irregularly with spliceosomes	3	0
Misc. proteins found irregularly with spliceosomes. Protein containing a DEAD/H box helicase motif	1	0
pre-mRNA/mRNA binding proteins	4	1
Probable member of the cytosolic CsA-binding cyclophilin subfamily	1	1
Protein phosphatase 1 (PP1) regulatory subunit 8. Binds SF3B1 and mediates its dephosphorylation	1	0
RNA binding protein	2	0
* Only 121 proteins have a Class / Family associated out of 497 C. elegans proteins in Spliceosome DB
