# Supplementary material for: CRISPR editing of sftb-1/SF3B1 in Caenorhabditis elegans allows the identification of synthetic interactions with cancer-related mutations and the chemical inhibition of splicing
Source: PLoS Genet. 2019 Oct 21;15(10):e1008464. doi: 10.1371/journal.pgen.1008464 (PMC6830814; doi:10.1371/journal.pgen.1008464)
Supplement: S4 Table — (XLSX) [file pgen.1008464.s011.xlsx]

## Sheet: Full1
S4 Table. First round of experiments with spliceosome inhibitors.
Experiment	Drug	Concentration		Wild-type strain	Mutant strain	Drug delivery	Exposure time	Number of animals	Temperature
1	Sudemycin D6	0.1 / 1 / 10 µM		CER221	CER220: sftb-1(cer7[K718E]) III	Liquid	48h from L1 stage	10-20 x 2 wells	Room temperature
1	Sudemycin D6	0.1 / 1 / 10 µM		CER237	CER236: sftb-1(cer16[R643C]) III	Liquid	48h from L1 stage	10-20 x 2 wells	Room temperature
2	Sudemycin D6	1 / 10 / 50 µM	+ 0.1% Triton X-100	CER221	CER220: sftb-1(cer7[K718E]) III	Liquid	48h / 72h from L1 stage	10-20 x 2 wells	Room temperature
3	Pladienolide B	1 / 10 / 50 µM		CER221	CER220: sftb-1(cer7[K718E]) III	Liquid	72h from L1 stage	10-20 x 2 wells	Room temperature
4	Sudemycin D6	1 / 50 µM	+ 0.5% DMSO	N2	CER263: sftb-1(cer36[R643C,K718E]) III	Liquid	15h from L4 stage	10-20 x 2 wells	Room temperature
4	Pladienolide B	1 / 50 µM	+ 0.5% DMSO	N2	CER263: sftb-1(cer36[R643C,K718E]) III	Liquid	15h from L4 stage	10-20 x 2 wells	Room temperature
5	Sudemycin D6	50 µM	+ 0.5% DMSO	N2	CER263: sftb-1(cer36[R643C,K718E]) III	Germline microinjection	n/a	5-12	20oC
5	Sudemycin D6	50 µM	+ 0.5% DMSO	N2	CER263: sftb-1(cer36[R643C,K718E]) III	Intestine microinjection	n/a	5-12	20oC
6	Sudemycin D6	1 / 50 µM	+ 0.5% DMSO	N2	CER276: sftb-1(cer39[Q552P,R643C,K718E]) III	Liquid	20h from L4 stage	10-20 x 2 wells	Room temperature
6	Pladienolide B	1 / 50 µM	+ 0.5% DMSO	N2	CER276: sftb-1(cer39[Q552P,R643C,K718E]) III	Liquid	20h from L4 stage	10-20 x 2 wells	Room temperature
In all experiments in liquid medium, 60 µg/mL cisplatin was used as a positive control.
