# Supplementary material for: CRISPR editing of sftb-1/SF3B1 in Caenorhabditis elegans allows the identification of synthetic interactions with cancer-related mutations and the chemical inhibition of splicing
Source: PLoS Genet. 2019 Oct 21;15(10):e1008464. doi: 10.1371/journal.pgen.1008464 (PMC6830814; doi:10.1371/journal.pgen.1008464)
Supplement: S5 Table — (XLSX) [file pgen.1008464.s012.xlsx]

## Sheet: STRAINS
S5 Table. List of Caenorhabditis elegans strains used in this study
Name	Genotype	Reference
CER190	sftb-1(cer6)/dpy-17(e164) unc-79(e1068) III	This study
CER191	sftb-1(cer6)/oxTi615 [eft‑3p::TdTomato::H2B::unc-54 3'UTR + Cbr‑unc‑119(+)] unc-119(ed3) III	This study
CER217	wild type relative to CER218	This study
CER218	sftb‑1(cer3[K718E]) III	This study
CER220	sftb‑1(cer7[K718E]) III	This study
CER221	wild type relative to CER220	This study
CER236	sftb‑1(cer16[R643C]) III	This study
CER237	wild type relative to CER236	This study
CER238	sftb‑1(cer17[Q552P]) III	This study
CER239	wild type relative to CER238	This study
CER263	sftb‑1(cer36[R643C, K718E]) III	This study
CER276	sftb‑1(cer39[Q552P, R643C,K718E]) III	This study
CER300	teg-4(oz210/+) I; sftb‑1(cer7[K718E]) III	This study
CER305	sftb‑1(cer37[Q552P, K718E]) III	This study
CER349	teg-4(oz210) I; sftb‑1(cer16[R643C]) III	This study
CER350	teg-4(oz210) I; sftb‑1(cer17[Q552P]) III	This study
CER351	sftb‑1(cer38[Q552P, R643C]) III	This study
CER442	uaf‑2(cer108[S42F]) IV	This study
CER444	sftb‑1(cer114[mCherry::sftb‑1]) III	This study
CER447	sftb‑1(cer39[Q552P, R643C, K718E]) III; uaf‑2(cer108[S42F]) IV	This study
CER450	rsp‑4(cer113[P100H]) II	This study
CER455	rsp‑4(cer113[P100H]) II; sftb‑1(cer39[Q552P, R643C, K718E]) III	This study
CER505	sftb-1(cer6)/sftb-1(cer114[mCherry::sftb‑1]) III	This study
CER529	sftb-1(cer144[S1090A, A1095T, I1096V, F1101Y]) III	This study
N2	wild-type reference strain	CGC
XB264	teg-4(oz210) I	Mantina et al., 2009
