# Supplementary material for: CRISPR editing of sftb-1/SF3B1 in Caenorhabditis elegans allows the identification of synthetic interactions with cancer-related mutations and the chemical inhibition of splicing
Source: PLoS Genet. 2019 Oct 21;15(10):e1008464. doi: 10.1371/journal.pgen.1008464 (PMC6830814; doi:10.1371/journal.pgen.1008464)
Supplement: S6 Table — (XLSX) [file pgen.1008464.s013.xlsx]

## Sheet: Sequences
S6 Table. List of crRNAs and Repair Templates to generate mutant strains by CRISPR/Cas9
crRNAs
Identifier	Edit	Target gene	Sequence (5' - 3')	Reference	Observations
sgRNA #1	cer6 deletion	sftb-1	AACTATCACTGCTCTCTGCT	This study	Cloned into pMB70 to generate pCUC69 plasmid
crRNA #4	K718E missense mutation	sftb-1	TGATATTGTTGAAAGCGGAT	This study
crRNA #5	R643C missense mutation	sftb-1	ATGCACGAGCGGTTGTATTA	This study
crRNA #6	Q552P missense mutation	sftb-1	AGCGATGGTGACATGAGAAG	This study
crRNA #8	mCherry::sftb-1 step 1	sftb-1	TGTAGATCGATGTCTCGTTC	This study
crRNA #49	mCherry::sftb-1 step 2	mCherry	GTTCATGCGTTTCAAGGCCG	Vicencio et al. 2019
crRNA #57	P100H missense mutation	rsp-4	TGCAAAGTATGATCGACCAT	This study
crRNA #58	S42F missense mutation	uaf-2	TGTCGGTGTATGATGGGCTC	This study
crRNA #82	HEAT repeat 15 humanization	sftb-1	AGAGCTGCAATTAATACATT	This study
	cn64	dpy-10	GCTACCATAGGCACCACGAG	Arribere et al. 2014
Repair Templates
Identifier	Edit	Target gene	Sequence (5' - 3')	Reference
RT #2	cer6 deletion	sftb-1	GCACTTGTTGATATTGTTGAAAGCGGATTGGATGATGAACAGCAAgAGGTTTTCTTTTTAATTTCTAAAGTTTCTGGAATTGATGCAAATCGTTTCAGGTCCGAACaATCACaGCaCTCTGCcTtGCAGCTCTCGCCGAAGCTTCATCTCCATACGGAATTGAAGC	This study
RT #3	K718E missense mutation	sftb-1	GCAGTATTACCACATTTGAAAGCACTTGTTGATATcGTcGAgAGtGGtTTaGAcGATGAACAGCAAgAGGTTTTCTTTTTAATTTCTAAAGTTTCTGGAATTG	This study
RT #4	R643C missense mutation	sftb-1	GCTTTTAATCAAACCCAAAAATTTGCAGATATGTCtGcAAcACtACgGCaCGaGCtTTCGCTGTCGTCGCCTCAGCTCTCGGAATTCCAGC	This study
RT #5	Q552P missense mutation	sftb-1	CGCGCGAAAGTACGGAGCAGGTCCACTTTTCAATCcAATctTgCCgtTgCTgATGTCtCCgagtCTGGAGGATCAAGAACGGCATTTGATGGTAAAAG	This study
RT #62	mCherry::sftb-1 step 1	sftb-1	CTTCCATATAATCAATATTGATTGTAGATCGATGTCCAAGGGAGAGGAGGACAACATGGCCATCATCAAGGAGTTCATGCGTTTCAAGGCCGAGGGACGTCACTCCACCGGAGGAATGGACGAGCTCTACAAGTCaaGaTCtGGCGAGGCTTATGCGCAGGAGTTGAACCGCAAAAG	This study
RT #63	P100H missense mutation	rsp-4	GTTGGTTGATGGACGCGAGTTACGTGTGACTCTgGCtAAaTAcGAcCGtCatTCGGATGAGAGAGGAGGCCGTGGAGGTGGTGGTGG	This study
RT #64	S42F missense mutation	uaf-2	GCAGACAGGAGCCTGCCGCCACGGAGACAAATGCTttcGtGCtCAcCAcACtCCtACATTCTCGCCAACAGTTGTGCTCAAAAACTTCTAC	This study
RT #81	HEAT repeat 15 humanization	sftb-1	CGAGCTTCTCGAATTGCTTAAAGCTCACAAGAAAgcgATcaGAcGAGCaaCtgTgAAcACtTTcGGtTacATTGCAAAAGCTATCGGACCACATGATGTTCTCGC	This study
	cn64	dpy-10	CACTTGAACTTCAATACGGCAAGATGAGAATGACTGGAAACCGTACCGCATGCGGTGCCTATGGTAGCGGAGCTT CACATGGCTTCAGACCAACAGCCTAT	Arribere et al. 2014
	mCherry::sftb-1 step 2	mCherry (pJJR83)	PCR product amplified from pJJR83 plasmid with the following primers:	Vicencio et al. 2019
			Fw: TCCAAGGGAGAGGAGGACAA
			Rev: CTTGTAGAGCTCGTCCATTC
Legend
	Codon coding for mutated residue
	Silent mutations to increase primer specificity / prevent Cas9 recutting of the repair template
	mCherry 1-3 fragment
Lowercase letters	Mutated nucleotides

## Sheet: Injection mixes
1. sftb-1 cer6 deletion
	Final concentration
Peft-3::cas9-SV40_NLS::tbb-2 3'UTR	60 ng/µl
pJA58 dpy-10(cn64) gRNA	50 ng/µl
pCUC69 PU6::sftb-1 sgRNA::U6 3'UTR	50 ng/µl
sftb-1 repair template (RT #2)	30 ng/µl
dpy-10(cn64) repair template	30 ng/µl
Final volume	20 µl
2. sftb-1 K718E missense mutation (CER218 and CER220 strains)
	Final concentration
Cas9 wt protein (Labomics)	3 µM
tracrRNA	30 µM
dpy-10(cn64) crRNA	15 µM
sftb-1 crRNA (#4)	30 µM
dpy-10(cn64) repair template	0.82 µM
sftb-1 repair template (RT #3)	3.14 µM
Final volume	10 µl
3. sftb-1 R643C missense mutation (CER236 strain)
	Final concentration
Cas9 wt protein (Labomics)	4.5 µM
tracrRNA	32 µM
dpy-10(cn64) crRNA	10 µM
sftb-1 crRNA (#5)	35 µM
dpy-10(cn64) repair template	0.82 µM
sftb-1 repair template (RT #4)	5.39 µM
Final volume	10 µl
4. sftb-1 Q552P missense mutation (CER238 strain)
	Final concentration
Cas9 wt protein (Labomics)	4.5 µM
tracrRNA	32 µM
dpy-10(cn64) crRNA	10 µM
sftb-1 crRNA (#6)	35 µM
dpy-10(cn64) repair template	1.22 µM
sftb-1 repair template (RT #5)	5.78 µM
Final volume	10 µl
5. sftb-1 R643C missense mutation (CER263 strain)
	Final concentration
Cas9 (IDT)	6.1 µM
tracrRNA	32 µM
dpy-10(cn64) crRNA	10 µM
sftb-1 crRNA (#5)	35 µM
dpy-10(cn64) repair template	1.63 µM
sftb-1 repair template (RT #4)	5.39 µM
Final volume	10 µl
6. sftb-1 Q552P missense mutation (CER276, CER305, and CER351 strains)
	Final concentration
Cas9 (IDT)	6.1 µM
tracrRNA	32 µM
dpy-10(cn64) crRNA	10 µM
sftb-1 crRNA (#6)	35 µM
dpy-10(cn64) repair template	2.45 µM
sftb-1 repair template (RT #5)	6.6 µM
Final volume	10 µl
7a. mCherry::sftb-1 step 1			7b. mCherry::sftb-1 step 2 (CER444 strain)
	Final concentration			Final concentration
Cas9 (IDT)	1.53 µM		Cas9 (IDT)	1.53 µM
tracrRNA	6.4 µM		tracrRNA	10.24 µM
dpy-10(cn64) crRNA	1.25 µM		dpy-10(cn64) crRNA	2 µM
sftb-1 crRNA (#8)	5 µM		mCherry 1-3 crRNA (#49)	8 µM
dpy-10(cn64) repair template	0.9 µM		dpy-10(cn64) repair template	0.9 µM
sftb-1 repair template (RT #62)	2 µM		mCherry PCR product	1.1 µM
Final volume	20 µl		Final volume	10 µl
8. rsp-4 P100H missense mutation (CER450 strain)
	Final concentration
Cas9 (IDT)	3.05 µM
tracrRNA	32 µM
dpy-10(cn64) crRNA	10 µM
rsp-4 crRNA (#57)	35 µM
dpy-10(cn64) repair template	2.46 µM
rsp-4 repair template (RT #63)	6 µM
Final volume	10 µl
9. uaf-2 S42F missense mutation (CER442 strain)
	Final concentration
Cas9 (IDT)	3.05 µM
tracrRNA	32 µM
dpy-10(cn64) crRNA	10 µM
uaf-2 crRNA (#58)	35 µM
dpy-10(cn64) repair template	2.46 µM
uaf-2 repair template (RT #64)	6 µM
Final volume	10 µl
10. sftb-1 HEAT repeat 15 humanization (CER529 strain)
	Final concentration
Cas9 (IDT)	1.53 µM
tracrRNA	6.4 µM
dpy-10(cn64) crRNA	1.25 µM
sftb-1 crRNA (#82)	5 µM
dpy-10(cn64) repair template	0.9 µM
sftb-1 repair template (RT #81)	2.2 µM
Final volume	20 µl
